# Supplementary material for: A study of text classification algorithms for live-streaming e-commerce comments based on improved BERT model
Source: PLoS One. 2025 Apr 22;20(4):e0316550. doi: 10.1371/journal.pone.0316550 (PMC12013950; doi:10.1371/journal.pone.0316550)
Supplement: S1 Data — (ZIP) [file pone.0316550.s001.zip]

Archive with 3 entries (2 files):
- supporting information data/
- supporting information data/Snacks_dataset_translated.xlsx
- supporting information data/Tea_dataset_translated.xlsx
