# Supplementary material for: A study of text classification algorithms for live-streaming e-commerce comments based on improved BERT model
Source: PLoS One. 2025 Apr 22;20(4):e0316550. doi: 10.1371/journal.pone.0316550 (PMC12013950; doi:10.1371/journal.pone.0316550)
Supplement: S1 Data — (ZIP) [file pone.0316550.s001.zip › supporting information data/Snacks_dataset_translated.xlsx]

## Sheet: Evaluation-quality
A	E	D
2023-01-01 19:29:16	Evil * * o	This honey is quite good
2023-01-01 19:24:48	Xing * * Ping	There are still two cans left
2023-01-01 19:23:22	Xing * * Ping	My family has taken it before, it's good
2023-01-01 19:22:41	✨**✨	Honey is still good, I bought it a few times
2023-01-01 19:17:24	Purple Rain	Repurchase, very delicious
2023-01-01 19:08:04	Li * * Master	Coconut chicken received today, stewed and delicious
2023-01-01 19:04:53	d**9	I bought loquat honey specifically for children to drink. It makes their throat uncomfortable and very comfortable to drink
2023-01-01 19:04:16	d**9	Loquat honey is good. I've bought it a few times
2023-01-01 18:56:54	Make * * Fresh	The voice is so low
2023-01-01 18:56:29	Large * * row	The ingredient package for stewing pigeons
2023-01-01 18:55:19	Da * * Xia	Fortunately, I bought a few chicken feet before [thumbs up]
2023-01-01 18:52:22	Money * * 2	No sound
2023-01-01 18:44:47	Empty * * as well	The voice is so low
2023-01-01 18:33:07	Lin * * ⁸	It's too far, I can't hear clearly
2023-01-01 18:32:57	She * * Han	It's too far, I can't hear it
2023-01-01 18:29:34	Yi * * Jing	What's wrong with the pot? I feel very uncomfortable
2023-01-01 18:26:58	Hui * * Heart	Chicken feet are the best to eat, no rebuttal accepted
2023-01-01 18:26:10	Private * * Love	I've eaten several pots and pans, and they're all fake
2023-01-01 18:25:46	Cat * *)	Everything is fake.
2023-01-01 18:25:39	Cat * *)	Everything is fake.
2023-01-01 18:18:32	From * * person	Spicy dishes are too spicy to eat, right? [Cover your face]
2023-01-01 18:17:27	None** ✨	I'm so greedy
2023-01-01 18:17:21	None** ✨	I'm so greedy
2023-01-01 18:14:59	With * * year	This fat beef roll probably melted when it came back
2023-01-01 18:14:32	None** ✨	The food is so delicious, it's tempting
2023-01-01 18:05:09	Mao * *)	It's really delicious
2023-01-01 18:04:48	Mao * *)	Chicken feet are worth waiting for
2023-01-01 18:04:21	Mao * *)	Chicken feet are delicious
2023-01-01 18:03:43	* * Shadow	This chicken claw is delicious, I'm eating it
2023-01-01 18:02:15	* * Shadow	I'm eating chicken feet. They're delicious
2023-01-01 17:59:41	Blue * * Leng	I still want to eat after being full
2023-01-01 17:57:32	Private * * Love	Looking at this bacon, I feel like eating it
2023-01-01 17:56:03	Using * * 2	It should be black powder
2023-01-01 17:49:57	ོ**�	But the sound is still very low
2023-01-01 17:48:57	Honey * *	good
2023-01-31 21:45:38	Ye * *	After buying it, you will know if it's good or not
2023-01-31 21:43:31	�**�	Yes, I bought loquat honey
2023-01-31 21:42:42	Ye * *	Drinking one or two glasses a day will be particularly good [licking screen] [licking screen]
2023-01-31 21:28:35	Ye * *	Honey tastes good, but I don't really enjoy soaking it. [Crying uncontrollably] [Crying uncontrollably]
2023-01-31 21:12:54	Lei * * Po	I've been drinking for a few days and it's much better now
2023-01-31 21:12:09	Lei * * Po	This one is quite good to drink
2023-01-31 21:02:48	nine hundred million	Coughing, burning, and discomfort in the throat. Drinking loquat honey is particularly effective
2023-01-31 21:02:15	nine hundred million	Coughing and clearing the lungs
2023-01-31 21:02:11	Purple Bamboo	relieve a cough
2023-01-31 21:02:06	Mang * * O	relieve a cough
2023-01-31 21:02:03	nine hundred million	Reduce internal heat and cough
2023-01-31 20:57:54	Mo * * Ming	Chicken feet were eaten at my sister's house during the Chinese New Year. They were delicious
2023-01-31 20:56:08	Q**g	This time, the cough caused by yang resulted in a loss of loquat honey from your family
2023-01-31 20:55:54	nine hundred million	Loquat honey is good. My child really likes to drink it
2023-01-31 20:43:54	To * * Ning	Honey is really good. I've sold it a few times
2023-01-31 20:43:42	Bear * * dry	Last time I took a picture, it was really delicious without any odor
2023-01-31 20:36:55	Wu * * Er	Loquat honey has a great taste, I like it
2023-01-31 20:35:17	d**9	Repurchase loquat honey
2023-01-31 20:33:11	He * * sister	It's really delicious
2023-01-31 20:30:57	d**9	Same quality loquat honey, right
2023-01-31 20:25:14	Shi * * Jie	It's mixed with water inside
2023-01-31 20:17:35	Clever * *~	Selling fake~with added sugar
2023-01-31 20:14:35	Ni * * Ni	Usually able to eat slightly spicy food
2023-01-31 20:01:19	West Silk	Lipstick is too ugly,
2023-01-31 19:55:59	Small * * s	I always ate it fresh when I was a child
2023-01-31 19:55:29	Zhou * *	I've tried it, frying it in oil tastes better
2023-01-31 19:49:52	V**t	Living beads are anti human food
2023-01-31 19:48:51	d**9	The whiter the loquat honey, the purer it is
2023-01-31 19:48:28	Crossing the Tribulation	Mixed rice must be delicious. [Cover your face] [Cover your face] [Cover your face]
2023-01-31 19:41:58	�**	Eating people is not worth living
2023-01-31 19:41:26	Small * * ⁸	Look, it's delicious
2023-01-31 19:40:54	Zhou * *	Teacher Zhou also ate very well
2023-01-31 19:40:08	d**9	Loquat honey is particularly suitable for children to reduce internal heat and cough. Drinking one cup a day has a significant effect
2023-01-31 19:39:43	Chen * * ⁸	Eating so delicious
2023-01-31 19:39:37	d**9	Loquat honey has a good effect on reducing fire and stopping cough
2023-01-31 19:36:27	d**9	Coughing, throat discomfort. Drinking loquat honey
2023-01-31 19:35:04	d**9	After yang, soak in water and drink honey every day
2023-01-31 19:34:15	d**9	Drinking honey on fire is great
2023-01-31 19:33:54	Flowers * * Duo	Honey beauty and skincare
2023-01-31 19:33:45	Ink dyeing	Real honey soaked in water tastes sour
2023-01-31 19:31:46	d**9	I have bought loquat honey before, it's good
2023-01-31 19:30:46	ღ * * Head	Eating honey and crab together
2023-01-31 19:29:43	Small * * ⁸	Hahaha, I thought it was lard
2023-01-31 19:29:34	Small * * ⁸	Like lard
2023-01-31 19:27:04	Jane Eyre	Can this crab taste good without being cut?
2023-01-31 19:26:21	Ya * * Ya	Oh my god, this MSG
2023-01-31 19:26:13	Flowers * * Duo	Put so much chicken essence [covering face]
2023-01-31 19:26:08	Maze paper	There's no need to add salt, it's too salty.
2023-01-31 19:26:01	Already * * set	Douban sauce is very salty
2023-01-31 19:25:42	Already * * set	Similar to stir fried crayfish
2023-01-31 19:25:37	Float * * Fish	I could smell the crab fragrance through the screen
2023-01-31 19:25:00	Tilted deer	It smells so good [money] [licking screen]
2023-01-31 19:24:34	�**�	This is so spicy
2023-01-31 19:18:31	�**�	It is really comfortable
2023-01-31 19:17:37	@**Peak	My hands are sore
2023-01-31 19:17:32	�**�	Hurry up and cook, it's too heavy
2023-01-31 19:17:25	@**Peak	It's very sour
2023-01-31 19:17:05	ℳ**᭄	Put the pot down
2023-01-31 19:16:58	Already * * set	Fried it
2023-01-31 19:16:53	* * Ha	Put the pot down
2023-01-31 19:16:50	Pet Movement	The oil is smoking
2023-01-31 19:15:56	Er * *.	Is the solid object only chicken feet or comes with side dishes
2023-01-31 19:14:23	Late**·	This hasn't been cooked for half an hour yet?
2023-01-31 19:14:22	Doubei * *	It looks fragrant
2023-01-31 19:13:58	Dumb * * Cute	Anyway, it's quite delicious,
2023-01-31 19:13:08	Stable * * movement	I bought it twice, it's delicious
2023-01-31 19:11:57	Road * *)	I bought it, it's delicious
2023-01-31 19:10:37	One * * paper	I can't wait to go buy from another place, it's not delicious
2023-01-31 19:06:10	Zai * * Grandpa	You should smash it, if you put this oil in for too long, it will catch fire.
2023-01-31 19:04:06	U**9	Delicious! Shoot it
2023-01-31 19:03:42	Rabbit * * obedient	Repurchase, delicious food
2023-01-31 19:03:38	Love * * said	Delicious, really delicious. I bought it twice already
2023-01-31 19:03:04	Wan * *.	If it's not sweet, buy it
2023-01-31 19:02:52	Crazy cow	I have bought it before, and it tastes great
2023-01-31 19:02:36	Sweet * * Strong	Slightly spicy
2023-01-31 19:02:30	Using * * 2	There are no slightly spicy ones
2023-01-31 19:01:57	You * * ♡	Not very good at spicy food
2023-01-31 19:01:37	Using * * 2	Slightly spicy is gone
2023-01-31 19:01:34	Wang * * °	Delicious, repurchase
2023-01-31 19:01:19	Winter Snow	I bought it before the New Year and it tasted delicious
2023-01-31 19:00:45	Kai * * Song	The oil temperature is too high
2023-01-31 19:00:15	Small * * ¹	This is delicious
2023-01-31 18:58:33	Liang * *	Deep fried
2023-01-31 18:58:26	Warm * *.	It's burnt
2023-01-31 18:57:36	Warm * *.	It's burnt
2023-01-31 18:57:20	Warm * *.	It's burnt
2023-01-31 18:57:07	Ri * * City	I'm so afraid of soup dripping into the oil pan
2023-01-31 18:56:49	Uncle Shi * *	The purchased item is different from the one on site
2023-01-31 18:56:27	Kai * * Song	Be careful not to spill the pot, it may be scalded by the oil
2023-01-31 18:56:06	Fate**	All I bought was water
2023-01-31 18:55:34	Yi * * Ling	This oil pan looks anxious
2023-01-31 18:55:33	★* * Grant	Delicious food has become addictive [polite smile] [polite smile] [polite smile]
2023-01-31 18:55:28	S * * less	I grabbed a handful in my hand. There is still water in the bag
2023-01-31 18:55:25	* * Ni	The rope is crispy
2023-01-31 18:55:24	F**t	It's really delicious. I bought it twice
2023-01-31 18:54:53	✨**^	Can it be faster? It's so slow
2023-01-31 18:54:28	* * Ni	The rope is crispy
2023-01-31 18:54:16	-**2	Don't let the soup break into the oil
2023-01-31 18:54:08	�**�	The rope is burnt
2023-01-31 18:53:22	Bao * * Bao	buy-back
2023-02-07 01:07:26	Lin * *	I bought chicken feet and honey
2023-02-07 00:59:28	�**�	Regret buying too little
2023-02-07 00:54:01	Car * * Beautiful	There are as many comments as likes
2023-02-07 00:40:54	Q * * Yan	I bought something delicious before
2023-02-07 00:39:37	Z * *	I ordered two packages and tried them
2023-02-07 00:36:35	Heart * * °	How spicy are chicken feet
2023-02-07 00:35:18	Can * * be	The chicken claws will break when opened
2023-02-07 00:33:44	Spring * * Winter	Spicy vine pepper flavor, spicy or not
2023-02-07 00:33:37	Spring * * Winter	Spicy vine pepper flavor, spicy or not
2023-02-07 00:33:26	Spring * * Winter	Spicy vine pepper flavor, spicy or not
2023-02-07 00:33:02	Spring * * Winter	Spicy vine pepper flavor, spicy or not
2023-02-07 00:32:28	Spring * * Winter	Spicy vine pepper flavor, spicy or not
2023-02-07 00:32:01	Spring * * Winter	Spicy vine pepper flavor, spicy or not
2023-02-07 00:31:44	Spring * * Winter	Spicy vine pepper flavor, spicy or not
2023-02-07 00:31:18	Spring * * Winter	Spicy vine pepper flavor, spicy or not
2023-02-07 00:28:59	Deng * * Ren	spicy or not
2023-02-07 00:28:49	Deng * * Ren	spicy or not
2023-02-07 00:28:48	Five * * students	I said two pounds, but the actual product is only 1.2 pounds
2023-02-07 00:27:26	Brother Zhu * *	Took the first link, repurchased for the second time, delicious [like]
2023-02-07 00:25:21	Five * * students	I'm afraid it's just too much soup when I buy this
2023-02-07 00:22:40	Five * * students	I'm afraid if I take a picture, it will be filled with soup inside
2023-02-07 00:22:25	[* *]	Eating slightly spicy and moderately spicy
2023-02-07 00:20:51	Xiao * * Fen	One pound of soup
2023-02-07 00:19:46	Tian * * Zhuang	spicy or not
2023-02-07 00:19:00	Tian * * Zhuang	spicy or not
2023-02-07 00:18:05	Small * * activity	Very spicy, isn't it
2023-02-07 00:17:38	Five * * students	The ones I bought before were all soup
2023-02-07 00:17:05	Ling * * Zi	I don't like sour and sweet flavors
2023-02-07 00:10:41	Shanghai * *)	Chicken feet are slightly spicy but not spicy
2023-02-07 00:10:10	Light * * flavor	That bamboo shoot
2023-02-07 00:09:29	Jun * * Lan	Chicken Claw Slightly Spicy and Vine Pepper That Spicy
2023-02-07 00:09:10	Shanghai * *)	Chicken feet are slightly spicy but not spicy
2023-02-07 00:02:36	Sail**	Take out that bamboo shoot and have a look
2023-02-07 00:00:26	ᥫ**i	The hand peeled bamboo shoots are not spicy
2023-02-06 23:57:06	V**e	That taste is delicious
2023-02-06 23:55:58	Yi * * Heart	Comment says it's too sweet, not spicy
2023-02-06 23:55:00	Y * * Treasure	Is it still spicy and delicious
2023-02-06 23:54:12	Yuan * * Yang	Take a pack of bamboo shoots and see if it works
2023-02-06 23:47:58	Ling * * Friend	Another type of honey
2023-02-06 23:43:09	No * * representative	I also think three pounds is better
2023-02-06 23:41:58	Moon * * Cry	The appearance of the pot is high
2023-02-06 23:35:51	Lin * * Lin	I patted my chicken feet, it's delicious now
2023-02-06 23:32:03	�**�	Why doesn't it look like anything at all
2023-02-06 23:30:42	A**�	Chicken feet are not as delicious as the first time you bought them
2023-02-06 23:29:53	Flower * * Female	It's delicious
2023-02-06 23:24:47	Using * * 1	I think it's pretty good, isn't it
2023-02-06 23:23:02	An * *)	My brother's honey is particularly delicious
2023-02-06 23:11:42	Xiao * * er	Can't you soak in cold water
2023-02-06 23:07:18	Zhou * *	Loquat honey is just pure water soaked, it has a good taste and is delicious
2023-02-06 23:05:00	Yang** ⭐	salad dressing
2023-02-06 23:04:20	Yang** ⭐	salad dressing
2023-02-06 23:00:38	Love * * me	I took a picture and it's delicious. I'll repurchase it next time
2023-02-06 22:58:01	Face * * Home	I bought too much soup
2023-02-06 22:57:13	Deep * * ٩	That taste is delicious
2023-02-06 22:56:47	Yi * * Ting	I hope to be satisfied with my first purchase
2023-02-06 22:55:41	兲 * * Seat	relieve a cough
2023-02-06 22:52:51	Hollow Valley	Chicken feet are really delicious
2023-02-06 22:51:11	Wu * * Tong	Took some chicken feet, slightly spicy
2023-02-06 22:50:31	There is * * Weng	Chicken feet are delicious!!!
2023-02-06 22:48:30	♥**♥	Yes, it's great for kids to drink at school
2023-02-06 22:42:43	Mr. Lin * *	It's a bit sweet
2023-02-06 22:40:27	Small * *	Why isn't there much color? It doesn't taste good
2023-02-06 22:32:50	Lei * *	Took some chicken feet, slightly spicy
2023-02-06 22:32:23	Snow * *.	That's not sweet
2023-02-06 22:32:06	Snow * *.	That's not sweet
2023-02-06 22:31:08	Snow * *.	That's not sweet
2023-02-06 22:31:04	Snow * *.	That's not sweet
2023-02-06 22:30:58	Chu * * Shi	Is the old flavor better, or is the pickled pepper better
2023-02-06 22:29:42	Ah * * Rong	The soup issue has been avoided, it seems that there are quite a few
2023-02-06 22:28:26	Ah * * Rong	Not much soup, right? [covering face]
2023-02-06 22:26:59	Clear * * Cat	spicy or not
2023-02-06 22:24:45	Love * * outfit	This honey is very good
2023-02-06 22:22:34	Ah * * brother	How delicious are chicken feet
2023-02-06 22:15:19	Small * * Number	The previously recommended vegetarian tripe is really unappetizing [covering face] [covering face] [covering face]
2023-02-06 22:14:54	Hello * * Shuo	Loquat ointment
2023-02-06 22:13:29	A * * product	Chicken feet won't be like a lot of soup, right
2023-02-06 22:13:06	Beauty * * Go	Your chicken feet have bones at first glance
2023-02-06 22:11:11	໑**᭄	The video was filmed outside, just like this one!
2023-02-06 22:04:45	Lei * *	I bought it from another place, but when I opened it, there weren't many chicken feet left
2023-02-06 22:03:45	Ying Ying**	@Drifting bottle soaked pepper is delicious
2023-02-06 22:03:39	Lei * *	My dad bought a pack that didn't have many chicken feet, but it had too many ingredients
2023-02-06 22:03:09	Dream * * ️	I bought something delicious last time
2023-02-06 22:00:20	M**y	Spicy vine pepper flavor has been captured, urgent
2023-02-06 21:49:50	Youruo	I took sour and spicy chicken feet, but I don't know if they taste sour and spicy or spicy. I took the sour and spicy first.
2023-02-06 21:47:10	Jin * * Year	Huang's Sound Pill is effective
2023-02-06 21:46:54	Using * *	The chicken feet have been patted and the ingredients are clean. [Like] [Like] [Like] [Like] [Like] [Like]
2023-02-06 21:46:45	Sugar * * Sugar	At the beginning, it's okay to eat medium spicy food, but as you eat it, it gets spicier and spicier
2023-02-06 21:46:11	Sugar * * Sugar	If you can't eat it, choose mild spiciness
2023-02-06 21:45:19	Fate * * You	I took two chicken feet and one spicy and slightly spicy one
2023-02-06 21:42:39	God * *~	I wanted to take a picture of your chicken feet and gave up decisively after reading the comments. There were many negative evaluations and positive reviews [covering my face]
2023-02-06 21:42:26	Anhui * * Department	A bottle of beer, a plate of these chicken feet, wouldn't it be beautiful
2023-02-06 21:38:41	nine hundred million	I have bought loquat honey a few times and it feels good
2023-02-06 21:36:49	**	Are bamboo shoots salty or not
2023-02-06 21:36:26	Ha * * Laugh	The bamboo shoots are not shelled
2023-02-06 21:33:22	Sister Fu * *	I have repurchased it countless times. This chicken claw is delicious and my child loves it very much
2023-02-06 21:32:33	ღ**ꦿ	I don't think there's a pound and a half of water, right
2023-02-06 21:32:27	Xiao * * Zi	The 4th one tastes delicious
2023-02-06 21:29:46	M**1	I have clapped my hands and peeled bamboo shoots. One pack has an old flavor, and two packs are spicy
2023-02-06 21:28:03	Yuan * * Jun	One pat of soybean milk powder, urgent
2023-02-06 21:26:39	Sea edge	Honey is not suitable for children to drink
2023-02-06 21:25:11	nine hundred million	Yes, after yang, my throat feels a bit uncomfortable. Drinking some loquat honey is much more comfortable
2023-02-06 21:23:05	Ah * *~	Chicken feet are extremely spicy but not spicy
2023-02-06 21:20:10	Xiao * * Xi	There is a sauce for spicy hot pot
2023-02-06 21:14:16	Evening * * Morning	It is best not to directly brew honey with boiling water. It is suitable to use 40-50 degree cold water to brew, which has the best effect
2023-02-06 21:11:38	Bow * * ️	spicy or not
2023-02-06 21:11:26	Bow * * ️	Are chicken feet delicious
2023-02-06 21:05:17	Evening * * Morning	The effects of honey are as follows: reducing internal heat, quenching thirst, regulating internal heat, promoting intestinal circulation, suitable for coughing, constipation, toothache, etc,
2023-02-06 21:00:57	Small * * Large	This quality is very good.
2023-02-06 21:00:02	Sand gull	I bought chicken feet and hope they taste good. The portion is very generous
2023-02-06 20:53:48	Column * * Base	My mom bought me some delicious food and highly recommended it
2023-02-06 20:45:27	Evening * * Morning	Honey with hemorrhoids is very effective when applied
2023-02-06 20:44:14	Pink * * Star	Try it out and see if it tastes good. I have already placed an order
2023-02-06 20:42:31	Xun * * Deer	Is Harbin sausage authentic? I've seen many negative reviews
2023-02-06 20:41:03	Subject to * * 5	According to the comments, it tends to be sweeter
2023-02-06 20:40:40	Subject to * * 5	I bought a spicy one
2023-02-06 20:37:21	Small** ☔	That lipstick is OK. The color of lipstick is too bad [cover face] [cover face] [cover face]
2023-02-06 20:32:05	Feng * *	Two pounds of chicken feet with water, two pounds together
2023-02-06 20:31:44	Old * * friend	Two pounds of pure chicken feet? No water?
2023-02-06 20:31:41	Feng * *	Can you recommend the taste of bamboo shoots
2023-02-06 20:31:04	Old * * friend	One and a half pounds of water
2023-02-06 20:30:53	✌**&	supple
2023-02-06 20:30:45	Teacher Huang * *	That's perfect
2023-02-06 20:20:48	nine hundred million	Repurchase loquat honey circle powder
2023-02-06 20:20:33	�**	buy-back
2023-02-06 20:05:18	Small** ☔	Delicious, sweet but not greasy, with a faint floral fragrance
2023-02-06 20:04:53	�**�	2 and a half pounds of soup
2023-02-06 20:04:09	A**t	There's no lemon in this, right
2023-02-06 19:55:50	Huan'er	Chicken feet can be spicy
2023-02-06 19:53:15	Small** ☔	Delicious, not particularly sweet
2023-02-06 19:53:12	ღ * * Child	Too sweet, isn't it? [covering face]
2023-02-06 19:51:38	Xiao * * Jiao	I bought chicken feet for the first time and hope they taste good
2023-02-06 19:48:26	nine hundred million	Dad and husband, smoking makes their throat uncomfortable and drinking loquat honey is particularly good
2023-02-06 19:48:01	nine hundred million	Discomfort in the throat, burning and coughing, especially good to drink
2023-02-06 19:47:48	Big * * girl	Good for your voice
2023-02-06 19:46:40	Xi * * Bao	The pickled peppers are delicious
2023-02-06 19:42:05	h**i	This chicken can't be sold anymore
2023-02-06 19:40:10	C**y	I took a slightly spicy shot, and the child also likes it
2023-02-06 19:38:34	�**�	Chicken feet are slightly spicy and spicy [covering face]
2023-02-06 19:34:05	Q**g	Brother's loquat honey cough is very good to drink
2023-02-06 19:31:00	nine hundred million	I personally feel uncomfortable in my throat. Drinking loquat honey is particularly good
2023-02-06 19:29:36	nine hundred million	Repurchased loquat honey
2023-02-06 19:28:06	╯**╰	Once I bought one pound and six taels of soup [covering my face]
2023-02-06 19:26:48	Female * * state	That's the kind of spicy food
2023-02-06 19:22:08	Clever * *)	For those who don't know how to eat spicy food, buying slightly spicy food is just right
2023-02-06 19:21:38	Wind * * Wind	I don't know the degree of spiciness
2023-02-06 19:21:28	Wind * * Wind	Medium spicy, not spicy
2023-02-06 19:20:24	Feng * * Feng	I have a bad stomach and love to eat chicken jerky. I can't eat spicy food
2023-02-06 19:20:02	Clever * *~	Loquat honey is very good
2023-02-06 19:19:01	Eat * * You	Okay, that's right
2023-02-06 19:17:43	Heart Dust	Is the old flavor of No. 4 spicy?
2023-02-06 19:17:33	Jiang * * Store	It's honey from my own household
2023-02-06 19:16:53	Jiang * * Store	Drinking honey causes diarrhea [covering face]
2023-02-06 19:16:42	Concave Man	It's really good
2023-02-06 19:12:57	Two * * live	Is it delicious? Have some
2023-02-06 19:11:56	Snow * * 0	Loquat honey is delicious and loved by my children at home. It won't be very sweet
2023-02-06 19:10:23	Stone * * Food	Chicken feet are delicious
2023-02-06 19:05:32	Three * * abilities	I also need this honey
2023-02-06 19:03:13	**	Is that chicken feet in your bowl?
2023-02-06 19:00:51	M**༽	Sour and spicy
2023-02-06 18:58:18	Concave Man	Honey soaked earth roasted liquor has a good taste
2023-02-06 18:53:12	Cat * * funny	I have patted the chicken feet, they are delicious
2023-02-06 18:51:52	�**�	Chicken feet are delicious
2023-02-06 18:51:22	Oh my god	Boneless chicken is delicious to grab
2023-02-06 18:49:58	Ha * * T	Chicken Claw Quick Hair
2023-02-06 18:36:33	As usual	18 pounds of raw material
2023-02-06 18:34:33	R * * Leaf	Both of these are quite delicious, but I think Jiumeng's one tastes even better
2023-02-06 18:29:34	Snow * * Er	Yes, it's good. It's good
2023-02-06 18:26:58	Wu * * Zu	Delicious, I've been eating for so long
2023-02-06 18:25:32	Dan * * Dan	I bought it, it tastes good
2023-02-06 18:21:35	Wu * * Ming	It looks delicious
2023-02-06 18:17:25	Wind * * Three	At first glance, it looks like foreign honey
2023-02-06 18:17:14	Qing * * Year	Are chicken feet spicy or not
2023-02-06 18:16:49	�**�	Second brother's honey is very good
2023-02-06 18:15:33	Small * * Match	Buy a bottle and give it a try
2023-02-06 18:07:34	I * * wow	Chicken feet, buy a spicy and delicious one
2023-02-06 18:06:51	Cat * * Mi	Your chicken feet can be eaten in small portions, there are too many to finish
2023-02-06 18:06:34	A**�	I patted my hands and peeled bamboo shoots, two bags of spicy and one bag of old flavored ones
2023-02-06 18:04:15	Zeng * *	The 4th one tastes delicious
2023-02-06 18:02:14	Rong * * ⁸	Flushing does taste good
2023-02-06 18:01:43	Zeng * *	The 4th one tastes delicious
2023-02-06 17:55:15	R**H	Afraid of dirty chicken feet
2023-02-06 17:52:50	Wen * * Brother	Haha, high sales, chicken feet
2023-02-06 17:44:27	Yang * * Guang	How many chicken feet are. forty-nine point nine
2023-02-06 17:40:07	Wind generated	What about the hotpot base? It's not spicy
2023-02-06 17:37:59	�**�	There's very little water in this one, there's a lot of hot water in the one I bought
2023-02-06 17:34:28	Emperor * * Xia	Pig leg fragrance
2023-02-06 17:34:25	♬ * * Ning	Loquat honey can moisten the lungs and relieve cough
2023-02-06 17:34:23	Emperor * * Xia	That chicken claw was missing just now. Pig legs
2023-02-06 17:33:25	♬ * * Ning	Loquat honey can moisten the lungs, relieve cough, and clear the throat
2023-02-06 17:32:46	Fang * *)	I bought chicken feet, let's see if they taste good
2023-02-06 17:28:49	Busy and busy	I bought too much soup
2023-02-06 17:27:52	Small * *	It's quite delicious. We received a lot of chili peppers
2023-02-06 17:26:29	Xin * *	It's really delicious
2023-02-06 17:26:26	…**～	yummy
2023-02-06 17:26:12	Beans * * ⁸	Delicious, delicious to the point of flying ⭐ ️� ⭐ ️ ❄️✨⭐ ️
2023-02-06 17:26:02	Temporary * *	Very delicious
2023-02-06 17:25:59	Temporary * *	Very delicious
2023-02-06 17:25:58	Beans * * ⁸	Chicken feet are delicious, delicious, delicious
2023-02-06 17:22:47	Up * * Grandpa	Are chicken feet spicy or not
2023-02-06 17:22:39	Hai * * Building	I've bought it before, it's good
2023-02-06 17:22:35	Lemon God	bought I just don't know if it tastes good or not
2023-02-06 17:21:34	Concave Man	It's already coated and reflective
2023-02-06 17:21:01	. * * t	Wearing it for a year is enough to taste good
2023-02-06 17:20:31	Lu * * Chang	This one is comfortable to wear, haha
2023-02-06 17:19:04	S**☆	Is the bamboo shoot next to it delicious
2023-02-06 17:18:47	Feng * * Ying	I bought it, I hope it's really delicious
2023-02-06 17:17:57	Small flower	Recommended Taste
2023-02-06 17:17:29	Compared to * * King	I bought a pack of chicken feet
2023-02-06 17:17:23	Up * * Grandpa	Spicy flavor?
2023-02-06 17:15:58	❤** living	Chili peppers are delicious
2023-02-06 17:12:38	�**7	The sound is too low
2023-02-06 17:12:35	�**�	It's too bright
2023-02-06 17:11:47	Fat * * Spring	The chicken feet are full of water
2023-02-06 17:11:35	Ning * * ah	Bamboo shoots are spicy or not
2023-02-06 17:07:28	An * *	Chicken claws are really delicious
2023-02-06 17:07:00	Feng * * Tian	I have never eaten before
2023-02-06 17:05:39	Thin * * ⁸	Boneless chicken feet are delicious
2023-02-06 17:05:26	Law * * Sales	Why are all the chicken feet bought at home soup? I see so many chicken feet in the video
2023-02-06 17:05:25	Liu * * Dou	Chicken feet are only one pound and two taels
2023-02-06 17:05:11	Liu * * Dou	Last time I bought over half a pound of soup
2023-02-06 17:04:58	Li * * Qi	Extremely spicy, spicy or not
2023-02-06 17:03:45	Hui * * 5	Well, it's good. It looks delicious
2023-02-06 17:03:19	l**y	Inadequate force
2023-02-06 17:03:17	Morning Diary	It looks so appetizing
2023-02-06 17:02:46	Orange * * ⁸	It looks delicious
2023-02-06 17:02:11	Come * * privately	The oil is going to burn
2023-02-06 17:00:53	Small * *	2 pounds is not enough to eat
2023-02-06 16:59:45	Egret * *	The volume is too low, it's too noisy
2023-02-06 16:59:10	East * * Merchant	No sound
2023-02-06 16:59:09	Chasing * * Life	Ultra low sound
2023-02-06 16:59:07	Hundred * * 6	No sound
2023-02-06 16:59:01	Ao * * setting	No sound
2023-02-06 16:58:59	Meaning * * Meaning	No sound
2023-02-06 16:58:55	Happiness * * Blessing	No sound
2023-02-06 16:58:51	Autumn * *	No sound
2023-02-06 16:58:51	Kun * * Love	No sound
2023-02-06 16:58:35	Yang * * child	The sound is very low
2023-02-06 16:58:35	Man * * Man	There's no sound, Guoguo
2023-02-06 16:58:31	Towards * * Smoke	The sound is too low
2023-02-06 16:58:27	The * * dish	Indeed small
2023-02-06 16:58:21	Towards * * Smoke	The sound is very low
2023-02-06 16:58:17	Red Sky	The sound is very small, I can't hear it clearly
2023-02-06 16:58:11	꧁**꧂	Still silent
2023-02-06 16:58:05	Hundred * * 6	The sound is too low
2023-02-06 16:58:04	The * * dish	The sound is relatively low
2023-02-06 16:58:02	Acid * * Zi	Almost no sound
2023-02-06 16:57:58	Ni * * Ran	No sound
2023-02-06 16:57:50	Build * * Factory	The voice is not small
2023-02-06 16:57:45	Juan**	No sound
2023-02-06 16:57:39	Hui * * 5	The sound is very low
2023-02-06 16:57:36	Ka * * Lin	The voice has decreased [covering face]
2023-02-06 16:57:33	Yuan * * Ji	The sound is relatively low
2023-02-06 16:57:31	Wood * * per	The voice is so low
2023-02-06 16:57:30	It is * *!	I feel like the sound is getting quieter
2023-02-06 16:57:30	G**…	No sound
2023-02-06 16:57:29	Du * * Xuan	No sound
2023-02-06 16:57:23	Flower Art	No sound
2023-02-06 16:56:24	Du * * Xuan	The voice is so low
2023-02-06 16:44:26	Using * * 6	No sound, the sound is too low
2023-02-07 23:55:00	?**?	Just pat the bamboo shoots and note the taste, okay
2023-02-07 23:55:00	?**?	Just pat the bamboo shoots and note the taste, okay
2023-02-07 23:52:00	Door Fragrance	cool
2023-02-07 23:36:00	?**?	I patted my chicken feet and hope they taste good
2023-02-07 23:35:00	Sweet * * Dot	Can you recommend the taste of bamboo shoots
2023-02-07 23:32:00	Deer * *.	I see many reviews saying there are bugs
2023-02-07 23:25:00	Teasing * * da	Are chicken feet spicy or not
2023-02-07 23:18:00	Guo * * Niang	Are chicken feet delicious
2023-02-07 23:16:00	Wang * * Le	There aren't as many likes as before
2023-02-07 23:13:00	h**）	Shoot bamboo shoots
2023-02-07 22:59:00	S**x	Medium spicy is okay, not too spicy
2023-02-07 22:59:00	S**x	This chicken claw is indeed delicious. I have bought it many times.
2023-02-07 22:57:00	Huan * * Mom	Chicken feet are delicious
2023-02-07 22:56:00	Meow * * Li	I bought medium spicy food
2023-02-07 22:55:00	Jian * * Fei	I bought a spicy one
2023-02-07 22:52:00	Yi * * Pan	Brittle or not
2023-02-07 22:43:00	S**K	gelatin sheets
2023-02-07 22:32:00	Brother Lu * *	Try some medium spicy food
2023-02-07 22:32:00	Ai * * Jun	The chicken feet taste delicious
2023-02-07 22:31:00	Brother Lu * *	Do you have the subtle spiciness of Cao's spicy food? Spicy
2023-02-07 22:31:00	?**?	Did you take a slightly spicy shot? Vine pepper
2023-02-07 22:28:00	* * * * * * * * * * * * * * * * * * * * * * * * * * * * * * * * * * * * * * * * * * * * * * * * * * * * * * * * * * * *	Are chicken feet spicy or not
2023-02-07 22:26:00	Meizu * *!	The bamboo shoots are spicy
2023-02-07 22:20:00	Mine owner	Take a pack of chicken feet and have a look
2023-02-07 22:16:00	* * * West	Like oil
2023-02-07 22:16:00	nine hundred million	Loquat honey has a good effect on reducing fire and stopping cough
2023-02-07 22:16:00	nine hundred million	Loquat honey received, opened and tasted very good
2023-02-07 22:15:00	* * * West	May also have a fever
2023-02-07 22:14:00	An * * An	There's nothing that's not spicy, right?
2023-02-07 22:11:00	G**d	Your wife cake is also delicious
2023-02-07 22:08:00	Chatting * *	Garlic is slightly spicy, is it gone?
2023-02-07 22:01:00	Xia * *?	Honey is very good. I just drank it today
2023-02-07 21:56:00	Mo * *?	Chicken Feet with Pickled Peppers!
2023-02-07 21:54:00	Idle * * Spring	Safety first pot
2023-02-07 21:54:00	A**e	Is buying spicy food from Guangdong enough?
2023-02-07 21:53:00	A**e	Is buying spicy food from Guangdong enough?
2023-02-07 21:52:00	C**s	I like pickled peppers, they're not really spicy either
2023-02-07 21:50:00	Ah * * Bu	Purchased, looking forward to results, introducing to colleagues
2023-02-07 21:44:00	See * *	This chicken claw weighs 49 pounds with soup and claws, right
2023-02-07 21:40:00	Uncle Xiao * *	These things are all authentic
2023-02-07 21:39:00	Uncle Xiao * *	I can make spicy strips now
2023-02-07 21:37:00	Using * * 7	Not spicy
2023-02-07 21:37:00	Towards * * Spring	I've bought chicken feet that taste good, but there's a bit too much juice
2023-02-07 21:35:00	Avoid the wind	That flavor tastes better
2023-02-07 21:34:00	Ling * * Hot	I took some black bone chicken feet, they're delicious. I'll buy them again next time
2023-02-07 21:34:00	Pick up * *	I ordered two portions
2023-02-07 21:31:00	J**1	I bought it twice, and I am very conscientious about all the things at Guoguo
2023-02-07 21:26:00	Feng * * Sheng	It looks like lard
2023-02-07 21:26:00	Zhou * *?	Dry food is also delicious
2023-02-07 21:26:00	Tong * * Yin	Chicken feet are not like those on your plate, are they
2023-02-07 21:25:00	Zhou * *?	Although it crystallizes, it melts quickly when soaked in warm water, and loquat honey has a good taste
2023-02-07 21:22:00	Micro * * er	Eggs are all low to eat, right
2023-02-07 21:16:00	People * * Sea	How spicy is the slight spiciness [covering face], understanding the persistence of Guangzhou people
2023-02-07 21:16:00	Bubble * *?	Soybean milk and chicken feet are ready
2023-02-07 21:11:00	Ye * *?	@Pao Pao Lee, yes, but there's very little soup
2023-02-07 21:07:00	Ye * *?	@Life is like a dream, a sea of illusions. Buy it back and get a bowl of warm water, then just pass it through the water
2023-02-07 21:07:00	Ye * *?	Eat more, after all, you're so thin
2023-02-07 21:07:00	Zhou * *?	Can eat spicy food, this pickled pepper flavor is actually okay, it's not spicy
2023-02-07 21:05:00	One * * ah	I guess they haven't sold as much as you've eaten yet
2023-02-07 21:04:00	An * * Bei	Hand peeled bamboo shoots are recommended to have a good taste
2023-02-07 20:59:00	Cold * * ①	Are chicken feet spicy or not
2023-02-07 20:58:00	one thousand	It's unappetizing
2023-02-07 20:58:00	Not * * 	Hand peeled bamboo shoots are not spicy, right
2023-02-07 20:53:00	Alcohol**/	I took photos of bamboo shoots. Is the spiciness of pickled peppers still spicy
2023-02-07 20:33:00	Feng * * Hou	I bought half soup and half chicken feet on Taobao
2023-02-07 20:29:00	Soldier * * Fish	The taste of bamboo shoots is delicious
2023-02-07 20:27:00	Hi * *	How about buying a spicy one
2023-02-07 20:27:00	Meter * * Meter	That bamboo shoot is not spicy
2023-02-07 20:21:00	Coconut * * sink	It feels very spicy
2023-02-07 20:17:00	nine hundred million	Loquat honey and honey are both of his own quality and can be guaranteed
2023-02-07 20:16:00	nine hundred million	It's good to have a drink in the morning and evening every time my throat feels uncomfortable
2023-02-07 20:15:00	nine hundred million	Loquat honey, if your throat is uncomfortable, you can try it. The effect is quite good
2023-02-07 20:15:00	nine hundred million	Loquat honey is particularly good for reducing heat, relieving cough, and making the throat uncomfortable when drinking loquat honey
2023-02-07 20:14:00	Xiang * * Dao	Try it out, taste good, then repurchase
2023-02-07 20:13:00	Xiang * * Dao	Slightly spicy should have a taste, right
2023-02-07 20:09:00	One * * Shrimp	Delicious, I'll take another shot
2023-02-07 19:57:00	Using * * 6	There's too much soup
2023-02-07 19:49:00	Nine * *?	Soaking cucumber in chicken claw juice is also good
2023-02-07 19:46:00	Wishing * * good	Half of the other homes I bought before were filled with water [covering my face]
2023-02-07 19:43:00	Shadow * *)	Does it taste good?
2023-02-07 19:42:00	nine hundred million	I drank loquat honey as soon as I received it, it's quite good
2023-02-07 19:38:00	?**?	The bamboo shoots taste delicious
2023-02-07 19:27:00	Bear * * y	Adults eat better
2023-02-07 19:26:00	Bear * * y	Honey is naturally slightly toxic and not recommended for children to eat
2023-02-07 19:26:00	nine hundred million	Loquat honey feels very sweet
2023-02-07 19:26:00	Little * *?	Medium spicy, spicy but not spicy
2023-02-07 19:25:00	@**Le	I just took a bag of slightly spicy food
2023-02-07 19:23:00	Play * * Laugh	Is the taste of old soup the same as before
2023-02-07 19:22:00	Black * * White	Medium spicy will be very spicy
2023-02-07 19:21:00	Xia * * Li	Chicken feet are slightly spicy but not spicy
2023-02-07 19:16:00	Flowers * * Falling	Bring two pounds of soup, please
2023-02-07 19:15:00	Ah * * ah	Sour and spicy lemon is not delicious
2023-02-07 19:13:00	Cheng * * Yue	I didn't eat it, I wasted it
2023-02-07 19:13:00	Cheng * * Yue	I bought honeycomb honey before, but they said it wasn't sweet, but when I bought it back, it was so sweet that it made my hair thick
2023-02-07 19:08:00	Xi * *?	It's really not tasty, to be honest
2023-02-07 19:07:00	nine hundred million	Children come to repurchase loquat honey after drinking it
2023-02-07 19:06:00	nine hundred million	Loquat honey received absolute praise, very good
2023-02-07 19:02:00	Home * *.	Net weight of two pounds
2023-02-07 19:00:00	? * * Yi	Are chicken feet spicy or not
2023-02-07 18:59:00	Q**g	Chicken feet are delicious
2023-02-07 18:57:00	?**"	80% solid content
2023-02-07 18:56:00	?**"	Spicy and delicious
2023-02-07 18:54:00	nine hundred million	Loquat honey feels uncomfortable in the throat. It's good to drink
2023-02-07 18:53:00	Purple Rain	The elderly don't like things that are too sweet
2023-02-07 18:53:00	nine hundred million	Yes, my throat feels uncomfortable. Drinking loquat honey is particularly good
2023-02-07 18:53:00	Purple Rain	Mainly not particularly sweet, very good
2023-02-07 18:52:00	nine hundred million	I bought it for children to drink and I really like it
2023-02-07 18:52:00	nine hundred million	Loquat honey is pretty good, pretty good
2023-02-07 18:52:00	Purple Rain	Very good, often repurchased
2023-02-07 18:45:00	Min * * Huan	salad dressing
2023-02-07 18:41:00	Cheng * * Yue	Lard like substance
2023-02-07 18:37:00	Middle * * Teacher	Bring two pounds of soup, one and a half pounds of soup
2023-02-07 18:35:00	An * * Bei	Is there a lot of soup
2023-02-07 18:35:00	H * * Lin	Could you please have more water
2023-02-07 18:29:00	N**h	Lipstick has no additives. splendid
2023-02-07 18:26:00	Xiao * * Only	There's too much soup
2023-02-07 18:25:00	One * * Sweet	Is it really spicy
2023-02-07 18:23:00	Ni * * Jiang	Is it delicious to put you in
2023-02-07 18:22:00	Little * *?	@In the afterlife, it's like adding two pounds of water or just two pounds of chicken feet
2023-02-07 18:20:00	Hug * *?	Wild ones don't have anything to say
2023-02-07 18:18:00	Little * *?	More delicious and smooth than nectar
2023-02-07 18:18:00	Little * *?	Oh, this is delicious
2023-02-07 18:17:00	Eight * *?	The bamboo shoots are not spicy
2023-02-07 18:17:00	Eight * *?	The bamboo shoots are not spicy
2023-02-07 18:14:00	Hug * *?	Chicken feet are delicious
2023-02-07 18:13:00	Mo**&	Chicken feet are delicious, but there's too much soup
2023-02-07 18:03:00	Xuan * * Er	It's all garlic flavored
2023-02-07 18:02:00	Package * * Ma	Chicken feet are really delicious. Today, I bought back two more
2023-02-07 18:00:00	Jin * * 4	All delicious
2023-02-07 17:56:00	I * * ah	Net weight still includes soup
2023-02-07 17:55:00	Cute * *?	Isn't the old flavor spicy
2023-02-07 17:54:00	Following * * An	Conscientious products, make now and discover now
2023-02-07 17:54:00	Following * * An	Conscientious products, make now and discover now
2023-02-07 17:54:00	Following * * An	Conscientious products, make now and discover now
2023-02-07 17:54:00	~**e	I'm not used to it personally, I always feel like I've put some medicine in it and thrown it all away.
2023-02-07 17:54:00	Little * *?	It looks delicious
2023-02-07 17:54:00	6**e	How spicy is it
2023-02-07 17:54:00	6**e	How spicy is it
2023-02-07 17:54:00	Following * * An	Conscientious products
2023-02-07 17:53:00	Red * * customer	Chicken feet are too hot and unappetizing, lacking texture.
2023-02-07 17:53:00	6**e	How spicy is it
2023-02-07 17:52:00	Big * *]	We also need to add dried chili dipping sauce
2023-02-07 17:52:00	Little * *?	That oil disfigured me for a while
2023-02-07 17:51:00	Little * *?	This chicken claw is so hot and delicious that it smells so good
2023-02-07 17:51:00	Chen * * Hao	If the oil comes out and gets wet, it will explode, but there's nothing else
2023-02-07 17:50:00	Lao * * Gong	There is water in the oil
2023-02-07 17:50:00	None * *	There is water in the pot
2023-02-07 17:50:00	* * * Su	The fire is too strong
2023-02-07 17:49:00	Jing * * Bao	Is the live bead delicious
2023-02-07 17:47:00	Small * * White	Chicken feet come in three pounds
2023-02-07 17:45:00	Ha * *?	The taste is still good [thumbs up]
2023-02-07 17:42:00	Xin * * Month	I bought it, it tastes good
2023-02-07 17:39:00	Double * * Double	Strong vinegar flavor
2023-02-07 17:38:00	Big * * husband	I bought something that's not yours. Not very delicious [covering face]
2023-02-27 23:32:00	Night * * Luo	That flavor is delicious. Chicken Claw
2023-02-27 23:31:00	* * Child	That taste is delicious, bamboo shoots
2023-02-27 23:31:00	Clam * *?	Living beads only have one taste left
2023-02-27 23:31:00	z**?	Don't eat it, it looks salty
2023-02-27 23:27:00	Man * * Yan	They say your chicken claw soup is plentiful and scarce
2023-02-27 23:20:00	Uncle Sha * *	That flavor tastes better
2023-02-27 23:15:00	E**o	That's only 68.8 pounds [covering face]
2023-02-27 23:07:00	Xia * *?	I patted my hands and peeled bamboo shoots, they taste delicious
2023-02-27 23:00:00	Small * *~	All chicken feet on the internet are sour to eat
2023-02-27 22:57:00	Jiang * * South	There's too much soup
2023-02-27 22:57:00	Kang * *?	I have placed an order. If it tastes good, give it a good review
2023-02-27 22:56:00	Immortal * *?	yummy
2023-02-27 22:50:00	Small * *,	Chicken feet are so slow!
2023-02-27 22:49:00	Losing Qi	Is earth honey better, or pipa honey better
2023-02-27 22:44:00	Duo * * Mi	There's everything in there, just duck claws, tribute vegetables, and chicken gizzards
2023-02-27 22:43:00	Love * * Child	I bought it once and it tastes pretty good
2023-02-27 22:39:00	Mian * * period	Bamboo shoots! The first time I bought it was really good, the second time was also okay, and I returned it for the third time
2023-02-27 22:39:00	Ya * * Head	That taste is delicious
2023-02-27 22:30:00	A**9	The old flavor is not spicy, right
2023-02-27 22:29:00	A**9	Hand peeled bamboo shoots are not spicy, right
2023-02-27 22:29:00	Lan * * Yuan	That taste is delicious
2023-02-27 22:26:00	Liu * * Shan	good
2023-02-27 22:25:00	Dongguan * * An	Is the live bead delicious
2023-02-27 22:24:00	Cuisine * *?	It's great. I make a cup for the child every morning
2023-02-27 22:19:00	A**x	Spicy or not, I can't eat very spicy food in Wenzhou area
2023-02-27 22:18:00	Using * * 7	Too much soup, too little quantity
2023-02-27 22:15:00	Forever.	Half a pound
2023-02-27 22:14:00	Female * * paper	One pound of water
2023-02-27 22:10:00	Flame * * Autumn	Is lemon not spicy?
2023-02-27 22:07:00	A * * Yan	I just finished a can, it's delicious
2023-02-27 22:00:00	Qing * * City	It's all soup. There aren't many chicken feet left
2023-02-27 22:00:00	Zhang * * Yi	I bought it recently and have been coughing a bit. They said it's pretty good
2023-02-27 21:58:00	Q**g	Loquat honey cough is really good to drink
2023-02-27 21:57:00	nine hundred million	I just repurchased it earlier
2023-02-27 21:57:00	nine hundred million	Loquat honey is good. Now everyone in the family has started drinking it
2023-02-27 21:56:00	* * Sugar	The spiciest chicken feet are those
2023-02-27 21:55:00	* * Sugar	That kind is the spiciest
2023-02-27 21:54:00	nine hundred million	Your loquat honey is good. A few days ago, I had a few coughs and drank it a few times, which cured me. My throat also felt comfortable
2023-02-27 21:36:00	Mei * * Fang	5 bamboo shoots, could you recommend some flavors
2023-02-27 21:36:00	Flower painting	I just bought a pack, let's try it first to see if it tastes good
2023-02-27 21:35:00	Flower painting	If it's not delicious, give it a negative review. If it's delicious, buy 100 packs
2023-02-27 21:23:00	Yang * * Chen	Bring 500 grams of soup
2023-02-27 21:06:00	Joe * * Ya	I placed another order, it's delicious
2023-02-27 21:02:00	En * *]	My tongue is blistered
2023-02-27 21:00:00	Xun Yang	Chicken feet are delicious
2023-02-27 20:59:00	Two * * fish	The taste is so refreshing
2023-02-27 20:54:00	Big * * person	Loquat honey can dissolve phlegm, relieve cough, and moisten the lungs
2023-02-27 20:53:00	Big * * person	Resolving phlegm and relieving cough
2023-02-27 20:51:00	Sister * *	Chicken Claw Spicy or Not [Tears]
2023-02-27 20:43:00	? * * Le	I still dislike soup and too little chili [covering my face]
2023-02-27 20:43:00	Si * * Meat	Can I soak the leftover soup in some other vegetables or cooked food that tastes good?
2023-02-27 20:40:00	G * * Blue	The pot is so interesting
2023-02-27 20:37:00	?**゛	There are very few chicken feet, they are all soup
2023-02-27 20:37:00	Love * * Meow	I also bought from other stores, there are many chicken feet soaked in soup
2023-02-27 20:36:00	Hua * *!	The things you sell and the goods you send are not the same. The chicken feet you send are all soup and very unappetizing. Fortunately, they are live streaming here
2023-02-27 20:36:00	Zhou * *?	Loquat honey has a good taste and has been repurchased several times
2023-02-27 20:36:00	Green * * Sprinkle	I have already started eating! It's delicious
2023-02-27 20:36:00	Hua * *!	The things you sell and the goods you send are not the same. The chicken feet you send are all soup and very unappetizing. Fortunately, they are live streaming here
2023-02-27 20:36:00	Hua * *!	The things you sell and the goods you send are not the same. The chicken feet you send are all soup and very unappetizing. Fortunately, they are live streaming here
2023-02-27 20:34:00	A * *'s	clearing away heat and toxic material
2023-02-27 20:34:00	A * *'s	clearing away heat and toxic material
2023-02-27 20:30:00	Shi * * Ye	Spicy chicken feet. Is it spicy
2023-02-27 20:26:00	Small * * string	The problem is that you have two pounds of soup and water
2023-02-27 20:21:00	w**W	The Sugar cane juice you introduced is too disgusting
2023-02-27 20:16:00	Jun * *?	This is also quite good
2023-02-27 20:15:00	Big * * crooked	That taste is delicious
2023-02-27 20:13:00	Green * *?	Chicken feet are delicious
2023-02-27 20:13:00	Y * * Love	Buying from someone else's house is not as delicious as yours. [Cover your face] [Cover your face]
2023-02-27 20:09:00	?**?	This way, you can see the filling and have a stronger appetite
2023-02-27 20:09:00	?**?	The filling and skin colors are similar
2023-02-27 20:08:00	?**?	This doesn't show the filling
2023-02-27 20:08:00	S**q	It's so delicious,
2023-02-27 20:08:00	S**q	Sincere recommendation, chicken feet,
2023-02-27 20:06:00	S**q	I received this chicken feet pot, it's so delicious,
2023-02-27 20:00:00	? * * Wandering	White is good
2023-02-27 20:00:00	A**?	Delicious, repurchase
2023-02-27 19:59:00	? * * Wandering	I've eaten it. It's delicious
2023-02-27 19:58:00	Sui * * Si	Sichuan is not afraid of spicy food
2023-02-27 19:58:00	Sui * * Si	That kind is spicier
2023-02-27 19:54:00	Nine * * periods	You guys say it's delicious, but you're not a little careless
2023-02-27 19:54:00	Open * * Talk	Chicken feet are delicious
2023-02-27 19:53:00	Xiao * * Zi	It feels rough to the touch
2023-02-27 19:52:00	? * * Wandering	Fresh and delicious
2023-02-27 19:48:00	Smoke * * Building	It's clearly a small yellow pepper
2023-02-27 19:41:00	Build * * Luan	Boneless chicken feet are delicious
2023-02-09 23:33:22	Time * *)	Looking at you, honey is very good and shouldn't disappoint me
2023-02-09 23:25:12	Lucky * * Full	Yes, I haven't tried salad dressing before and would like to taste it.
2023-02-09 23:24:19	Strolling * *!	yummy
2023-02-09 23:19:40	Time * *)	It looks great, but I haven't finished eating a lot of honey at home. Try this one at your house after finishing
2023-02-09 23:15:07	Very good	Too much water in chicken feet
2023-02-09 23:09:14	Zha * * Duo	This Thunder Hala is really delicious
2023-02-09 23:09:08	ζ**ゝ	spicy or not
2023-02-09 22:58:40	seven hundred million	I've tried it before, it doesn't taste good
2023-02-09 22:47:04	nine hundred million	In that case, I'll stock up on a can first. It feels good
2023-02-09 22:46:38	nine hundred million	After drinking, come and repurchase loquat honey
2023-02-09 22:45:38	nine hundred million	Everyone in the family has tried it and thinks it's very authentic
2023-02-09 22:45:06	nine hundred million	The loquat honey arrived good today and I wasn't disappointed
2023-02-09 22:43:46	Miao * * ࿐	not bad
2023-02-09 22:42:06	Miao * * ࿐	Very good
2023-02-09 22:39:52	꧁**꧂	I bought three packs of bamboo shoots and tried the taste
2023-02-09 22:38:09	At * * time	Chicken Claw Vine Pepper Spicy or Not
2023-02-09 22:37:07	Acting * * Student	The pickled peppers and spicy ones are a bit more spicy
2023-02-09 22:36:13	Rice***	yummy
2023-02-09 22:36:06	Acting * * Student	That's a bit spicy
2023-02-09 22:26:20	Kun * * Lun	It's full of water inside
2023-02-09 22:16:10	Purple * * Come here	Coughing and resolving phlegm
2023-02-09 22:03:38	Ke * * Company	Lipstick looks good
2023-02-09 22:01:50	Li * * Li	Got it, come back and see if the chicken feet taste good
2023-02-09 21:59:30	Xian * * ️	I haven't tried our hand pulled bamboo shoots before. Come and taste them
2023-02-09 21:53:11	Little * * Love	The boneless chicken feet are eating, the taste is fantastic! Like you
2023-02-09 21:51:03	Small * * a	Powder blusher is good
2023-02-09 21:49:06	Small * * ️	Yellow braised chicken conditioning
2023-02-09 21:48:18	Zhou * * Ying	Is the 4th old flavor spicy or not
2023-02-09 21:47:56	Y**N	Slightly spicy and also spicy
2023-02-09 21:47:37	Y**N	The chicken feet I bought before were a bit spicy
2023-02-09 21:46:48	Wang * * Xuan	Mix vegetable juice
2023-02-09 21:44:12	P**	I've always wanted to peel bamboo shoots by hand, but many comments say they're rotten and have bugs or something
2023-02-09 21:43:29	Wang * * Xuan	I still eat the vegetable sauce mixed with it
2023-02-09 21:42:06	Yang * * Fei	yes. It's fresh Frozen chicken feet will roll up The cute one I bought before is also good
2023-02-09 21:41:49	O * * Milk	Eating too much makes it difficult to speak fluently
2023-02-09 21:41:44	Lan * * Grass	It looks good
2023-02-09 21:40:02	C**i	Took a can of slightly spicy food
2023-02-09 21:35:36	You * * heavy	Still one can, one pound
2023-02-09 21:33:38	Wei * * Brother	it's so delicious.
2023-02-09 21:29:09	Xiao * * brother	The slightly spicy chicken feet are delicious
2023-02-09 21:28:26	Not * * said	Chicken feet are slightly spicy, aren't they too spicy? I can't eat anything too spicy
2023-02-09 21:27:44	�**�	Chewing yogurt
2023-02-09 21:25:04	0 * * Shrimp	At first glance, it looks fake
2023-02-09 21:25:03	Sea * *	How much does a can of chicken feet weigh.
2023-02-09 21:22:49	Shu * * outfit	bought Bees bought both types. I also bought chicken feet. If it's not good, leave a negative review [face covering] [face covering] [face covering]
2023-02-09 21:22:32	Welcome * * Song	Last time I filmed a package in another live streaming room, half of which was water
2023-02-09 21:22:02	Blue Dream	I took boneless chicken feet and hope they taste good
2023-02-09 21:19:01	Q**g	Brother took a picture of your loquat honey at home, it's really good to drink it because your throat feels uncomfortable
2023-02-09 21:04:34	|**Qian	Is turkey noodle spicy in chicken feet
2023-02-09 21:02:37	Small * *	Two pounds of chicken feet
2023-02-09 21:02:24	⊱**⊰	I like spicy food, but I don't know if it's as spicy as I imagined
2023-02-09 20:51:26	�** ✨	Extremely spicy, spicy or not
2023-02-09 20:49:16	@**～	The taste of hometown needs to be supported
2023-02-09 20:44:24	Panic * * Boundary	Soup accounts for half [covering face] [covering face] [covering face]
2023-02-09 20:34:48	Wang * * Year	There is more soup and fewer claws in the photo
2023-02-09 20:33:14	�**�	It must have added soup
2023-02-09 20:32:59	Zhi * * J	I can't eat any spicy food at all
2023-02-09 20:28:59	Can * * member	Boneless chicken feet are not as delicious as the ones I bought last time
2023-02-09 20:27:26	Li * * person	It's all water
2023-02-09 20:21:21	Evil * * o	My cousin's honey lover still strongly agrees with it. I dare not say anything else, but personally think the quality of honey is still good.
2023-02-09 20:21:21	Small * *	It looks so fragrant
2023-02-09 20:17:52	Evil * * o	It's still quite good to use your voice to speak up and drink more often
2023-02-09 20:15:43	Evil * * o	Yeah, how about flushing it for drinking
2023-02-09 20:15:21	Evil * * o	The loquat honey from before was quite good
2023-02-09 20:15:02	3**C	Buy three more packs of bamboo shoots
2023-02-09 19:48:27	Using * * 8	Slightly spicy, not very spicy, right
2023-02-09 19:35:43	Man * * Hua	Hand peeled bamboo shoots have a sweet taste
2023-02-09 19:35:32	Man * * Hua	Mainly with a sweet taste
2023-02-09 19:21:45	Spring * * live	My family loves to eat bamboo shoots all year round. This time, I bought a bag of bamboo shoots to try and see if they taste good
2023-02-09 19:20:41	Xiao * * Chen	You can't eat any spicy food at all
2023-02-09 19:20:32	A * * Three	Why is it so cold like this
2023-02-09 19:18:52	Feng * * Fei	Micro spicy food is indeed eaten directly
2023-02-09 19:18:20	Spring * * live	Slightly spicy to eat directly, no need to eat, try buying medium spicy this time
2023-02-09 19:17:04	Spring * * live	Delicious, loved by my family,
2023-02-09 19:15:18	Dou * * Meow	Net weight 1000
2023-02-09 19:13:48	Jie**	Your chicken feet are delicious
2023-02-09 19:13:46	Wang * * Milk	Extremely spicy, medium spicy, delicious
2023-02-09 19:13:10	Xiao * * Ling	Hot and Sour Rice Noodles
2023-02-09 19:09:21	On a certain * * day	That's delicious
2023-02-09 19:06:02	�** ✨	Chicken feet are extremely spicy and spicy
2023-02-09 19:04:56	ঞ**³	2 pounds contains juice, right
2023-02-09 19:00:06	Yin * * day	This kind of chicken claw is like water when it melts ice
2023-02-09 18:59:56	Yin * * day	This kind of chicken claw is like water when it melts ice
2023-02-09 18:59:34	Love**@	Slightly spicy
2023-02-09 18:58:57	I * * ิ	Just eat one chicken claw and see if it works
2023-02-09 18:55:29	I * * ิ	Special spicy with Duo spicy
2023-02-09 18:54:40	Fish**-	Let's split the soup and ingredients equally
2023-02-09 18:53:52	Wave * * Wave	1 pound of soup, 1 pound of chicken feet
2023-02-09 18:53:23	Fish**-	How many liang of soup, how many liang of ingredients
2023-02-09 18:53:16	�**	No card
2023-02-09 18:53:06	Okay, okay	No more cards
2023-02-09 18:51:34	Birth Mystery	Good card, too laggy
2023-02-09 18:50:51	twenty	At this moment, silence is better than sound
2023-02-09 18:49:53	Sugar * * 	No card
2023-02-09 18:49:42	No * * refund	silent
2023-02-09 18:49:39	Wood * * Full	No card
2023-02-09 18:49:37	Sugar * * 	No card
2023-02-09 18:49:35	Small * *	No card
2023-02-09 18:49:27	Qian * * Month	No sound. It's stuck
2023-02-09 18:49:10	Qian * * Month	No sound
2023-02-09 18:49:06	G * * Brother	too laggy
2023-02-09 18:47:52	Wei * * Wei	Half a bag of soup
2023-02-09 18:46:22	Small * *	I dare not say about other people's products, but Brother Zeng's honey is definitely mediocre
2023-02-09 18:43:05	Small * *	This loquat honey is very good, it moistens the lungs, relieves cough and phlegm, and is also good for the intestines
2023-02-09 18:41:06	Small * *	It looks so fragrant and delicious
2023-02-09 18:34:24	Fan * * Ke	Just saw, place an order and try one in 2 minutes.
2023-02-09 18:28:06	Using * * 8	Is this chicken claw spicy
2023-02-09 18:26:47	@**⁸	Luosifen
2023-02-09 18:26:40	Lotus * * Doo	I really like it, but I haven't placed an order yet. Can you recommend it? I just came in
2023-02-09 18:23:02	@**⁸	Luosifen
2023-02-09 18:21:45	Small * * storage	Five grain chicken feet are delicious
2023-02-09 18:19:33	Tower * * Xu	Bamboo shoots are very unappetizing
2023-02-09 18:19:04	Chen * * Jia	Make some spicy chicken feet. We don't like sweet ones here
2023-02-09 18:18:54	Big * *]	Is it freshly eaten hot pot? [Cover your face]
2023-02-09 18:18:11	Sister * * Sister	Chicken Claw Spicy Vine Pepper Spicy, or Extremely Spicy
2023-02-09 18:17:52	Ah * * ⁸	This chicken claw is really delicious
2023-02-09 18:17:37	Sister * * Sister	Is it the spiciness of spicy vine pepper or the spiciness of extra spicy
2023-02-09 18:17:15	Wei * * came	Eating eggs and adding mustard to you
2023-02-09 18:17:12	Guo * *	Hand peeled bamboo shoots, old flavor spicy or not

## Sheet: Evaluation-packaging
A	E	D
2023-01-31 19:00:34	Half * * Cold	Every time I give it, it's medium spicy [face covering] [face covering] and I won't eat too spicy
2023-02-07 00:23:34	༺**༻	Did you change the packaging of the chicken claw jar? It wasn't like this before
2023-02-06 22:27:32	Blue * * ≯	Take a look at the packaging
2023-02-06 22:26:59	Blue * * ≯	Take a look at the packaging
2023-02-06 19:46:02	Xi * * Bao	Take a look at the packaging of the 4th bamboo shoot
2023-02-06 18:07:16	Seven * *	I didn't buy this packaging before
2023-02-06 18:05:40	Seven * *	Or is this a new packaging
2023-02-07 21:02:00	w**e	Take a look at the packaging of hand peeled bamboo shoots
2023-02-07 20:29:00	Zhen * * Xi	Take a look at the boneless chicken claw bottle
2023-02-07 19:15:00	one million	Take a look at the packaging of chicken feet
2023-02-07 19:01:00	Small * *~	Packaged
2023-02-27 23:24:00	Brother * * Brother	From the comments, everyone says that your 2 pound packaging of Phoenix Claw has 7-8 liang soup [covering face] [covering face] [covering face]
2023-02-27 20:41:00	Ha * * Rabbit	It's packed in 3 pounds
2023-02-09 18:26:37	Ah * * Heng	Take a look at the chicken paw packaging
2023-02-09 18:06:45	Ah * * Heng	Take a look at the chicken paw packaging
2023-02-10 19:04:41	ঞ**༊	Take a look at the chicken paw packaging
2023-02-17 22:03:29	Open * * me	Net weight of 2 pounds, there is also a pack of 2 pounds
2023-02-17 19:00:25	A**y	Chicken feet, take a look at the packaging
2023-02-22 20:43:03	@**️	The packaging is too big, it can't be eaten in one go
2023-02-10 19:04:00	?**?	Take a look at the chicken paw packaging
2023-02-27 23:24:27	Brother * * Brother	From the comments, everyone says that your 2 pound packaging of Phoenix Claw has 7-8 liang soup [covering face] [covering face] [covering face]
2023-02-27 20:41:21	Ha * * Rabbit	It's packed in 3 pounds
2023-03-02 21:14:01	Qing * * Xing	The packaging weighs a total of 2 pounds, with half juice and half claws
2023-03-03 18:59:59	One * * Fate	Take out the chicken feet and take a look at the packaging
2023-03-03 18:19:29	Quiet**	High pressure packaging
2023-03-07 19:43:58	@**�	Take a look at the packaging of boneless chicken feet
2023-03-09 22:25:01	༆**࿐	Chicken feet, take a look at the packaged ones
2023-03-13 20:22:19	nine hundred million	Loquat honey received tight packaging and sufficient quantity
2023-03-19 21:57:50	Jian * * 9	Take a look at the unopened bag and check the water
2023-03-19 20:01:17	Yu * * Period	I have bought it many times! It's just that the packaging is different this time
2023-03-19 20:00:22	Yu * * Period	I have bought it many times! The packaging is different now
2023-03-19 18:50:57	Fish Thoughts	[Smiling] Next, the packaged duck legs are all very good
2023-03-19 17:20:00	Shallow * * Cool	A box of two pounds
2023-03-19 16:48:49	You * * State	Put it in the refrigerator, it can last for two or three days
2023-03-20 17:27:18	h**y	The disadvantage of chicken feet is that they cannot be eaten in one large bag, just pack them separately
2023-03-20 17:17:41	W**T	3 packs of 49
2023-03-20 16:54:17	You are beautiful	Don't worry about saving, you can finish it all at once when you open the lid, you haven't even eaten enough [covering your face]
2023-03-31 22:33:20	Green * *	One is an independent packaging
2023-03-22 23:45:10	An**	Delicious, but the packaging is too big and I can't finish it every time. If it's opened and left for too long, it's not good anymore
2023-03-22 19:32:17	Mom * * Play	The shelf life is only ten days
2023-03-22 19:18:48	Ran * * Sister	A box of 20 packages
2023-03-22 18:23:13	One * * Army	Check the packaging
2023-03-24 17:42:38	J**a	10 packs,
2023-03-26 17:58:30	Xia * * ⁸	A short shelf life indicates that it is a good thing
2023-03-27 19:22:22	I * * Xiang	The shelf life is so short, it will expire when you receive it
2023-03-27 18:02:20	Cowherd * *	Open a box and take a look
2023-03-27 17:42:53	Like * *	A box of 700 grams 49.9
2023-04-02 18:13:27	Mie * * Road	You can directly put it in the microwave and heat it up for a few minutes
2023-04-02 18:13:27	Mie * * Road	You can directly put it in the microwave and heat it up for a few minutes
2023-04-07 18:18:07	Bai * * He	One pound pack
2023-04-10 19:02:24	Wang * * Bao	Made of plastic
2023-04-10 17:31:15	Dan * * Sister	Take a look at the packaging
2023-04-12 18:26:13	Warm Autumn	Take a look at the packaging of crayfish
2023-04-12 18:25:54	Warm Autumn	Take a look at the packaging of crayfish
2023-04-12 18:18:35	Little * * ah	This packaging is a sample
2023-04-12 17:55:29	Ha * * brother	Pack of 2 pounds, the actual product is only 1
2023-04-12 17:25:31	Smoke * * Thought	It's better to give some chives as a gift.
2023-04-12 17:03:45	God**#	Take a look at the packaging
2023-04-17 19:21:02	✿**ฺ	There are additives
2023-01-18 11:33:53	L**w	Importing is better
2023-03-12 11:33:15	Mo * * Xun	Putting a warm patch on the waist will make the baby feel a little better
2023-03-16 14:56:40	Healthy * * Cut	This man can wear it
2023-03-19 10:57:06	Fine dyeing	There are no additives, the shelf life is short
2023-03-19 11:13:29	Shallow * *,	The clothes have been received, they are good and can be purchased, dear ones
2023-03-19 12:19:09	Nine * * steamed buns	Applying some lipstick will make you look better, and you will also feel happier looking at it yourself
2023-03-21 12:33:18	Fragrant * * Fragrant	I received the short sleeved shirt, it's quite good
2023-03-23 11:18:25	@**Su	Packaging, outer packaging
2023-03-23 11:42:14	Ah * * Qing	The packaging has written instructions
2023-03-23 21:29:29	Bai * * Sister	The clothes have been received, very good.
2023-03-28 17:09:30	Ou * * Liu	Could you please take a look at the corn packaging
2023-03-31 12:27:32	Star * * Bright	Many crooked papers are made from recycled cardboard boxes, newspapers, and bleached materials
2023-04-01 11:24:29	Flat**~	There is also the sound of firecrackers being set off
2023-04-02 09:19:42	Comic * *	This is music for gifting
2023-04-04 12:39:43	Really * *	Very useful, buy again and give it to mom as a gift
2023-04-06 10:49:05	Lan * * Sister	My husband bought a small towel from you, it's very useful
2023-04-09 20:00:54	Tong * * Tong	The bread is imported coconut milk
2023-04-09 20:01:06	Tong * * Tong	The bread is imported coconut milk
2023-04-09 20:05:36	Tong * * Tong	6 packs of 24 pieces
2023-04-09 20:07:38	Tong * * Tong	Shelf life of 90 days
2023-04-12 11:36:33	Using * * 3	Take a look at the corn packaging
2023-04-13 10:28:33	Drive * * far	You can also wear a wig, it's more dignified
2023-04-13 12:59:59	@**J	The dishwashing towel has been received and is very useful
2023-04-13 20:37:10	Willow * * Willow	The packaged seasonings are all carcinogenic additives, so it's better to eat them in moderation
2023-04-15 13:18:41	Bubble * * 9	Got the towel, it's good to use
2023-04-17 11:44:23	Text * * Text	Dishcloths are very useful. I bought them a few days ago and received them. I would like to buy more for my mom to use
2023-04-17 11:45:04	Lucky * *!	I have received the dishwashing towel, and the quality is very good
2023-04-17 12:13:36	J**y	9.9 Three Guarantees
2023-04-17 12:32:21	Jian * * Hong	The toilet is convenient, but I can't eat junk products. If I eat them, I'll go to the hospital and get paid
2023-01-03 14:02:51	F***	That cookie is delicious, and it looks great as a gift in a big box
2023-01-03 14:11:43	✨***	Take a look at the packaging
2023-01-03 14:22:44	Cloud***	Take a look at the outer packaging of the canned food
2023-01-03 14:23:50	Cloud***	Take a look at the outer packaging of the canned food
2023-01-03 14:27:02	Han***	Check the packaging on the 13th
2023-01-03 14:27:35	Han***	Check the packaging on the 13th
2023-01-03 14:30:01	Cloud***	Take a look at the outer packaging of the canned food
2023-01-03 14:32:40	Rui***	I received the gift box from Mr. Mi and it's pretty good, it's very delicious.
2023-01-03 14:37:07	Rain***	Take a look at the gift box
2023-01-03 14:37:16	Jia***	Look at the package below
2023-01-03 14:37:58	Jia***	Look at the package below
2023-01-03 14:52:02	M***	Buy to give away
2023-01-03 15:14:49	Morning***	Is the packaging of Mr. Mi big enough to give away
2023-01-03 15:15:13	Morning***	Is the packaging of Mr. Mi big enough to give away
2023-01-03 15:44:40	Use***	The clothes have been received and the quality is good
2023-01-04 14:26:41	w***	Gift Box No. 3
2023-01-04 14:54:07	Violent***	I just bought 6 boxes of gift boxes and hope to receive them intact and delicious
2023-01-04 14:54:55	Violent***	I bought six boxes of gift boxes and hope they arrive delicious and packaged well
2023-01-05 14:42:02	�***	There is a bagged 37.9140 bags
2023-01-05 14:48:17	�***	It's all like this, sending New Year's greetings
2023-01-05 14:57:24	Small***	It was also sent in gift box packaging
2023-01-05 15:17:37	Qian***	Persimmon cakes, take a look at the packaging
2023-01-05 15:17:39	Qian***	Persimmon cakes, take a look at the packaging
2023-01-05 15:17:50	Qian***	Persimmon cakes, take a look at the packaging
2023-01-05 15:17:54	ᥫ***	Persimmon cakes, take a look at the packaging
2023-01-05 15:17:56	Qian***	Persimmon cakes, take a look at the packaging
2023-01-05 15:18:02	Bean***	I received the mask, but the box is all rotten
2023-01-05 15:18:08	Qian***	Persimmon cakes, take a look at the packaging
2023-01-05 15:18:14	Qian***	Persimmon cakes, take a look at the packaging
2023-01-05 15:18:18	Qian***	Persimmon cakes, take a look at the packaging
2023-01-05 15:18:23	Qian***	Persimmon cakes, take a look at the packaging
2023-01-05 15:18:26	Qian***	Persimmon cakes, take a look at the packaging
2023-01-05 15:18:31	Qian***	Persimmon cakes, take a look at the packaging
2023-01-05 15:18:45	Qian***	Persimmon cakes, take a look at the packaging
2023-01-05 15:19:00	Qian***	Persimmon cakes, take a look at the packaging
2023-01-05 15:19:08	Qian***	Persimmon cakes, take a look at the packaging
2023-01-05 15:19:50	Bo***	Take a look at the packaging
2023-01-05 15:20:12	Bo***	Take a look at the packaging of persimmon cakes
2023-01-05 15:31:26	Dear***	Take a look at the packaging
2023-01-05 15:42:30	Use***	Take a look at the packaging on the 4th
2023-01-05 15:53:15	Yan***	120 packs
2023-01-05 16:03:31	�***	Packaging persimmon cakes
2023-01-07 14:24:28	�***	Giving gifts during the Chinese New Year is really convenient
2023-01-07 14:31:16	Only***	I'm afraid the packaging might break here
2023-01-07 14:42:40	@***	Take a look at the packaging of persimmon cakes
2023-01-07 14:47:18	Star***	Look at the small packaging of dried persimmon cakes
2023-01-07 14:53:12	Min***	Gift Box No. 3
2023-01-07 14:53:29	Ruo***	Take a look at the packaging of persimmon cakes
2023-01-07 14:54:01	�***	Take a look at the packaging of persimmon cakes
2023-01-07 14:54:10	Ruo***	Take a glance at the packaging
2023-01-07 14:54:13	Ruo***	Take a glance at the packaging of persimmon cakes
2023-01-07 14:54:31	Ruo***	Take a look at the packaging of the persimmon cakes
2023-01-07 14:59:31	�***	Gift Box No. 8
2023-01-07 15:18:36	Qing***	One box, two boxes
2023-01-07 15:19:12	Lin***	The gift boxes are all gray
2023-01-07 15:21:38	L***	There are no gift boxes left
2023-01-07 15:55:14	i***	I bought that box of snacks, but the packaging is rotten
2023-01-09 14:35:53	N***	Nut gift box, and corn
2023-01-09 15:16:38	Mai***	I always bring fresh ones here at Jindi Square
2023-01-10 14:17:36	Fang***	Take it back for Chinese New Year
2023-01-10 14:25:32	Sha***	Gift box packaging
2023-01-10 14:37:00	Ning***	If you want to give it to someone, the cardboard packaging won't break, will it
2023-01-10 14:39:51	Snow***	It's just that the box at Yanjin Shop is too messy to give away
2023-01-10 14:46:13	L***	Just took 10 boxes of facial mask, please pack them better
2023-01-10 14:52:32	�***	The bag looks good
2023-01-10 14:53:17	�***	The bag looks good
2023-01-10 14:56:43	Mai***	Received a 39.9 spicy braised gift box, delicious
2023-01-10 15:06:00	For***	This gift box looks good
2023-01-10 15:06:19	For***	This gift box looks good
2023-01-10 15:09:07	Sea***	45 packs
2023-01-10 15:10:45	Small***	45 packs
2023-01-13 14:05:36	Hu***	The down jacket received is of good quality
2023-01-13 14:48:20	Big***	Take a look at the outer packaging
2023-01-26 14:51:49	Morning***	Sending household chores is really
2023-01-31 15:44:02	z***	I often go there to buy some on the roadside in Taoshan, and they pack them on the way.
2023-01-31 16:27:58	Su***	This clip is too big, it's behind the clip [covering face]
2023-02-09 14:45:36	Nine***	One bag of four small bags
2023-02-10 15:05:57	�***	How many draws per pack
2023-02-10 15:25:24	Pu***	No shampoo available
2023-02-10 15:39:22	Spicy***	Packaged and stored in the refrigerator, it can last for a long time
2023-02-10 15:39:27	Spicy***	Packaged and stored in the refrigerator, it can last for a long time
2023-02-10 15:39:31	Spicy***	Packaged and stored in the refrigerator, it can last for a long time
2023-02-10 15:39:40	Spicy***	Packaged and stored in the refrigerator, it can last for a long time
2023-02-10 15:39:41	Spicy***	Packaged and stored in the refrigerator, it can last for a long time
2023-02-10 15:39:48	Spicy***	Packaged and stored in the refrigerator, it can last for a long time
2023-02-10 15:40:14	～***	Put it in the refrigerator for a year without any problem
2023-02-10 15:40:25	Spicy***	Yes, it can be stored in the refrigerator for half a month after being packaged
2023-02-10 15:40:31	Spicy***	Yes, it can be stored in the refrigerator for half a month after being packaged
2023-02-10 15:40:31	Spicy***	Yes, it can be stored in the refrigerator for half a month after being packaged
2023-02-10 15:40:35	Spicy***	Yes, it can be stored in the refrigerator for half a month after being packaged
2023-02-10 15:40:41	Spicy***	Yes, it can be stored in the refrigerator for half a month after being packaged
2023-02-10 15:52:19	Flat***	Transparent top
2023-02-11 14:44:03	8***	Looks good, with shoulder pads for a more atmospheric look
2023-02-11 15:20:38	Goodness***	I received the pajamas, they are not as bright as the color in the live broadcast room
2023-02-11 15:38:17	…***	Up close, look at the fabric of the clothes
2023-02-12 14:13:23	�***	Definitely going to package it
2023-02-12 14:18:41	Ting***	Because it's probably dirty when others package it
2023-02-12 14:19:24	Manga***	Buy it from Sudong and refrigerate it
2023-02-12 14:49:53	Product***	Each box contains 15 tablets, individually packaged in small bags, with a yogurt flavor that can be chewed and consumed upon tearing. The shelf life is 24 months
2023-02-12 14:54:55	Product***	Each box contains 15 tablets, individually packaged in small bags, with a yogurt flavor that can be chewed and consumed upon tearing. The shelf life is 24 months
2023-02-12 14:58:14	Product***	Each box contains 15 tablets, individually packaged in small bags, with a yogurt flavor that can be chewed and consumed upon tearing. The shelf life is 24 months
2023-02-12 14:58:18	Forget it***	The tablet has a sour and sweet taste, and the packaging is also very high-end
2023-02-12 14:59:30	Forget it***	Very good, individually packaged, and the taste is also delicious
2023-02-12 15:00:19	Forget it***	Very good, individually packaged, and the taste is also delicious
2023-02-12 15:40:07	�***	Spandex fabric does not pill
2023-02-12 16:42:49	Use***	White versatile, right
2023-02-13 14:09:53	Flat***	The pants have been received. The quality is particularly good
2023-02-13 14:26:15	Xiao***	A box of 15 pieces
2023-02-13 14:27:29	Now***	Independent packaging, easy to carry
2023-02-14 14:02:12	Round***	This necklace looks much better
2023-02-14 14:05:14	Wan Wan***	I have received the straight leg sweatpants, and the quality is good
2023-02-14 14:25:43	�***	The pants on the 27th are very comfortable to receive
2023-02-14 14:25:52	Black***	Independent packaging, convenient to carry
2023-02-18 14:47:45	Wait, wait***	Can be used as sportswear for running in winter
2023-02-18 15:40:30	Good boy***	Take a look at the actual product of the No. 38 cotton soft towel
2023-02-18 15:41:14	Good boy***	Take a look at the actual product of the No. 38 cotton soft towel
2023-02-20 14:12:29	Forget it***	The tablet has a sour and sweet taste, and the packaging is also very high-end
2023-02-21 14:12:50	Falling off***	Like candy, easy to carry
2023-02-21 15:23:20	Wan***	People with belly on skirts will not appear overweight
2023-02-22 15:25:00	Out***	There is a refrigerator deodorizer available
2023-02-22 15:59:39	�***	Size 9 jeans are easy to wear and the fabric is very comfortable
2023-02-25 14:09:20	Small***	Does not contain any additives
2023-02-27 14:25:11	flower	It's very useful. I didn't need liquid foundation when I bought it. I gave liquid foundation away [cover my face]
2023-02-27 14:25:37	Star***	Sunscreen, isolation, and natural makeup cream
2023-02-27 14:26:57	Miao***	The jacket is not in big size
2023-02-27 14:29:47	Lin***	I received the pants, they look good
2023-02-27 15:01:53	H***	I received the pants, they are very comfortable to wear
2023-02-27 15:23:46	Duck***	Received the set dress, it's really good
2023-02-27 16:11:42	Small***	I have received the Xiaoxiangfeng set, and the quality is good
2023-03-02 14:08:44	Small***	This style looks long on the hands
2023-03-02 15:20:33	Use***	Take a look with jeans
2023-03-02 15:21:00	Use***	Take a look with jeans
2023-03-03 14:05:10	L***	The pants seem very long, not suitable for small people
2023-03-03 14:24:47	Heart***	Up close, look at the fabric
2023-03-03 14:44:41	Ice***	The shoes are relatively large, but the quality is good
2023-03-03 16:12:48	Chen***	The clothes have been received and the quality is very good
2023-03-06 14:14:21	Xi***	3.9 per pack
2023-03-06 14:36:30	�***	The quality of the jeans and jackets I bought from you is very good. Looking forward to this outfit
2023-03-06 14:50:16	Wan Wan***	Pants without top bag
2023-03-07 14:12:44	Handsome***	Take a closer look at the fabric of the pants
2023-03-07 15:28:23	Yi Yi***	The clothes are very nice to receive
2023-03-08 14:53:18	Late***	I have received this. The fabric sounds thick, not the kind that is very thin
2023-03-08 14:55:29	Fat***	The shoes have been received. Wearing it on the feet is very comfortable
2023-03-10 15:19:32	I***	29.9 7 packs
2023-03-11 14:24:07	Immortal***	This is a suit material
2023-03-11 15:12:26	Big***	This brand of underwear is easy to wear
2023-03-11 15:13:35	Only***	There seems to be a problem with the zipper of the pants
2023-03-13 14:14:40	Big***	Those who bring goods are the same
2023-03-13 14:21:04	l***	The clothes are very nice to receive
2023-03-13 14:22:31	Snow***	I received two bras, they are quite soft
2023-03-13 14:44:33	X***	I want to send my child to study, won't drinking it cause insomnia
2023-03-13 14:45:41	Mo***	Independently packaged, I will bring it wherever I go on business trips
2023-03-13 14:45:56	flower	They are all individually packaged, making it convenient to take them out for business trips
2023-03-13 15:11:10	Quiet***	I received the underwear, the shoulder straps don't fall off, it's super comfortable
2023-03-13 15:20:50	Nine***	I took two photos, one for storing underwear and the other as a makeup bag, which is very convenient
2023-03-13 15:44:52	b***	This lipstick can be used as a lipstick on no important occasions
2023-03-13 16:05:21	Small***	Buy it for my mom to use
2023-03-16 14:07:25	Zhou***	Looks good with jeans
2023-03-16 14:09:06	Skin***	I received the jacket and I am particularly satisfied
2023-03-16 14:12:11	You***	Native bamboo pulp tissue, no bleaching or dyeing, more environmentally friendly
2023-03-16 14:15:58	F***	Does this jacket look good with jeans
2023-03-16 14:17:38	You***	Native bamboo pulp tissue, no bleaching or dyeing, more environmentally friendly
2023-03-16 14:30:25	Small***	How many draws per pack
2023-03-16 15:19:05	Star***	Striped pants received and looked very thin when worn
2023-03-16 15:33:08	�***	The small bottles sent can be used for a long time
2023-03-16 16:03:03	Rui***	I have received the vest, and the quality is particularly good
2023-03-18 14:03:52	Wan Wan***	I have received the clothes on Tingting's body. The quality is very good and the style is also good
2023-03-18 14:24:20	Wind***	The unlucky bear face towel I bought from you before had poor quality, and it died small, didn't absorb water, and even shed fluff
2023-03-18 14:45:14	Jian***	Got it, the quality is very good, my daughter really likes it
2023-03-18 14:45:32	l***	Got it, my family really likes it
2023-03-18 14:56:17	No, no***	I received the clothes, I wore them all today, they're pretty good
2023-03-18 15:17:30	Star***	I have received the jacket. The design is quite good
2023-03-18 15:25:40	K***	Better to use than my current brand Dior
2023-03-18 15:45:25	Give it***	The clothes have been received and the quality is decent
2023-03-18 15:54:39	l***	The quality of the clothes received is very good
2023-03-18 15:58:05	Three***	Tingting's pants have received good quality
2023-03-18 15:59:06	Small***	I have received the socks, the quality is very good
2023-03-18 16:01:16	Love***	This dress looks thin and youthful when worn. good-looking.
2023-03-18 16:16:46	The***	This coat is more suitable for small people
2023-03-18 16:23:10	Xiao***	It looks very smooth. Fabric
2023-03-19 14:04:49	Including***	I received the slippers and they are easy to wear
2023-03-19 14:05:06	Including***	I received the slippers and they are easy to wear
2023-03-19 14:05:10	Including***	I received the slippers and they are easy to wear
2023-03-19 14:21:46	l***	The quality of the clothes received is very good
2023-03-19 14:41:00	Cloud***	The clothes are very nice to receive
2023-03-19 14:51:40	l***	The quality of the clothes received is very good
2023-03-19 15:50:11	Z***	The first packaging of bread is different from the second packaging
2023-03-19 15:59:42	Warm***	8 boxes of 59.9
2023-03-19 16:03:02	According to***	Received the pants, the design looks good and the quality is also very good. They look good
2023-03-23 14:12:15	Yes, it is***	A few small bags
2023-03-23 14:24:42	l***	The baseball jersey received is of good quality
2023-03-23 14:26:42	�***	Very good, the goods have been received and the style is also beautiful
2023-03-23 14:27:05	8***	The quality of the baseball jersey is super good. I bought one and bought back two as gifts
2023-03-23 14:29:47	Li***	The clothes have been received and the quality is very good
2023-03-23 14:33:16	Ting***	Wearing it like this also makes me look fat
2023-03-23 14:34:12	8***	I like to buy things at your house, the quality is very good. What I'm wearing now is all from your family
2023-03-23 14:43:13	Can be***	You can put it in the refrigerator, it cools down quickly
2023-03-26 14:05:14	Xian***	I have a wrinkled collar on one side of my suit, and I feel like the workmanship is not good
2023-03-26 14:13:46	�***	The suit looks good
2023-03-26 14:41:41	C***	It's similar to the model from Mi Dou Ma
2023-03-26 14:42:46	g***	The button at the back is very special
2023-03-26 14:46:09	L***	Paired with these jeans, they look a bit overweight
2023-03-26 14:46:44	Green***	Wearing beige makes it look black
2023-03-26 15:02:11	Wang***	There are additives
2023-03-26 16:19:05	Lin***	Take it, the shoes are one size smaller
2023-03-26 16:24:17	ʕ***	I have received the set. The quality and style are both excellent
2023-03-27 14:17:10	Yellow***	It feels too light to wear
2023-03-27 14:19:56	Heart***	The little suit I'm wearing is nice
2023-03-27 14:27:28	˚***	Recommend a gift for the 4-piece set
2023-03-27 14:27:36	˚***	Recommend a gift for the 4-piece set
2023-03-27 14:27:38	˚***	Recommend a gift for the 4-piece set
2023-03-27 14:27:54	˚***	Recommend a gift for the 4-piece set
2023-03-27 14:38:47	None***	Up close, look at the fabric
2023-03-27 14:47:01	Small***	Pure cotton does not pill or static electricity
2023-03-27 15:43:33	&***	Wearing tight pants doesn't look as good as wide leg pants
2023-03-27 16:14:20	�***	Received the shoes, the quality is really good, they are light and comfortable
2023-03-27 16:14:45	I***	The clothes received are of good quality and I really like them
2023-03-27 16:15:06	I***	The clothes received are of good quality and I really like them
2023-03-28 14:19:31	Yan***	The shoes are very nice to receive
2023-03-28 14:41:00	Small***	Received in white, looks very nice to wear
2023-03-28 15:10:59	�***	I bought clothes that look great and look slimmer. The quality is also good
2023-03-28 15:13:50	Oh my god***	The shoes have been received and are very comfortable to wear
2023-03-28 15:31:47	Lin***	Aluminum packaging. Clean and hygienic
2023-03-28 15:32:52	Lin***	The aluminum packaging is very good
2023-03-28 16:58:07	�***	The clothes have been received and the quality is quite good
2023-03-30 14:24:57	S***	The duvet covers look good and the quality is good
2023-03-30 14:30:13	S***	Tingting received the four piece set, which is of good quality, comfortable, and beautiful in color
2023-03-30 14:31:47	L***	Look at the packaging
2023-03-30 15:25:42	ʚ***	The clothes have received good workmanship and quality
2023-03-30 15:40:34	Use***	Good quality, just right for spring and autumn wear
2023-03-30 15:56:03	Warm up***	This outfit feels short
2023-03-31 14:09:41	Crystal***	The underwear is very comfortable to receive
2023-03-31 14:12:38	Small***	The collar doesn't look good
2023-03-31 14:20:14	y***	Suitable for young people to wear
2023-03-31 14:26:14	Seven***	Good looking, suitable for young people and students
2023-03-31 15:18:28	Since***	The suit jacket is great
2023-03-31 15:27:06	Small***	Gloves are very useful, they are very convenient for making cakes and other things
2023-04-02 14:14:15	�***	The bag looks good
2023-04-02 14:37:37	Cloud***	I took 24 photos, but the packaging is different from before
2023-04-02 14:41:56	@***	The bag looks good
2023-04-02 14:42:20	Yes, it is***	It's a small bag, isn't it
2023-04-02 15:01:10	Throw it away***	Small bag
2023-04-02 15:47:48	�***	The pickled Chinese cabbage and fish are also delicious
2023-04-02 16:04:44	�***	The pickled Chinese cabbage fish from lobster tail is very delicious. My daughter eats a bag alone
2023-04-02 16:13:33	Really***	The large box comes with a matching grain pack, priced at 11.8 yuan per box
2023-04-02 16:22:46	Like***	The bag looks good
2023-04-04 14:35:08	S***	I received the suit, it's pretty good
2023-04-04 15:30:22	�***	The pickled Chinese cabbage and fish bought from shrimp tails are also very delicious
2023-04-09 14:23:31	�***	heat preservation
2023-04-09 14:37:15	8***	Puff mom. I received the silver ear, it has a good taste and high glue production. It has returned with 2 free orders
2023-04-09 14:37:56	8***	Puff mom, Silver Ear has received it. The taste is good and easy to gel. I repurchased 2 more orders and gave them away
2023-04-09 14:50:20	�***	It looks good and looks youthful when worn
2023-04-09 14:56:34	C***	Mom looks great in it too
2023-04-09 15:04:07	Small***	The suit looks great when paired with sunglasses
2023-04-09 15:09:57	have	It doesn't match with the bag anymore
2023-04-09 15:12:10	***	Wearing casual clothes for travel is more fashionable and comfortable
2023-04-09 15:56:45	Heavy***	The lobster tail is delicious. The pickled Chinese cabbage and fish sent in are also delicious
2023-04-09 16:13:38	Xue***	As a gift to a friend, the facial mask is very useful
2023-04-09 16:18:44	Home***	Wearing a suit also looks good
2023-04-11 14:07:14	Small***	The chain around the neck looks great
2023-04-11 14:30:24	�***	Sending yogurt is delicious
2023-04-11 14:31:21	Eat***	Puff mom gives yogurt that tastes good
2023-04-11 14:33:54	Soak * * in the ground	Shelf life of 28 days
2023-04-11 15:31:43	Wei***	The slippers are very comfortable to receive
2023-04-11 15:53:13	Y***	59.98 boxes+cereal rings

## Sheet: Evaluation-aftersales
A	E	D
2023-01-01 14:23:13	Ma***	My friend said your tea is good and the after-sales service is also good
2023-02-09 00:47:14	Screen***	My friend said your tea is good and the after-sales service is also good
2023-02-09 00:46:14	Cold***	My friend said your tea is good and the after-sales service is also good
2023-02-09 00:41:40	An***	My friend said your tea is good and the after-sales service is also good
2023-02-09 00:31:49	An***	My friend said your tea is good and the after-sales service is also good
2023-02-09 00:28:23	Wu***	My friend said your tea is good and the after-sales service is also good
2023-02-09 00:14:16	Measure***	My friend said your tea is good and the after-sales service is also good
2023-02-08 23:51:19	Heart***	Recommended by a friend, they said your tea is good and the after-sales service is also good
2023-02-08 23:46:24	Z***	My friend said your tea is good and the after-sales service is also good
2023-02-08 23:31:32	W***	Recommended by a friend, they said your tea is good and the after-sales service is also good
2023-02-08 23:13:28	An***	My friend said your tea is good and the after-sales service is also good
2023-02-08 23:01:19	One***	Recommended by a friend, they said your tea is good and the after-sales service is also good
2023-02-08 22:51:09	Yes, it is***	My friend said your tea is good and the after-sales service is also good
2023-02-08 22:45:19	Love***	Recommended by a friend, they said your tea is good and the after-sales service is also good
2023-02-09 10:17:44	Nai***	Recommended by a friend, they said your tea is good and the after-sales service is also good
2023-02-09 09:00:11	Snow***	Recommended by a friend, they said your tea is good and the after-sales service is also good
2023-02-09 08:54:01	s***	Recommended by a friend, they said your tea is good and the after-sales service is also good
2023-02-10 00:24:32	Nai***	Recommended by a friend, they said your tea is good and the after-sales service is also good
2023-02-10 00:23:10	Lv***	Recommended by a friend, they said your tea is good and the after-sales service is also good
2023-02-10 00:22:12	Seven***	Recommended by a friend, they said your tea is good and the after-sales service is also good
2023-02-10 00:18:23	Water***	Recommended by a friend, they said your tea is good and the after-sales service is also good
2023-02-10 00:09:40	Decayed***	Recommended by a friend, they said your tea is good and the after-sales service is also good
2023-02-10 00:09:01	Dream***	Recommended by a friend, they said your tea is good and the after-sales service is also good
2023-02-10 00:03:59	Legacy***	Recommended by a friend, they said your tea is good and the after-sales service is also good
2023-02-09 23:28:22	Dream***	Recommended by a friend, they said your tea is good and the after-sales service is also good
2023-02-09 20:06:43	Cold***	Recommended by a friend, they said your tea is good and the after-sales service is also good
2023-02-10 12:53:39	Water***	Recommended by a friend, they said your tea is good and the after-sales service is also good
2023-02-10 11:25:20	Dare to***	Recommended by a friend, they said your tea is good and the after-sales service is also good
2023-02-10 11:13:53	Come on***	Recommended by a friend, they said your tea is good and the after-sales service is also good
2023-02-12 00:31:36	Big***	Recommended by a friend, they said your tea is good and the after-sales service is also good. The taste is even better than the tea my friend gave me last time. The amount is quite large and the cost-effectiveness is high. I repurchased it again, and the quality of the tea is really good
2023-02-11 23:59:50	Beautiful***	Recommended by a friend, they said your tea is good and the after-sales service is also good
2023-02-11 23:50:59	I***	Recommended by a friend, they said your tea is good and the after-sales service is also good
2023-02-11 23:43:17	Nuo***	Recommended by a friend, they said your tea is good and the after-sales service is also good
2023-02-11 22:54:43	Oh my god***	Recommended by a friend, they said your tea is good and the after-sales service is also good
2023-02-11 22:49:39	Great***	Recommended by a friend, they said your tea is good and the after-sales service is also good
2023-02-11 22:41:11	Nuo***	Recommended by a friend, they said your tea is good and the after-sales service is also good
2023-02-11 22:36:42	Biao***	Recommended by a friend, they said your tea is good and the after-sales service is also good
2023-02-11 22:28:08	Dream***	Recommended by a friend, they said your tea is good and the after-sales service is also good
2023-02-11 22:15:29	A***	I eagerly opened a friend's recommendation and said that your tea is good and the after-sales service is also good. I have been filming in your live streaming room
2023-02-11 22:15:22	Dream***	Recommended by a friend, they said your tea is good and the after-sales service is also good
2023-02-11 22:12:34	Snow***	Recommended by a friend, they said your tea is good and the after-sales service is also good
2023-02-11 21:42:18	y***	Recommended by a friend, they said your tea is good and the after-sales service is also good
2023-02-11 21:41:22	Dare to***	Recommended by a friend, they said your tea is good and the after-sales service is also good
2023-02-11 21:35:11	Dream***	Recommended by a friend, they said your tea is good and the after-sales service is also good
2023-02-11 20:53:23	One***	Recommended by a friend, they said your tea is good and the after-sales service is also good
2023-02-12 00:31:36	Big***	Recommended by a friend, they said your tea is good and the after-sales service is also good. The taste is even better than the tea my friend gave me last time. The amount is quite large and the cost-effectiveness is high. I repurchased it again, and the quality of the tea is really good
2023-02-11 23:59:50	Beautiful***	Recommended by a friend, they said your tea is good and the after-sales service is also good
2023-02-11 23:50:59	I***	Recommended by a friend, they said your tea is good and the after-sales service is also good
2023-02-11 23:43:17	Nuo***	Recommended by a friend, they said your tea is good and the after-sales service is also good
2023-02-11 22:54:43	Oh my god***	Recommended by a friend, they said your tea is good and the after-sales service is also good
2023-02-11 22:49:39	Great***	Recommended by a friend, they said your tea is good and the after-sales service is also good
2023-02-11 22:41:11	Nuo***	Recommended by a friend, they said your tea is good and the after-sales service is also good
2023-02-11 22:36:42	Biao***	Recommended by a friend, they said your tea is good and the after-sales service is also good
2023-02-11 22:28:08	Dream***	Recommended by a friend, they said your tea is good and the after-sales service is also good
2023-02-11 22:15:29	A***	I eagerly opened a friend's recommendation and said that your tea is good and the after-sales service is also good. I have been filming in your live streaming room
2023-02-11 22:15:22	Dream***	Recommended by a friend, they said your tea is good and the after-sales service is also good
2023-02-11 22:12:34	Snow***	Recommended by a friend, they said your tea is good and the after-sales service is also good
2023-02-11 21:42:18	y***	Recommended by a friend, they said your tea is good and the after-sales service is also good
2023-02-11 21:41:22	Dare to***	Recommended by a friend, they said your tea is good and the after-sales service is also good
2023-02-11 21:35:11	Dream***	Recommended by a friend, they said your tea is good and the after-sales service is also good
2023-02-11 20:53:23	One***	Recommended by a friend, they said your tea is good and the after-sales service is also good
2023-02-12 22:47:14	�***	My friend said your tea is good and the after-sales service is also good
2023-02-12 22:21:15	Rain***	Recommended by a friend, they said your tea is good and the after-sales service is also good
2023-02-12 21:26:34	Get up***	Recommended by a friend, they said your tea is good and the after-sales service is also good
2023-02-12 21:26:11	Love***	Recommended by a friend, they said your tea is good and the after-sales service is also good
2023-02-12 21:17:15	Love***	Recommended by a friend, they said your tea is good and the after-sales service is also good
2023-02-12 20:56:51	Love***	Recommended by a friend, they said your tea is good and the after-sales service is also good
2023-02-12 20:56:22	Heart***	Recommended by a friend, they said your tea is good and the after-sales service is also good
2023-02-12 20:55:39	Ji***	Recommended by a friend, they said your tea is good and the after-sales service is also good
2023-02-12 20:30:24	Rain***	Recommended by a friend, they said your tea is good and the after-sales service is also good
2023-02-12 20:21:17	Ji***	Recommended by a friend, they said your tea is good and the after-sales service is also good
2023-02-12 20:19:46	Open it***	Recommended by a friend, they said your tea is good and the after-sales service is also good
2023-02-17 10:06:46	have	My friend said your tea is good and the after-sales service is also good
2023-02-17 10:05:36	Open it***	My friend said your tea is good and the after-sales service is also good
2023-02-17 09:36:13	H***	Recommended by a friend, they said your tea is good and the after-sales service is also good
2023-02-17 09:35:10	H***	Recommended by a friend, they said your tea is good and the after-sales service is also good
2023-02-17 09:30:41	have	My friend said your tea is good and the after-sales service is also good
2023-02-17 09:30:39	Open it***	My friend said your tea is good and the after-sales service is also good
2023-02-17 12:50:11	༒***	My friend said your tea is good and the after-sales service is also good
2023-02-28 12:03:31	I***	Recommended by a friend, they said your tea is good and the after-sales service is also good
2023-02-28 10:33:59	Ya***	Recommended by a friend, they said your tea is good and the after-sales service is also good
2023-02-28 10:32:54	Ya***	Recommended by a friend, they said your tea is good and the after-sales service is also good
2023-02-28 10:28:20	Come on***	Recommended by a friend, they said your tea is good and the after-sales service is also good
2023-04-15 20:35:58	Oh my god***	My friend said your tea is good and the after-sales service is also good
2023-04-15 20:32:38	Travel***	My friend said your tea is good and the after-sales service is also good
2023-04-15 20:32:08	Take it***	My friend said your tea is good and the after-sales service is also good
2023-04-15 20:21:10	Yes, it is***	My friend said your tea is good and the after-sales service is also good
2023-04-15 20:21:02	Take it***	My friend said your tea is good and the after-sales service is also good
2023-04-15 20:18:34	7***	My friend said your tea is good and the after-sales service is also good
2023-04-15 20:14:08	The ocean***	My friend said your tea is good and the after-sales service is also good
2023-04-15 20:14:05	Take it***	My friend said your tea is good and the after-sales service is also good
2023-04-15 20:12:27	flower	My friend said your tea is good and the after-sales service is also good
2023-04-15 20:12:03	Yes, it is***	My friend said your tea is good and the after-sales service is also good
2023-04-15 20:11:32	Take it***	My friend said your tea is good and the after-sales service is also good
2023-01-02 19:54:34	One***	Recommended by a friend, they said your tea is good and the after-sales service is also good
2023-01-02 20:28:51	One***	Recommended by a friend, they said your tea is good and the after-sales service is also good
2023-01-03 20:06:21	Zheng***	Recommended by a friend, they said your tea is good and the after-sales service is also good
2023-01-03 20:30:09	In***	Recommended by a friend, they said your tea is good and the after-sales service is also good
2023-01-03 21:57:09	Over***	Recommended by a friend, they said your tea is good and the after-sales service is also good
2023-01-03 22:57:25	Over***	Recommended by a friend, they said your tea is good and the after-sales service is also good
2023-01-03 23:15:54	丨***	Recommended by a friend, they said your tea is good and the after-sales service is also good
2023-01-03 23:32:05	Over***	Recommended by a friend, they said your tea is good and the after-sales service is also good
2023-01-05 20:03:02	Below***	Recommended by a friend, they said your tea is good and the after-sales service is also good
2023-01-05 20:10:05	Luo***	Recommended by a friend, they said your tea is good and the after-sales service is also good
2023-01-05 20:47:49	Xiang***	Recommended by a friend, they said your tea is good and the after-sales service is also good
2023-01-05 20:52:21	flower	Recommended by a friend, they said your tea is good and the after-sales service is also good
2023-01-05 21:34:20	Also***	Recommended by a friend, they said your tea is good and the after-sales service is also good
2023-01-05 22:28:24	One***	Recommended by a friend, they said your tea is good and the after-sales service is also good
2023-01-05 23:19:25	Zheng***	Recommended by a friend, they said your tea is good and the after-sales service is also good
2023-01-05 23:19:43	One***	Recommended by a friend, they said your tea is good and the after-sales service is also good
2023-01-06 19:34:12	Small***	Recommended by a friend, they said your tea is good and the after-sales service is also good
2023-01-06 21:04:04	One***	Recommended by a friend, they said your tea is good and the after-sales service is also good
2023-01-06 21:45:02	Use***	Recommended by a friend, they said your tea is good and the after-sales service is also good
2023-01-06 23:00:44	Flat***	Recommended by a friend, they said your tea is good and the after-sales service is also good
2023-01-07 08:44:47	Wei***	Recommended by a friend, they said your tea is good and the after-sales service is also good
2023-01-08 10:02:56	flower	My friend said your home 🍵 Very good, the after-sales service is also good
2023-01-08 10:54:54	Ya***	My friend said your home 🍵 Very good, the after-sales service is also good
2023-01-10 11:14:37	Really***	My friend said your home 🍵 Very good, the after-sales service is also good
2023-01-10 11:19:57	None***	My friend said your home 🍵 Very good, the after-sales service is also good
2023-01-10 19:42:52	Li***	Recommended by a friend, they said your tea is good and the after-sales service is also good
2023-01-10 19:50:14	Flat***	Recommended by a friend, they said your tea is good and the after-sales service is also good
2023-01-10 20:05:33	Rabbit***	Recommended by a friend, they said your tea is good and the after-sales service is also good
2023-01-10 20:53:46	Compared to***	My friend said your home 🍵 Very good, the after-sales service is also good
2023-01-10 20:58:56	Ning***	My friend said your home 🍵 Very good, the after-sales service is also good
2023-01-10 21:02:30	Li***	Recommended by a friend, they said your tea is good and the after-sales service is also good
2023-01-10 21:16:02	Calendar***	Recommended by a friend, they said your tea is good and the after-sales service is also good
2023-01-10 21:18:02	I***	My friend said your home 🍵 Very good, the after-sales service is also good
2023-01-10 21:56:21	Ning***	My friend said your home 🍵 Very good, the after-sales service is also good
2023-01-10 21:57:31	Fortunately***	Recommended by a friend, they said your tea is good and the after-sales service is also good
2023-01-10 22:07:40	3***	Recommended by a friend, they said your tea is good and the after-sales service is also good
2023-01-10 22:37:07	Calendar***	Recommended by a friend, they said your tea is good and the after-sales service is also good
2023-01-10 22:44:33	Luo***	My friend said your home 🍵 Very good, the after-sales service is also good
2023-01-10 22:47:17	Li***	Recommended by a friend, they said your tea is good and the after-sales service is also good
2023-01-10 22:56:15	Rabbit***	Recommended by a friend, they said your tea is good and the after-sales service is also good
2023-01-10 22:58:27	That one***	My friend said your home 🍵 Very good, the after-sales service is also good
2023-01-10 23:02:00	Calendar***	Recommended by a friend, they said your tea is good and the after-sales service is also good
2023-01-10 23:08:37	3***	Recommended by a friend, they said your tea is good and the after-sales service is also good
2023-01-10 23:12:05	Luo***	My friend said your home 🍵 Very good, the after-sales service is also good
2023-01-10 23:17:34	Compared to***	My friend said your home 🍵 Very good, the after-sales service is also good
2023-01-10 23:32:34	Use***	Recommended by a friend, they said your tea is good and the after-sales service is also good
2023-01-10 23:50:02	That***	My friend said your home 🍵 Very good, the after-sales service is also good
2023-01-11 19:52:27	Le***	Recommended by a friend, they said your tea is good and the after-sales service is also good
2023-01-11 20:21:23	Flat***	Recommended by a friend, they said your tea is good and the after-sales service is also good
2023-01-12 19:45:28	Oh my god***	Recommended by a friend, they said your tea is good and the after-sales service is also good
2023-01-12 19:56:48	Thousand***	Recommended by a friend, they said your tea is good and the after-sales service is also good
2023-01-12 20:02:53	Calendar***	Recommended by a friend, they said your tea is good and the after-sales service is also good
2023-01-12 20:04:40	English***	Recommended by a friend, they said your tea is good and the after-sales service is also good
2023-01-12 20:18:52	3***	Recommended by a friend, they said your tea is good and the after-sales service is also good
2023-01-12 20:21:47	Li***	Recommended by a friend, they said your tea is good and the after-sales service is also good
2023-01-12 20:24:33	Separated***	My friend said your home 🍵 Very good, the after-sales service is also good
2023-01-12 20:50:26	3***	Recommended by a friend, they said your tea is good and the after-sales service is also good
2023-01-12 20:52:51	🌈***	My friend said your home 🍵 Very good, the after-sales service is also good
2023-01-12 20:54:20	Ning***	My friend said your home 🍵 Very good, the after-sales service is also good
2023-01-12 21:10:14	3***	Recommended by a friend, they said your tea is good and the after-sales service is also good
2023-01-12 21:16:24	Lily***	My friend said your home 🍵 Very good, the after-sales service is also good
2023-01-12 21:19:58	Hi***	Recommended by a friend, they said your tea is good and the after-sales service is also good
2023-01-12 21:20:08	Cloth***	My friend said your home 🍵 Very good, the after-sales service is also good
2023-01-12 21:22:08	Female***	My friend said your home 🍵 Very good, the after-sales service is also good
2023-01-12 21:22:28	Yan***	Recommended by a friend, they said your tea is good and the after-sales service is also good
2023-01-12 21:37:12	Rabbit***	Recommended by a friend, they said your tea is good and the after-sales service is also good
2023-01-12 21:40:15	I***	My friend said your home 🍵 Very good, the after-sales service is also good
2023-01-12 21:40:44	Yan***	Recommended by a friend, they said your tea is good and the after-sales service is also good
2023-01-12 22:21:15	English***	Recommended by a friend, they said your tea is good and the after-sales service is also good
2023-01-12 22:31:03	English***	Recommended by a friend, they said your tea is good and the after-sales service is also good
2023-01-12 22:33:04	🌈***	My friend said your home 🍵 Very good, the after-sales service is also good
2023-01-12 22:36:34	Small***	Recommended by a friend, they said your tea is good and the after-sales service is also good
2023-01-12 22:46:54	Lily***	My friend said your home 🍵 Very good, the after-sales service is also good
2023-01-12 23:00:09	Ya***	My friend said your home 🍵 Very good, the after-sales service is also good
2023-01-14 20:23:50	3***	Recommended by a friend, they said your tea is good and the after-sales service is also good
2023-01-14 20:28:52	Flat***	Recommended by a friend, they said your tea is good and the after-sales service is also good
2023-01-14 20:30:58	May***	Recommended by a friend, they said your tea is good and the after-sales service is also good
2023-01-14 20:33:19	Li***	Recommended by a friend, they said your tea is good and the after-sales service is also good
2023-01-14 20:38:37	Flat***	Recommended by a friend, they said your tea is good and the after-sales service is also good
2023-01-14 21:10:20	Wang Wang***	My friend said your home 🍵 Very good, the after-sales service is also good
2023-01-14 21:53:04	Fei***	Recommended by a friend, they said your tea is good and the after-sales service is also good
2023-01-14 22:02:26	Flat***	Recommended by a friend, they said your tea is good and the after-sales service is also good
2023-01-14 22:08:20	English***	Recommended by a friend, they said your tea is good and the after-sales service is also good
2023-01-16 20:22:52	Fortunately***	Recommended by a friend, they said your tea is good and the after-sales service is also good
2023-01-16 20:44:40	Small***	Recommended by a friend, they said your tea is good and the after-sales service is also good
2023-01-16 20:57:25	Oh my god***	Recommended by a friend, they said your tea is good and the after-sales service is also good
2023-01-16 21:12:52	Oh my god***	Recommended by a friend, they said your tea is good and the after-sales service is also good
2023-01-16 21:25:42	Oh, hey***	Recommended by a friend, they said your tea is good and the after-sales service is also good
2023-01-16 21:46:29	3***	Recommended by a friend, they said your tea is good and the after-sales service is also good
2023-01-16 22:25:09	English***	Recommended by a friend, they said your tea is good and the after-sales service is also good
2023-01-16 23:03:04	God***	My friend said your home 🍵 Very good, the after-sales service is also good
2023-01-16 23:53:14	God***	My friend said your home 🍵 Very good, the after-sales service is also good
2023-01-17 00:05:10	Zhao***	Recommended by a friend, they said your tea is good and the after-sales service is also good
2023-01-17 00:17:14	Lan***	My friend said your home 🍵 Very good, the after-sales service is also good
2023-01-17 19:56:04	🌈***	My friend said your home 🍵 Very good, the after-sales service is also good
2023-01-17 20:53:50	Yang***	Recommended by a friend, they said your tea is good and the after-sales service is also good
2023-01-17 21:51:01	You***	My friend said your home 🍵 Very good, the after-sales service is also good
2023-01-17 21:57:22	flower	Recommended by a friend, they said your tea is good and the after-sales service is also good
2023-01-17 22:32:53	Dream***	Recommended by a friend, they said your tea is good and the after-sales service is also good
2023-01-17 23:16:34	Oh my god***	Recommended by a friend, they said your tea is good and the after-sales service is also good
2023-01-17 23:36:56	Dream***	Recommended by a friend, they said your tea is good and the after-sales service is also good
2023-01-18 21:32:15	Oh my god***	Recommended by a friend, they said your tea is good and the after-sales service is also good
2023-01-18 22:56:43	Water***	Recommended by a friend, they said your tea is good and the after-sales service is also good
2023-01-20 20:04:32	Dream***	Recommended by a friend, they said your tea is good and the after-sales service is also good
2023-01-20 20:05:44	y***	Recommended by a friend, they said your tea is good and the after-sales service is also good
2023-01-20 20:18:04	Early***	Recommended by a friend, they said your tea is good and the after-sales service is also good
2023-01-20 21:32:58	Seven***	Recommended by a friend, they said your tea is good and the after-sales service is also good
2023-01-20 21:37:03	y***	Recommended by a friend, they said your tea is good and the after-sales service is also good
2023-01-20 22:05:07	Lv***	Recommended by a friend, they said your tea is good and the after-sales service is also good
2023-01-20 22:29:42	Seven***	Recommended by a friend, they said your tea is good and the after-sales service is also good
2023-01-20 22:41:30	Wei***	Recommended by a friend, they said your tea is good and the after-sales service is also good
2023-01-20 23:07:41	Oh my god***	Recommended by a friend, they said your tea is good and the after-sales service is also good
2023-01-20 23:18:27	Small***	Recommended by a friend, they said your tea is good and the after-sales service is also good
2023-01-20 23:20:28	y***	Recommended by a friend, they said your tea is good and the after-sales service is also good
2023-01-21 20:50:55	Hi***	A friend recommended that your tea is good and the after-sales service is good. I will also take two orders
2023-01-21 21:06:55	Ya***	My friend said your home 🍵 Very good, the after-sales service is also good
2023-01-21 22:43:00	Separated***	My friend said your home 🍵 Very good, the after-sales service is also good
2023-01-21 22:44:04	🌈***	My friend said your home 🍵 Very good, the after-sales service is also good
2023-01-21 23:00:17	Every***	My friend said your home 🍵 Very good, the after-sales service is also good
2023-01-22 22:05:21	Deep***	My friend said your home 🍵 Very good, the after-sales service is also good
2023-01-22 22:47:23	Deep***	My friend said your home 🍵 Very good, the after-sales service is also good
2023-01-25 20:29:01	Dare to***	Recommended by a friend, they said your tea is good and the after-sales service is also good
2023-01-25 20:30:26	Dare to***	Recommended by a friend, they said your tea is good and the after-sales service is also good
2023-01-25 21:41:25	May***	Recommended by a friend, they said your tea is good and the after-sales service is also good
2023-01-25 21:42:48	Water***	Recommended by a friend, they said your tea is good and the after-sales service is also good
2023-01-25 22:16:54	Come on***	Recommended by a friend, they said your tea is good and the after-sales service is also good
2023-01-25 22:56:00	Love***	Recommended by a friend, they said your tea is good and the after-sales service is also good
2023-01-25 23:27:59	Snow***	Recommended by a friend, they said your tea is good and the after-sales service is also good
2023-01-28 19:54:15	Love***	Recommended by a friend, they said your tea is good and the after-sales service is also good
2023-01-28 20:24:36	Wang Wang***	My friend said your home 🍵 Very good, the after-sales service is also good
2023-01-28 22:38:08	Oh my god***	Recommended by a friend, they said your tea is good and the after-sales service is also good
2023-01-28 23:19:22	Small***	Recommended by a friend, they said your tea is good and the after-sales service is also good
2023-01-28 23:59:04	Micro***	Recommended by a friend, they said your tea is good and the after-sales service is also good
2023-01-29 21:51:43	Love***	My friend said your home 🍵 Very good, the after-sales service is also good
2023-01-30 19:52:25	Separated***	My friend said your home 🍵 Very good, the after-sales service is also good
2023-01-30 20:32:32	Acid***	My friend said your home 🍵 Very good, the after-sales service is also good
2023-02-01 14:50:10	Sunny	Recommended by a friend, they said your tea is good and the after-sales service is also good
2023-02-01 15:37:02	Female***	My friend said your home 🍵 Very good, the after-sales service is also good
2023-02-01 20:03:52	Separated***	My friend said your home 🍵 Very good, the after-sales service is also good
2023-02-01 20:06:21	Ya***	My friend said your home 🍵 Very good, the after-sales service is also good
2023-02-01 20:14:11	Luo***	My friend said your home 🍵 Very good, the after-sales service is also good
2023-02-01 20:26:29	May***	Recommended by a friend, they said your tea is good and the after-sales service is also good
2023-02-01 20:40:06	Separated***	My friend said your home 🍵 Very good, the after-sales service is also good
2023-02-01 21:00:56	Yang***	Recommended by a friend, they said your tea is good and the after-sales service is also good
2023-02-01 22:13:46	Number of***	Recommended by a friend, they said your tea is good and the after-sales service is also good
2023-02-01 22:52:11	May***	Recommended by a friend, they said your tea is good and the after-sales service is also good
2023-02-01 23:27:35	Zhao***	Recommended by a friend, they said your tea is good and the after-sales service is also good
2023-02-02 09:04:57	Yang***	Recommended by a friend, they said your tea is good and the after-sales service is also good
2023-02-02 09:37:01	Luo***	Recommended by a friend, they said your tea is good and the after-sales service is also good
2023-02-02 09:39:37	Below***	Recommended by a friend, they said your tea is good and the after-sales service is also good
2023-02-02 09:40:18	Luo***	Recommended by a friend, they said your tea is good and the after-sales service is also good
2023-02-02 10:03:43	Hundred***	Recommended by a friend, they said your tea is good and the after-sales service is also good
2023-02-02 10:29:54	Over***	Recommended by a friend, they said your tea is good and the after-sales service is also good
2023-02-02 10:47:52	丨***	Recommended by a friend, they said your tea is good and the after-sales service is also good
2023-02-02 10:55:46	Xian***	Recommended by a friend, they said your tea is good and the after-sales service is also good
2023-02-02 11:50:10	Wang Wang***	My friend said your home 🍵 Very good, the after-sales service is also good
2023-02-02 14:30:21	Xian***	Recommended by a friend, they said your tea is good and the after-sales service is also good
2023-02-02 14:33:12	Cool***	Recommended by a friend, they said your tea is good and the after-sales service is also good
2023-02-02 14:34:05	Luo***	My friend said your home 🍵 Very good, the after-sales service is also good
2023-02-02 15:28:40	丨***	Recommended by a friend, they said your tea is good and the after-sales service is also good
2023-02-02 19:50:19	Resentment***	Recommended by a friend, they said your tea is good and the after-sales service is also good
2023-02-02 20:16:49	Xian***	Recommended by a friend, they said your tea is good and the after-sales service is also good
2023-02-02 20:22:12	Resentment***	Recommended by a friend, they said your tea is good and the after-sales service is also good
2023-02-02 21:19:03	Ya***	My friend said your home 🍵 Very good, the after-sales service is also good
2023-02-02 21:47:57	Below***	Recommended by a friend, they said your tea is good and the after-sales service is also good
2023-02-02 21:58:30	Um***	Recommended by a friend, they said your tea is good and the after-sales service is also good
2023-02-02 22:36:44	Resentment***	Recommended by a friend, they said your tea is good and the after-sales service is also good
2023-02-02 22:57:32	Resentment***	Recommended by a friend, they said your tea is good and the after-sales service is also good
2023-02-02 23:04:04	Wei***	Recommended by a friend, they said your tea is good and the after-sales service is also good
2023-02-02 23:18:27	Resentment***	Recommended by a friend, they said your tea is good and the after-sales service is also good
2023-02-03 08:52:14	Ye***	Recommended by a friend, they said your tea is good and the after-sales service is also good
2023-02-03 09:02:59	Three***	Recommended by a friend, they said your tea is good and the after-sales service is also good
2023-02-03 09:08:32	Three***	Recommended by a friend, they said your tea is good and the after-sales service is also good
2023-02-03 09:22:15	8***	Recommended by a friend, they said your tea is good and the after-sales service is also good
2023-02-03 09:40:39	丨***	Recommended by a friend, they said your tea is good and the after-sales service is also good
2023-02-03 09:52:49	Emotions***	Recommended by a friend, they said your tea is good and the after-sales service is also good
2023-02-03 09:54:18	Sugi***	Recommended by a friend, they said your tea is good and the after-sales service is also good
2023-02-03 10:01:46	Xian***	Recommended by a friend, they said your tea is good and the after-sales service is also good
2023-02-03 10:05:11	Emotions***	Recommended by a friend, they said your tea is good and the after-sales service is also good
2023-02-03 10:30:08	Hand***	Recommended by a friend, they said your tea is good and the after-sales service is also good
2023-02-03 11:18:04	Micro***	Recommended by a friend, they said your tea is good and the after-sales service is also good
2023-02-03 11:27:23	Xian***	Recommended by a friend, they said your tea is good and the after-sales service is also good
2023-02-03 12:36:22	White***	Recommended by a friend, they said your tea is good and the after-sales service is also good
2023-02-03 13:25:23	Separated***	My friend said your home 🍵 Very good, the after-sales service is also good
2023-02-03 14:10:14	Micro***	Recommended by a friend, they said your tea is good and the after-sales service is also good
2023-02-03 14:24:39	Separated***	My friend said your home 🍵 Very good, the after-sales service is also good
2023-02-03 14:32:59	丨***	Recommended by a friend, they said your tea is good and the after-sales service is also good
2023-02-03 16:04:33	Three***	Recommended by a friend, they said your tea is good and the after-sales service is also good
2023-02-03 16:21:38	Ya***	My friend said your home 🍵 Very good, the after-sales service is also good
2023-02-03 17:16:37	Separated***	My friend said your home 🍵 Very good, the after-sales service is also good
2023-02-03 17:22:42	Love***	My friend said your home 🍵 Very good, the after-sales service is also good
2023-02-03 19:38:01	Emotions***	Recommended by a friend, they said your tea is good and the after-sales service is also good
2023-02-03 19:57:32	Separated***	My friend said your home 🍵 Very good, the after-sales service is also good
2023-02-03 20:09:20	Three***	Recommended by a friend, they said your tea is good and the after-sales service is also good
2023-02-03 20:24:39	Micro***	Recommended by a friend, they said your tea is good and the after-sales service is also good
2023-02-03 20:27:30	Ning***	My friend said your home 🍵 Very good, the after-sales service is also good
2023-02-03 20:36:05	Separated***	My friend said your home 🍵 Very good, the after-sales service is also good
2023-02-03 20:51:12	Luo***	Recommended by a friend, they said your tea is good and the after-sales service is also good
2023-02-03 20:52:48	Micro***	Recommended by a friend, they said your tea is good and the after-sales service is also good
2023-03-23 23:15:58	Y***	My friend said your home 🍵 Very good, the after-sales service is also good
2023-03-24 23:50:57	Dragon***	My friend said your home 🍵 Very good, the after-sales service is also good
2023-03-25 20:19:56	Ning***	Recommended by a friend, they said your tea is good and the after-sales service is also good
2023-03-25 20:21:32	y***	Recommended by a friend, they said your tea is good and the after-sales service is also good
2023-03-25 20:21:53	Seven***	Recommended by a friend, they said your tea is good and the after-sales service is also good
2023-03-25 20:21:56	Biao***	Recommended by a friend, they said your tea is good and the after-sales service is also good
2023-03-25 20:37:04	Far away***	Recommended by a friend, they said your tea is good and the after-sales service is also good
2023-03-25 20:48:22	Autumn***	Recommended by a friend, they said your tea is good and the after-sales service is also good
2023-03-25 21:03:29	Snow***	Recommended by a friend, they said your tea is good and the after-sales service is also good
2023-03-25 21:40:16	Dare to***	Recommended by a friend, they said your tea is good and the after-sales service is also good
2023-03-25 21:59:41	Small***	Recommended by a friend, they said your tea is good and the after-sales service is also good
2023-03-28 14:41:27	Ning***	Recommended by a friend, they said your tea is good and the after-sales service is also good
2023-03-28 14:42:09	Ning***	Recommended by a friend, they said your tea is good and the after-sales service is also good
2023-03-28 15:13:47	T***	Recommended by a friend, they said your tea is good and the after-sales service is also good
2023-03-28 15:15:52	Reduce***	Recommended by a friend, they said your tea is good and the after-sales service is also good
2023-03-28 16:06:34	Ning***	Recommended by a friend, they said your tea is good and the after-sales service is also good
2023-03-28 16:48:56	Ning***	Recommended by a friend, they said your tea is good and the after-sales service is also good
2023-03-28 17:05:56	I***	Recommended by a friend, they said your tea is good and the after-sales service is also good
2023-03-28 17:06:14	Come on***	Recommended by a friend, they said your tea is good and the after-sales service is also good
2023-03-28 17:09:56	Ya***	Recommended by a friend, they said your tea is good and the after-sales service is also good
2023-03-28 17:18:31	1***	Recommended by a friend, they said your tea is good and the after-sales service is also good
2023-03-28 17:19:35	1***	Recommended by a friend, they said your tea is good and the after-sales service is also good
2023-03-30 20:17:59	Show off***	Recommended by a friend, they said your tea is good and the after-sales service is also good
2023-03-30 20:35:04	Ah***	Recommended by a friend, they said your tea is good and the after-sales service is also good
2023-03-30 20:43:21	Fine***	Recommended by a friend, they said your tea is good and the after-sales service is also good
2023-03-30 20:44:29	Heart***	Recommended by a friend, they said your tea is good and the after-sales service is also good
2023-03-30 21:01:50	Specialized***	Recommended by a friend, they said your tea is good and the after-sales service is also good
2023-03-30 21:36:15	Pastoral***	Recommended by a friend, they said your tea is good and the after-sales service is also good
2023-03-30 23:15:26	Now***	Recommended by a friend, they said your tea is good and the after-sales service is also good
2023-03-30 23:21:14	Ning***	Recommended by a friend, they said your tea is good and the after-sales service is also good
2023-03-31 21:31:46	You***	My friend said your home 🍵 Very good, the after-sales service is also good
2023-04-03 20:13:04	Mei***	Recommended by a friend, they said your tea is good and the after-sales service is also good
2023-04-03 20:17:23	Open it***	Recommended by a friend, they said your tea is good and the after-sales service is also good
2023-04-03 20:42:08	No, no***	My friend said your tea is good and the after-sales service is also good
2023-04-03 20:43:13	Snow***	Recommended by a friend, they said your tea is good and the after-sales service is also good
2023-04-03 20:43:28	Hehe***	My friend said your tea is good and the after-sales service is also good
2023-04-03 21:07:12	Blue***	My friend said your tea is good and the after-sales service is also good
2023-04-03 21:14:03	Big***	My friend said your tea is good and the after-sales service is also good
2023-04-03 21:21:45	Li***	My friend said your tea is good and the after-sales service is also good
2023-04-03 21:34:36	Lv***	Recommended by a friend, they said your tea is good and the after-sales service is also good
2023-04-03 21:36:11	Big***	My friend said your tea is good and the after-sales service is also good
2023-04-03 21:55:32	An***	My friend said your tea is good and the after-sales service is also good
2023-04-03 22:07:33	An***	My friend said your tea is good and the after-sales service is also good
2023-04-03 22:09:59	訫***	My friend said your tea is good and the after-sales service is also good
2023-04-03 22:33:41	Li***	My friend said your tea is good and the after-sales service is also good
2023-04-03 22:41:46	Hehe***	My friend said your tea is good and the after-sales service is also good
2023-04-03 22:47:34	訫***	My friend said your tea is good and the after-sales service is also good
2023-04-03 23:30:38	Blue***	My friend said your tea is good and the after-sales service is also good
2023-04-03 23:35:47	Blue***	My friend said your tea is good and the after-sales service is also good
2023-04-03 23:37:34	An***	My friend said your tea is good and the after-sales service is also good
2023-04-03 23:45:03	Blue***	My friend said your tea is good and the after-sales service is also good
2023-04-03 23:52:36	I***	Recommended by a friend, they said your tea is good and the after-sales service is also good
2023-04-03 23:58:09	Hehe***	My friend said your tea is good and the after-sales service is also good
2023-04-04 00:08:44	An***	My friend said your tea is good and the after-sales service is also good
2023-04-04 00:12:20	Hehe***	My friend said your tea is good and the after-sales service is also good
2023-04-04 00:12:33	Laugh***	Recommended by a friend, they said your tea is good and the after-sales service is also good
2023-04-04 00:17:52	Open it***	Recommended by a friend, they said your tea is good and the after-sales service is also good
2023-04-04 00:28:59	Sunny	Recommended by a friend, they said your tea is good and the after-sales service is also good
2023-04-04 00:30:07	Hehe***	My friend said your tea is good and the after-sales service is also good
2023-04-04 00:30:07	Thousand***	Recommended by a friend, they said your tea is good and the after-sales service is also good
2023-04-04 00:46:27	An***	My friend said your tea is good and the after-sales service is also good
2023-04-04 20:08:15	Autumn***	Recommended by a friend, they said your tea is good and the after-sales service is also good
2023-04-04 20:43:09	Autumn***	Recommended by a friend, they said your tea is good and the after-sales service is also good
2023-04-04 20:45:43	Oh my god***	Recommended by a friend, they said your tea is good and the after-sales service is also good
2023-04-04 20:48:38	Cui***	Recommended by a friend, they said your tea is good and the after-sales service is also good
2023-04-04 20:53:04	Dare to***	Recommended by a friend, they said your tea is good and the after-sales service is also good
2023-04-04 20:57:14	Biao***	Recommended by a friend, they said your tea is good and the after-sales service is also good
2023-04-04 21:06:34	Ya***	Recommended by a friend, they said your tea is good and the after-sales service is also good
2023-04-04 21:14:40	Water***	Recommended by a friend, they said your tea is good and the after-sales service is also good
2023-04-04 21:38:31	Biao***	Recommended by a friend, they said your tea is good and the after-sales service is also good
2023-04-04 21:43:18	y***	Recommended by a friend, they said your tea is good and the after-sales service is also good
2023-04-04 22:07:16	y***	Recommended by a friend, they said your tea is good and the after-sales service is also good
2023-04-04 22:17:18	Dare to***	Recommended by a friend, they said your tea is good and the after-sales service is also good
2023-04-04 22:18:20	Micro***	Recommended by a friend, they said your tea is good and the after-sales service is also good
2023-04-04 22:18:34	Water***	Recommended by a friend, they said your tea is good and the after-sales service is also good
2023-04-04 22:32:42	Dare to***	Recommended by a friend, they said your tea is good and the after-sales service is also good
2023-04-04 22:40:31	Dare to***	Recommended by a friend, they said your tea is good and the after-sales service is also good
2023-04-04 22:51:12	Biao***	Recommended by a friend, they said your tea is good and the after-sales service is also good
2023-04-04 22:56:23	s***	Recommended by a friend, they said your tea is good and the after-sales service is also good
2023-04-04 22:58:00	Small***	Recommended by a friend, they said your tea is good and the after-sales service is also good
2023-04-04 23:03:31	Dare to***	Recommended by a friend, they said your tea is good and the after-sales service is also good
2023-04-04 23:05:58	Dare to***	Recommended by a friend, they said your tea is good and the after-sales service is also good
2023-04-04 23:06:50	Far away***	Recommended by a friend, they said your tea is good and the after-sales service is also good
2023-04-04 23:19:22	s***	Recommended by a friend, they said your tea is good and the after-sales service is also good
2023-04-04 23:34:03	Cui***	Recommended by a friend, they said your tea is good and the after-sales service is also good
2023-04-04 23:43:03	Dream***	Recommended by a friend, they said your tea is good and the after-sales service is also good
2023-04-05 00:01:46	Dream***	Recommended by a friend, they said your tea is good and the after-sales service is also good
2023-04-05 00:05:23	Far away***	Recommended by a friend, they said your tea is good and the after-sales service is also good
2023-04-05 00:07:12	Water***	Recommended by a friend, they said your tea is good and the after-sales service is also good
2023-04-05 00:09:17	&***	Recommended by a friend, they said your tea is good and the after-sales service is also good
2023-04-05 00:13:08	Nai***	Recommended by a friend, they said your tea is good and the after-sales service is also good
2023-04-05 00:15:59	Far away***	Recommended by a friend, they said your tea is good and the after-sales service is also good
2023-04-05 00:29:13	Lv***	Recommended by a friend, they said your tea is good and the after-sales service is also good
2023-04-05 00:38:31	s***	Recommended by a friend, they said your tea is good and the after-sales service is also good
2023-04-05 00:41:05	s***	Recommended by a friend, they said your tea is good and the after-sales service is also good
2023-04-05 00:44:00	Small***	Recommended by a friend, they said your tea is good and the after-sales service is also good
2023-04-05 00:53:51	Far away***	Recommended by a friend, they said your tea is good and the after-sales service is also good
2023-04-05 00:54:38	Water***	Recommended by a friend, they said your tea is good and the after-sales service is also good
2023-04-05 00:58:47	Cui***	Recommended by a friend, they said your tea is good and the after-sales service is also good
2023-04-05 20:34:24	Yu***	Recommended by a friend, they said your tea is good and the after-sales service is also good
2023-04-05 20:59:56	Ning***	Recommended by a friend, they said your tea is good and the after-sales service is also good
2023-04-05 21:04:45	Follow along***	Recommended by a friend, they said your tea is good and the after-sales service is also good
2023-04-05 21:12:35	Reduce***	Recommended by a friend, they said your tea is good and the after-sales service is also good
2023-04-05 21:25:11	Ah***	Recommended by a friend, they said your tea is good and the after-sales service is also good
2023-04-05 21:29:55	Zheng***	Recommended by a friend, they said your tea is good and the after-sales service is also good
2023-04-05 21:32:18	T***	Recommended by a friend, they said your tea is good and the after-sales service is also good
2023-04-05 21:37:46	Oh, my goodness***	Recommended by a friend, they said your tea is good and the after-sales service is also good
2023-04-05 21:43:12	Oh, my goodness***	Recommended by a friend, they said your tea is good and the after-sales service is also good
2023-04-05 22:17:55	Oh, my goodness***	Recommended by a friend, they said your tea is good and the after-sales service is also good
2023-04-05 22:28:26	Out***	Recommended by a friend, they said your tea is good and the after-sales service is also good
2023-04-06 23:23:56	Oh, my goodness***	Recommended by a friend, they said your tea is good and the after-sales service is also good
2023-04-06 23:28:33	Reduce***	Recommended by a friend, they said your tea is good and the after-sales service is also good
2023-04-07 00:14:21	I***	Recommended by a friend, they said your tea is good and the after-sales service is also good
2023-04-07 00:26:30	1***	Recommended by a friend, they said your tea is good and the after-sales service is also good
2023-04-08 20:06:22	Oh, my goodness***	Recommended by a friend, they said your tea is good and the after-sales service is also good
2023-04-08 20:31:14	Now***	Recommended by a friend, they said your tea is good and the after-sales service is also good
2023-04-08 22:30:41	None***	Recommended by a friend, they said your tea is good and the after-sales service is also good
2023-04-08 23:02:33	Specialized***	Recommended by a friend, they said your tea is good and the after-sales service is also good
2023-04-08 23:16:33	Reduce***	Recommended by a friend, they said your tea is good and the after-sales service is also good
2023-04-08 23:21:08	Fine***	Recommended by a friend, they said your tea is good and the after-sales service is also good
2023-04-08 23:42:15	Reduce***	Recommended by a friend, they said your tea is good and the after-sales service is also good
2023-04-08 23:45:30	F***	Recommended by a friend, they said your tea is good and the after-sales service is also good
2023-04-09 00:12:28	East***	Recommended by a friend, they said your tea is good and the after-sales service is also good
2023-04-09 00:28:12	Heart***	Recommended by a friend, they said your tea is good and the after-sales service is also good
2023-04-09 00:32:24	Heart***	Recommended by a friend, they said your tea is good and the after-sales service is also good
2023-04-09 20:00:19	Cui***	Recommended by a friend, they said your tea is good and the after-sales service is also good
2023-04-09 20:10:25	Yu***	Recommended by a friend, they said your tea is good and the after-sales service is also good
2023-04-09 20:31:11	Biao***	Recommended by a friend, they said your tea is good and the after-sales service is also good
2023-04-09 20:43:20	Seven***	Recommended by a friend, they said your tea is good and the after-sales service is also good
2023-04-09 21:50:14	Biao***	Recommended by a friend, they said your tea is good and the after-sales service is also good
2023-04-09 21:51:25	Dream***	Recommended by a friend, they said your tea is good and the after-sales service is also good
2023-04-09 21:59:39	Dream***	Recommended by a friend, they said your tea is good and the after-sales service is also good

## Sheet: Inquiry-variety
A	E	D
2023-01-01 17:52:50	Small * * meters	Is there any lemon left
2023-01-01 17:53:14	Bao * * Bao	Do you have avocado in the pot
2023-01-01 17:55:22	Second Sister * *	Do you have chicken feet
2023-01-01 17:55:41	Township * * people	Is the fat cow real
2023-01-01 17:56:05	Second Sister * *	Do you have chicken feet
2023-01-01 17:57:53	�**�	Do you still have chicken feet
2023-01-01 17:58:08	Fat * * child	Pot pot, do you still have chicken feet?
2023-01-01 17:58:27	Using * * 4	Do you have chicken feet
2023-01-01 17:58:48	Using * * 4	Do you have chicken feet
2023-01-01 18:00:21	Boom * * Love	Do you have honey
2023-01-01 18:01:47	Small * * meters	Do you have any tribute dishes
2023-01-01 18:03:46	**	On the chicken feet
2023-01-01 18:04:44	* * Shadow	When are there chicken feet
2023-01-01 18:05:11	Mei * * Zi	Do you have any rock sugar?
2023-01-01 18:05:34	Xiao * * Tong	Don't you have purple rice bread
2023-01-01 18:05:39	C * * Intelligence	Do we have any other New Year's fruits besides grapefruit
2023-01-01 18:07:35	* * Shadow	When will chicken feet be available
2023-01-01 18:07:51	Private * * Love	Isn't it cute?
2023-01-01 18:07:51	Home * *	Do you still have chicken feet
2023-01-01 18:08:02	Su * * Ya	Do you have boneless phoenix claws
2023-01-01 18:10:02	Bai * * Citrus	Do you still have chicken feet
2023-01-01 18:12:16	Xiao * * Jun	Are the Five Grains Chicken Claws gone
2023-01-01 18:12:55	Poison * * Ju	Do you still have grapefruit
2023-01-01 18:14:57	Using * * 4	Who is the person eating the pot?
2023-01-01 18:17:39	Nuo * * Tuan	Do you still have chicken feet?
2023-01-01 18:19:14	Between * * Words	Do you still have chicken feet
2023-01-01 18:19:22	Cat * * Lin	Don't you have chicken feet today?
2023-01-01 18:19:29	Xin * *	Why aren't there chicken feet
2023-01-01 18:21:52	Xiao * * Ying	Do you have any hotpot base ingredients
2023-01-01 18:22:47	Hi * *!	Do you have boneless chicken feet
2023-01-01 18:23:49	Q**s	Do you have chicken feet
2023-01-01 18:24:30	I * *!	Do you have chicken feet
2023-01-01 18:24:53	H**1	Do you still have chicken feet?
2023-01-01 18:25:17	H**1	Do you still have chicken feet?
2023-01-01 18:25:59	H**1	Do you still have chicken feet?
2023-01-01 18:28:18	Show off * *	When will we have purple rice cheese buns? When will we have purple rice cheese buns? When will we have purple rice cheese buns? When will we have purple rice cheese buns?
2023-01-01 18:28:58	Show off * *	When will we have purple rice cheese buns? When will we have purple rice cheese buns? When will we have purple rice cheese buns? When will we have purple rice cheese buns?
2023-01-01 18:37:29	Love * * Bei	Mao Dan, do you have fur?
2023-01-01 18:40:10	@**c	Do you have an air fryer?
2023-01-01 18:40:42	Accommodation * * people	Do you still have boneless chicken feet?
2023-01-01 18:45:37	Warm * *	Do you have dried Gongcai
2023-01-01 18:46:52	Tea * *)	Do you have purple rice bread
2023-01-01 19:04:12	Year * *	Do you still have chicken feet?
2023-01-01 19:09:55	Spring * * opening	Do you have chicken feet?
2023-01-01 19:10:47	Crazy * * Happy	What's wrong with my chicken feet
2023-01-01 19:13:53	Lin * * 児	Do you have sour soup fish?
2023-01-01 19:13:59	Winter * *	Are the chicken feet gone
2023-01-01 19:27:56	Today * *	Excuse me, is that fat guy a man or a woman
2023-01-01 19:35:36	Half * *~	Are the chicken feet gone
2023-01-31 18:53:28	He * * 6	Did Laba Garlic succeed
2023-01-31 19:02:43	You * * ♡	Is there any addition
2023-01-31 19:08:25	Old * * Fish	What else is lipstick?
2023-01-31 19:08:44	six million	Is Yangmei directly photographed
2023-01-31 19:12:39	Ice * * Water	Do you have any ingredients for sour soup fish
2023-01-31 19:13:53	Heh * * s	Do you have lemon
2023-01-31 19:14:46	Heh * * s	Do you have lemon
2023-01-31 19:17:33	…**�	Do you sell crabs?
2023-01-31 19:21:34	Wan* *⃣	Where is lipstick?
2023-01-31 19:25:41	Jie * * Name	Lishui Beer?
2023-01-31 19:32:39	Rain * *~	Are crabs for sale
2023-01-31 19:40:06	§**&	What is the pot eating
2023-01-31 19:46:36	Small * * meters	Is that lard in your hand? [covering your face]
2023-01-31 19:48:02	Crossing the Tribulation	Why are you scrolling through the screen?
2023-01-31 20:03:23	Jue * * Wei	Do you still have canned food?
2023-01-31 20:14:41	Sister * * Bei	Eggs in the pot?
2023-01-31 20:18:11	Shi * * Jie	How did you change your perspective?
2023-01-31 20:20:17	Qing * * Feng	Have you seen any second-hand sales
2023-01-31 20:26:23	Shi * * Jie	Is that okay?
2023-01-31 20:30:24	d**9	Do you still have loquat honey?
2023-01-31 20:55:30	Stunted by * *	Do you have Fengcao honey
2023-01-31 21:00:33	Stunted by * *	Which one do you recommend
2023-01-31 21:10:56	Make * * clothes	I know what tempered egg means, live bead
2023-01-31 21:34:34	Just * * point	Do live beads have fur?
2023-01-31 21:46:54	ぅ**ξ	Do you have a braised food package?
2023-02-06 16:57:50	♥**♥	Why is there no sound
2023-02-06 17:03:59	And * * pity	Do you still have bamboo shoots
2023-02-06 17:04:37	South * * to	What spicy food should I buy in Chongqing?
2023-02-06 17:04:38	Bear * * silly	Do you have any juice sauce
2023-02-06 17:05:36	Li * * Qi	What's wrong with the spicy food
2023-02-06 17:10:08	Anthracene	What does tempered egg mean??
2023-02-06 17:16:59	Small flower	What flavor is recommended for chicken feet?
2023-02-06 17:21:22	There is * * laughter	Do you still have soy sauce duck
2023-02-06 17:23:27	Concave Man	Whose shoe is that behind?
2023-02-06 17:24:56	Know * *	What about the follow-up of Laba garlic?
2023-02-06 17:25:18	Man * * Hua	Do you have the cute boneless chicken feet?
2023-02-06 17:26:25	Up * * Heart	Do you have canned pineapple today? Guo Guo Xia
2023-02-06 17:27:41	. * * No	How about spicy vine peppers?
2023-02-06 17:27:44	. * * No	How about spicy vine peppers?
2023-02-06 17:27:55	. * * No	How about spicy vine peppers?
2023-02-06 17:28:04	. * * No	How about spicy vine peppers?
2023-02-06 17:28:16	Pretty * * Ni	Do you have garlic
2023-02-06 17:32:09	�**�	What flavor is recommended for chicken feet
2023-02-06 17:33:30	�**�	What flavor is recommended for chicken feet
2023-02-06 17:34:39	S * * Jin	What is white
2023-02-06 17:36:36	Geng * * ha	When will there be any more braised ingredients?
2023-02-06 17:37:32	�**�	When can I buy that chicken claw? All I bought was water
2023-02-06 17:41:23	Ling * * Xi	What does red sausage taste like
2023-02-06 17:42:17	Hey * *	How to deal with red sausage?
2023-02-06 17:43:36	* * * Forget	Why read comments? They all say there's a plastic smell
2023-02-06 17:43:40	* * Treasure	What did you take yesterday? 69
2023-02-06 17:43:46	* * * Forget	Why read comments? They all say there's a plastic smell
2023-02-06 17:46:32	Past * * Light	You can't eat spicy food, which one should I shoot?
2023-02-06 17:47:23	Chen * *)	Is white winter honey
2023-02-06 17:58:10	A**�	Can you introduce me to peeling bamboo shoots?
2023-02-06 18:01:02	No * * child	What is that white bottle?
2023-02-06 18:08:35	A**)	Do you have spicy food
2023-02-06 18:13:10	Seven * *	What flavor is recommended for chicken feet
2023-02-06 18:13:15	Xiao * * Chao	What flavor is recommended
2023-02-06 18:13:17	Seven * *	What flavor is recommended for chicken feet
2023-02-06 18:19:36	Love * * ️	Do you have canned pineapple
2023-02-06 18:26:06	Healthy * * 6	Why do chicken feet look like they're on P
2023-02-06 18:31:41	Wu**	What's in your cup
2023-02-06 18:33:30	Want to * *	What is the pot in the video that goes into the small cup? I like that small water cup
2023-02-06 18:34:16	Zhang * * Xue	Is the person cooking his meal his younger sister or brother?
2023-02-06 18:38:56	Xiao * * Yun	What kind of bug? [covering face]
2023-02-06 18:45:52	Call it * *	what is it?
2023-02-06 18:56:25	Left * *.	How are chicken feet sold
2023-02-06 19:01:23	Shuo * * Store	Do you have bamboo shoots
2023-02-06 19:02:39	Jia * * Jia	What is the old smell
2023-02-06 19:04:00	�** ☀	Is Te La Hunan spicy
2023-02-06 19:04:09	Jie * * Heart	Do you have Chongqing spicy food
2023-02-06 19:04:15	Three * * abilities	What is that drink
2023-02-06 19:04:28	�** ☀	Do you have Hunan spicy food
2023-02-06 19:04:56	Three * * abilities	What is the packaged drink in the video
2023-02-06 19:17:02	River Affairs	Can't you see me speaking? Or was the screen swallowed? Will the fourth one be very spicy?
2023-02-06 19:22:14	Wind * * Wind	I don't know which one to buy
2023-02-06 19:27:44	nine hundred million	Do you still have loquat honey?
2023-02-06 19:37:57	Xiao * * Xian	Do you have lotus root starch? brother
2023-02-06 19:42:21	Xian * * 2	Do you have tiger skin and chicken claws
2023-02-06 19:46:43	Xia * * Female	What is that white can?
2023-02-06 19:51:59	Sakura * * Peach	Why didn't you find the braised pork in the shop window?
2023-02-06 20:00:05	Very difficult	Do you have any spicy food?
2023-02-06 20:00:21	Water * *~	Do you have sugar
2023-02-06 20:07:41	nine hundred million	Is loquat honey also from your own home?
2023-02-06 20:12:06	No, no** ✨	When can we get some lemon chicken feet??
2023-02-06 20:16:53	Using * * 7	Is the pineapple this year?
2023-02-06 20:18:04	One * *	Do you have honeycomb honey
2023-02-06 20:26:35	What does * * mean	Didn't the bag of bamboo shoots poured out by the scapegoat sell?
2023-02-06 20:27:02	What does * * mean	Didn't the bag of bamboo shoots poured out by the scapegoat sell?
2023-02-06 20:27:03	Leave * *	Do you have curry sauce
2023-02-06 20:28:50	What does * * mean	Is the bag of bamboo shoots that the scapegoat poured out for sale
2023-02-06 20:29:10	Run * * fast	When can Yunnan take photos of [covering face]
2023-02-06 20:41:43	* * Child	Can you take a look at hand peeled bamboo shoots?
2023-02-06 20:43:51	Evening * * Morning	Are there more rapeseed, loquat, and orange blossoms in the local area?
2023-02-06 21:08:45	M**y	What is the flavor of rattan pepper
2023-02-06 21:08:54	M**y	What is the flavor of rattan pepper
2023-02-06 21:23:20	Intending to * * injure	Are you sure this is not lard? [Think] [Think] [Think] [Think] [Think]
2023-02-06 21:34:13	Ah * * Yang	What's the spicy chicken feet on your table
2023-02-06 21:38:57	Ha ha**@	Who is this
2023-02-06 21:40:37	one hundred	Are chicken feet like those on your desk
2023-02-06 21:54:45	Star * * Chen	Is there a jar for chicken feet?
2023-02-06 22:00:31	Jin * * 6	Do you have a duck neck
2023-02-06 22:02:43	Zi * * Jian	Pineapple is gone, can it still be served?
2023-02-06 22:03:31	Four * * Grass	Do you still have pineapples
2023-02-06 22:05:22	Ni * * Place	What kind of powder is Erge eating?
2023-02-06 22:06:56	Zi * * Jian	I want to shoot pineapples, is there anything else?
2023-02-06 22:07:02	Xi * *	What does chicken feet taste like in the video
2023-02-06 22:07:25	Using * * 2	Do you have canned food
2023-02-06 22:07:33	Using * * 2	Do you have canned goods
2023-02-06 22:08:08	Using * * 2	Do you have canned goods
2023-02-06 22:08:27	Ni * * Place	Do you have sour and spicy noodles?
2023-02-06 22:09:55	Only**_	Who is the fan of Second Brother?
2023-02-06 22:11:58	Milk * * Mom	Do you have any braised buns in short videos
2023-02-06 22:13:57	Happiness and Joy	Is Guoguo a boy?
2023-02-06 22:26:01	@**”	What kind of chicken feet? Can you explain
2023-02-06 22:27:40	Ning**	Do you have the bamboo shoot from the video
2023-02-06 22:28:24	Ning**	Do you have the bamboo shoot from the video?
2023-02-06 22:30:12	* * Child	What flavor is recommended for hand pulled bamboo shoots
2023-02-06 22:30:59	* * Child	What flavor is recommended for hand pulled bamboo shoots
2023-02-06 22:31:45	* * Child	What flavor is recommended for hand pulled bamboo shoots
2023-02-06 22:32:09	Refuse * * dishes	Do you have the sour and spicy powder in the video
2023-02-06 22:32:33	* * Child	What flavor is recommended for hand peeled bamboo shoots
2023-02-06 22:33:01	* * Child	What flavor is recommended for hand pulled bamboo shoots
2023-02-06 22:35:50	Liu * * Hua	What is the old smell
2023-02-06 22:39:57	Small * *	What do chicken feet look like
2023-02-06 22:57:17	Ah * * Yo	What flavor is recommended for hand peeled bamboo shoots
2023-02-06 23:02:59	Mr. Xin * *	Isn't it selling cute chicken feet?
2023-02-06 23:17:04	♒** �	Is the bamboo shoot the same as before
2023-02-06 23:17:28	Floating** ☁	I saw a group of aunts in a circle on Tiktok to remove bones. Is that right?
2023-02-06 23:21:15	No * * core	Do you have soybean milk in the pot
2023-02-06 23:22:17	No * * core	Do you have soybean milk in the pot
2023-02-06 23:34:23	Perseverance * *	What spiciness is recommended
2023-02-06 23:41:31	Qi * * Zi	Are chicken feet spicy
2023-02-06 23:43:05	Zhang * *	What spicy food is recommended
2023-02-06 23:43:31	Zhang * *	What spicy food is recommended
2023-02-07 00:05:21	Moo * * er	What flavor is recommended for chicken feet
2023-02-07 00:14:16	Name** ✨	Hello, do you have any seaweed shreds
2023-02-07 00:14:28	Thinking of * * people	Will that bamboo shoot be too idle
2023-02-07 00:19:07	ৡ**บ	What kind of milk are you drinking
2023-02-07 00:19:43	ৡ**บ	What kind of milk powder are you drinking?
2023-02-07 00:19:45	Thank you	What does this taste like for you
2023-02-07 00:19:51	Brother * * arrived	Do you have steak?
2023-02-07 00:20:01	Lei * *	What is the taste of the food
2023-02-07 00:22:45	* *	Where is this tripe from
2023-02-07 00:29:03	Using * * 2	Do you have hamsters?
2023-02-07 00:40:03	Becoming addicted	Do you have that bamboo shoot
2023-02-07 00:54:32	Bubble** ⭐	What is the old smell of No. 4
2023-02-07 00:58:45	Shang * * Xin	Do you have anything non spicy on the 4th
2023-02-07 01:10:05	Mo * * Han	I want to know if that bamboo shoot is available
2023-02-07 17:45:00	＞**＜	Do you have any pancakes?
2023-02-07 17:52:00	Ye * * Store	Do you have any non spicy bamboo shoots?
2023-02-07 17:53:00	Little * *?	What are you eating
2023-02-07 17:53:00	Bilibili * *?	What are the ingredients for bamboo shoots
2023-02-07 17:57:00	Blue * * ah	What kind of milk powder are you drinking
2023-02-07 18:00:00	Ghost King	When will the leg hair be pulled out?
2023-02-07 18:04:00	Warm * *?	Do you have Rice noodles
2023-02-07 18:15:00	Qiu * * Ru	What kind of powder is that?
2023-02-07 18:16:00	?**?	Do you sell sour and spicy noodles
2023-02-07 18:17:00	Little * *?	What kind of honey is this
2023-02-07 18:17:00	Eight * *?	Which bamboo shoot is not spicy
2023-02-07 18:18:00	Hug * *?	Did you pick it from the mountains
2023-02-07 18:22:00	Q**?	Do Chongqing people like to eat spicy food? Which one to choose?
2023-02-07 18:26:00	Ye * * Zi	What does the taste of bamboo shoots mean
2023-02-07 18:27:00	Ye * * Zi	What does the taste of bamboo shoots mean
2023-02-07 18:27:00	Ye * * Zi	What does the taste of bamboo shoots mean
2023-02-07 18:27:00	Ye * * Zi	What does the taste of bamboo shoots mean
2023-02-07 18:27:00	Ye * * Zi	What does the taste of bamboo shoots mean
2023-02-07 18:28:00	Ye * * Zi	What does the taste of bamboo shoots mean
2023-02-07 18:30:00	Water * * Star	Do you have salty hand peeled bamboo shoots?
2023-02-07 18:33:00	1 * * Many	Do you have cheese slices
2023-02-07 18:34:00	1 * * Many	Do you have cheese slices
2023-02-07 18:34:00	1 * * Many	Do you have cheese slices
2023-02-07 18:34:00	1 * * Many	Do you have cheese slices
2023-02-07 18:34:00	1 * * Many	Do you have cheese slices
2023-02-07 18:36:00	Small * * V	Is it boneless?
2023-02-07 18:40:00	Cheng * * Yue	Is this a crystallization?
2023-02-07 18:51:00	Violent * *?	Don't you have any cream
2023-02-07 19:01:00	Fly * * Teng	Where are chicken feet produced?
2023-02-07 19:03:00	One * * child	Don't you have lemon chicken feet
2023-02-07 19:04:00	One * * child	When will lemon chicken feet be available
2023-02-07 19:05:00	Cute * * Dot	Is it last year's chicken feet
2023-02-07 19:10:00	Xi * *?	Is it the Boneless Hero?
2023-02-07 19:22:00	Surprising Companion	What does spicy chicken feet look like?
2023-02-07 19:33:00	Z**	Which one is not spicy to shoot
2023-02-07 19:40:00	Q**g	Do you still have loquat honey
2023-02-07 19:47:00	Okay, Yu * *	when
2023-02-07 20:13:00	Le * * Sheng	Did you pull a bone?
2023-02-07 20:13:00	Xiao * * Li	Do you have vegetables in your chicken feet?
2023-02-07 20:26:00	?**€	Which one is a slightly spicy one
2023-02-07 20:35:00	Feng * * Hou	What spiciness should I choose
2023-02-07 20:41:00	Rich * * Many	When is loquat flowering
2023-02-07 20:49:00	Nian * * Orange	Do you sell honey?
2023-02-07 21:08:00	Yong * * Understood	Which one is not spicy, number 2
2023-02-07 21:11:00	?**?	What is this
2023-02-07 21:12:00	Less * * me	Pulling leg hair
2023-02-07 21:15:00	Little * *?	Which is the recommended spicy chicken claw
2023-02-07 21:16:00	Little * *?	Which is the recommended spicy chicken claw
2023-02-07 21:22:00	One * * Scenery	What is Harbin Hongchang made of?
2023-02-07 21:23:00	Snow Sister	What do sea duck eggs look like
2023-02-07 21:27:00	Pu * * Zhen	What did you buy?
2023-02-07 21:31:00	Sunny * * 9	What's in the cup
2023-02-07 21:36:00	Feng * * Sheng	Is the pot really male or female?
2023-02-07 21:37:00	Can * * sub	Do you still have mushroom soup dumplings
2023-02-07 21:37:00	Using * * 7	Do you have anything that's not spicy?
2023-02-07 21:38:00	Using * * 7	Is there anything that's not spicy???
2023-02-07 21:38:00	Can * * sub	Do you still have mushroom packs
2023-02-07 21:39:00	The fortunate ones	What does spicy vine pepper look like
2023-02-07 21:43:00	Ice * * Gorgeous	When do pots and pans pluck their leg hair?
2023-02-07 21:57:00	Daily * * Car	Are there any ducks left
2023-02-07 21:57:00	You**^	What's the taste of chicken feet in the video
2023-02-07 21:59:00	Ba * *~	What's in the cup
2023-02-07 21:59:00	Sun * * mother	Do you have fermented bean curd
2023-02-07 22:02:00	Sister Hua * *	What's inside the cup with the lid closed
2023-02-07 22:02:00	Collect * * Sister	What is the recommended flavor for children eating bamboo shoots
2023-02-07 22:05:00	? * * Face	Do you have 228 sauce
2023-02-07 22:07:00	Moon * * Cry	Where has the pot gone?
2023-02-07 22:09:00	Na * * Fang	Which type of fan is in the video
2023-02-07 22:09:00	Spleen * *?	Do you have ginger?
2023-02-07 22:20:00	H**n	Do you have a cup?
2023-02-07 22:36:00	Poetry * *?	Where is the braised chicken dish in the video
2023-02-07 22:38:00	Zhang * * Feng	Do you have garlic free ones?
2023-02-07 22:39:00	?**?	Is honey on your right
2023-02-07 22:43:00	S**K	Do you still have any Jili Ding films
2023-02-07 22:57:00	Huan * * Mom	Do you have Laba garlic?
2023-02-07 23:04:00	Wu * * Er	Are all bees raised by oneself
2023-02-07 23:10:00	Xiao * * Zhi	Are bamboo shoots old now?
2023-02-07 23:11:00	Xiao * * Zhi	Are the bamboo shoots old now
2023-02-07 23:11:00	Xiao * * Zhi	Are the bamboo shoots old now
2023-02-07 23:12:00	Not * * q	Which bamboo shoots are not spicy
2023-02-07 23:19:00	Guo * * Niang	What does Guangdong taste like
2023-02-07 23:20:00	Shun * * Store	Is it foot
2023-02-07 23:46:00	Ten * *.	Um, do you still have that bamboo shoot?
2023-02-07 23:46:00	y**g	Can you talk about spicy 13th?
2023-02-07 23:50:00	Thinking * *]	Do you have vermicelli?
2023-02-07 23:50:00	Thinking * *]	Do you have vermicelli
2023-02-07 23:50:00	Thinking * *]	Do you have noodles?
2023-02-07 23:52:00	Warm * *?	Are the cute chicken feet still on
2023-02-09 17:13:48	(**Z	What's going to explode again
2023-02-09 17:15:29	Xin * * er	Is the anchor male or female?
2023-02-09 17:23:59	Listen to * * songs	Is there any high-tech for chicken feet
2023-02-09 17:24:46	Xuan * * Yu	What's fried in a pot
2023-02-09 17:30:44	�**�	What is the explosion
2023-02-09 17:37:27	꧁**꧂	Which sour and spicy powder is in the video
2023-02-09 17:37:28	Listen to * * live	What flavor
2023-02-09 17:38:13	꧁**꧂	Which powder is eaten in the video
2023-02-09 17:38:35	꧁**꧂	Which powder is eaten in the video
2023-02-09 17:38:54	Big * *	Is it at Green Valley Villa
2023-02-09 17:39:03	꧁**꧂	Which powder is eaten in the video
2023-02-09 17:39:20	꧁**꧂	Which powder is eaten in the video
2023-02-09 17:40:08	꧁**꧂	Which powder is eaten in the video
2023-02-09 17:40:08	Wu * * Jie	Is it in Lishui to go to the Ancient Road Garden
2023-02-09 17:40:23	꧁**꧂	Which powder is eaten in the video
2023-02-09 17:40:41	Chen**@	Is this in Green Valley Manor or Yellow Village?
2023-02-09 17:43:35	No * * wheel	Do you have sour and spicy noodles?
2023-02-09 17:45:22	Wan * * Love	What number is he
2023-02-09 17:46:58	Night romance	Is this thing male or female?
2023-02-09 17:49:25	Hua * * Jun	Do you have anything that's not spicy,
2023-02-09 17:54:35	Ah * * brother	Is Zhejiang in the south? I thought it was from the north
2023-02-09 17:59:30	Heart Demon	Is honey number two?
2023-02-09 18:01:33	Xi * * Xi	Do you have any cake powder left
2023-02-09 18:03:24	ღ**҉	Which one is recommended for chicken feet,
2023-02-09 18:06:42	（**）	When is the date?
2023-02-09 18:09:39	Wu * * Jie	Do you have any sugar in cola
2023-02-09 18:09:53	Pretty * * girl	Do you have any tribute dishes
2023-02-09 18:13:44	Cold * * Just now	Is there no sour soup ingredient pack left?
2023-02-09 18:15:08	Cold * * Just now	Do you still have the sour soup ingredient pack?
2023-02-09 18:15:25	The * * stream	Is the sauce for braised chicken no longer available for sale
2023-02-09 18:17:11	Will * * send	Do you have sour and spicy noodles
2023-02-09 18:17:29	Big * *]	Hot pot, that red one
2023-02-09 18:18:02	Will * * send	Do you have sour and spicy noodles
2023-02-09 18:18:49	I * * D	Do you have live beads?
2023-02-09 18:19:52	Li * * Wai	What does the yellow box smell like?
2023-02-09 18:22:57	@**⁸	Do you have Luosifen
2023-02-09 18:24:54	Mu * * Sheng	Do you have spicy food?
2023-02-09 18:25:22	Mu * * Sheng	Do you have spicy food?
2023-02-09 18:27:32	Lotus * * Doo	Where are the chicken feet from
2023-02-09 18:29:45	Up * *	Do you have peach gum
2023-02-09 18:29:55	ℳ**࿐	Do you have super spicy food
2023-02-09 18:31:00	Run * * fast	Why can't Yunnan take pictures of chicken feet
2023-02-09 18:31:48	Run * * fast	Why can't Yunnan take photos
2023-02-09 19:00:15	Yun * * Xi	Do you have steak today?
2023-02-09 19:00:56	Yun * * Xi	Do you have steak today?
2023-02-09 19:05:44	ninety million	Can you explain the sausage
2023-02-09 19:08:27	Township * * Mom	Do you have coconut oil?
2023-02-09 19:09:16	On a certain * * day	Recommend taking that one
2023-02-09 19:21:44	Wave * * Wave	Is the salad dressing gone?
2023-02-09 19:22:41	⁶**⁶	There's no difference between black and blue labels
2023-02-09 19:32:28	Lucky Pig	Do you have a cheese stick
2023-02-09 19:34:58	Zhen * * Bei	Do you have grandma's food
2023-02-09 19:47:39	Xiao * * Ji	When will chicken feet be released
2023-02-09 19:55:03	�**.	Do you have Su style noodles
2023-02-09 20:11:45	Time * * Light	Are there any bamboo shoots that are not spicy? I didn't see it in the car, Xiao Huang
2023-02-09 21:09:45	Ying * * Zi	Do you have the soy milk from the pot
2023-02-09 21:14:12	Summer days	Don't you have lemons
2023-02-09 21:16:58	Bao * * Er	What is Tengjiao like?
2023-02-09 21:33:53	@**Guo	Do you still have canned peaches
2023-02-09 21:36:14	Sister * * Grandpa	Do you still have coconut oil
2023-02-09 21:38:32	O * * Milk	What else is delicious
2023-02-09 21:39:06	Reject * * Answer	What do chicken feet look like
2023-02-09 21:40:37	One * *, right	What ingredients are included in vegetable discussions
2023-02-09 21:41:48	One * *, right	What are vegetable salads? No,
2023-02-09 21:41:50	North * * people	Your video, vegetable salad. What vegetables are inside?
2023-02-09 21:42:09	The * * Training	Do you want to lose weight on the 8th
2023-02-09 21:42:23	Yang * * Fei	Do you have that kind of spicy food
2023-02-09 21:42:29	☁** �	Do you have soybean milk
2023-02-09 21:44:18	_**Strong	Can you take a look at the live beads?
2023-02-09 21:48:47	Encouragement and emotion	How to do it
2023-02-09 21:48:59	�**3	Lemon is that one
2023-02-09 21:59:19	Rainbow	What is the fan of the video
2023-02-09 21:59:23	Purple * * Come here	Brother, which honey shot do you think
2023-02-09 22:01:43	Tong * * Rabbit	Where are chicken feet
2023-02-09 22:05:50	Jing * * Jing	What's on the plate
2023-02-09 22:06:15	Jing * * Jing	What's inside the porcelain plate
2023-02-09 22:07:21	Jing * * Jing	What's inside the porcelain plate
2023-02-09 22:08:12	Purple * * Come here	Brother, where does the red sausage come from
2023-02-09 22:08:52	Really * * good	Don't you have oysters?
2023-02-09 22:19:10	Orange Sister	Do you still have that dishcloth? Why is there nothing going on in the live broadcast room?
2023-02-09 22:28:53	Ah * * Home	What is the dark one in front of you?
2023-02-09 22:30:00	Mountain * * Hill	Did Laba garlic overturn?
2023-02-09 22:33:06	Refund * *	Do you have household cake powder?
2023-02-09 22:41:22	Color * * e	What's wrong with this face
2023-02-09 23:17:26	Proud * *)	Do you have chicken feet without garlic
2023-02-10 17:51:00	White * * water	Is the pot male or female?
2023-02-10 17:51:28	White * * water	Is the pot male or female?
2023-02-10 17:55:00	Unique cuisine	Do you have a treasure in your palm
2023-02-10 17:55:25	Unique cuisine	Do you have a treasure in your palm
2023-02-10 17:57:00	Old * * More	That bamboo shoot is for sale but not available
2023-02-10 17:57:25	Old * * More	That bamboo shoot is for sale but not available
2023-02-10 17:59:00	Day * * Less	Is the braised chicken out of stock
2023-02-10 17:59:00	Day * * Less	Is the braised chicken gone? Is the braised chicken gone? Is the braised chicken gone
2023-02-10 17:59:00	Day * * Less	Is the braised chicken gone? Is the braised chicken gone
2023-02-10 17:59:35	Day * * Less	Is the braised chicken gone? Is the braised chicken gone
2023-02-10 17:59:46	Day * * Less	Is the braised chicken gone? Is the braised chicken gone? Is the braised chicken gone
2023-02-10 17:59:55	Day * * Less	Is the braised chicken out of stock
2023-02-10 18:00:00	Day * * Less	Is the braised chicken out of stock
2023-02-10 18:00:02	Day * * Less	Is the braised chicken out of stock
2023-02-10 18:01:00	Day * * Less	Is the braised chicken out of stock
2023-02-10 18:01:59	Day * * Less	Is the braised chicken out of stock
2023-02-10 18:02:00	Day * * Less	Is the braised chicken out of stock
2023-02-10 18:02:00	Day * * Less	Is the braised chicken out of stock
2023-02-10 18:02:00	Day * * Less	Is the braised chicken out of stock
2023-02-10 18:02:26	Day * * Less	Is the braised chicken out of stock
2023-02-10 18:02:33	Day * * Less	Is the braised chicken out of stock
2023-02-10 18:02:39	Day * * Less	Is the braised chicken out of stock
2023-02-10 18:05:00	* * Autumn	What's frying in the oil pan
2023-02-10 18:05:03	* * Autumn	What's frying in the oil pan
2023-02-10 18:17:00	Time * * Moment	Can you take a look at the chicken feet?
2023-02-10 18:17:11	Time * * Moment	Can you take a look at the chicken feet?
2023-02-10 18:18:00	? * * Sha	What is the flavor of spicy vine pepper?
2023-02-10 18:18:32	℘ * * Sha	What is the flavor of spicy vine pepper?
2023-02-10 18:27:00	Sweet * *)	How do you sell your chicken feet?
2023-02-10 18:27:09	Sweet * *)	How do you sell your chicken feet?
2023-02-10 18:29:00	Using * * 8	Can you introduce the sausage
2023-02-10 18:29:56	Using * * 8	Can you introduce the sausage
2023-02-10 18:30:00	Wen * * Brother	Do you have anything that's not spicy?
2023-02-10 18:30:40	Wen * * Brother	Do you have anything that's not spicy?
2023-02-10 18:33:00	Deep * * in	Let's introduce black sugar
2023-02-10 18:33:29	Deep * * in	Let's introduce black sugar
2023-02-10 18:37:00	?**?	Is Zhongla friendly to Guangdong people
2023-02-10 18:37:00	One * * fruit	Is it medium spicy
2023-02-10 18:37:00	Super * * 3	Did grandma bite it off with her mouth
2023-02-10 18:37:18	Super * * 3	Did grandma bite it off with her mouth
2023-02-10 18:37:27	One * * fruit	Is it medium spicy
2023-02-10 18:37:43	�**�	Is Zhongla friendly to Guangdong people
2023-02-10 18:42:00	Love * * Manga	Why not sell Luosifen
2023-02-10 18:42:04	Love * * Manga	Why not sell Luosifen
2023-02-10 18:50:00	W 绾 * * Silk	Which sweet shot
2023-02-10 18:50:59	W 绾 * * Silk	Which sweet shot
2023-02-10 18:55:00	Warm * *?	Do you have Guokui pancakes
2023-02-10 18:55:46	Warm** ✍	Do you have Guokui pancakes
2023-02-10 19:01:00	F * * Lili	What's spicy to shoot?
2023-02-10 19:01:40	F * * Lili	What's spicy to shoot?
2023-02-10 19:07:00	Far away	Did the old lady gnaw on it
2023-02-10 19:07:31	Far away	Did the old lady gnaw on it
2023-02-10 19:10:00	?**?	Do you have a bamboo shoot as big as the one in front of you
2023-02-10 19:10:00	Pour * * treasure	Why aren't there any lemons
2023-02-10 19:10:11	Pour * * treasure	Why aren't there any lemons
2023-02-10 19:10:14	ᝰ**�	Do you have a bamboo shoot as big as the one in front of you
2023-02-10 19:15:00	?**?	What is the spiciness level in Shandong
2023-02-10 19:15:48	�**�	What is the spiciness level in Shandong
2023-02-10 19:24:00	He * * Dou	Is that Harbin sausage?
2023-02-10 19:24:00	Yang * * Yang	Can you take a look at Phoenix Claw
2023-02-10 19:24:28	Yang * * Yang	Can you take a look at Phoenix Claw
2023-02-10 19:24:54	He * * Dou	Is that Harbin sausage?
2023-02-10 19:37:00	Lai * * Pomelo	Do you have live beads?
2023-02-10 19:37:35	Lai * * Pomelo	Do you have live beads?
2023-02-10 19:39:00	?**?	Isn't it Harbin sausage?
2023-02-10 19:39:50	�**�	Isn't it Harbin sausage?
2023-02-10 20:04:00	Jin**	When will the chicken feet be released
2023-02-10 20:04:00	Spring * * Return	How was the sauce duck filmed?
2023-02-10 20:04:39	Spring * * Return	How was the sauce duck filmed?
2023-02-10 20:04:53	Jin**	When will the chicken feet be released
2023-02-10 20:07:00	@**?	Do you have sour and spicy noodles?
2023-02-10 20:07:45	@**⁸	Do you have sour and spicy noodles?
2023-02-10 20:13:00	Delicious cuisine	Which is the same sour and spicy powder in the video
2023-02-10 20:13:26	Delicious cuisine	Which is the same sour and spicy powder in the video
2023-02-10 20:14:00	Delicious cuisine	Which type of sour and spicy powder is the same as the video
2023-02-10 20:14:13	Delicious cuisine	Which type of sour and spicy powder is the same as the video
2023-02-10 20:15:00	A hundred snakes	Do you have a sauce flavored pot
2023-02-10 20:15:00	One * * o	Do you have corn
2023-02-10 20:15:00	A hundred snakes	Do you have a sauce flavored pot
2023-02-10 20:15:24	A hundred snakes	Do you have a sauce flavored pot
2023-02-10 20:15:49	A hundred snakes	Do you have a sauce flavored pot
2023-02-10 20:15:49	One * * o	Do you have corn
2023-02-10 20:17:00	Sea * * Dream	Do you have corn
2023-02-10 20:17:04	Sea * * Dream	Do you have corn
2023-02-10 20:40:00	My Concubine * *	Do you have braised chicken sauce
2023-02-10 20:40:59	My Concubine * *	Do you have braised chicken sauce
2023-02-10 20:44:00	Xi * * Yang	When is this year's?
2023-02-10 20:44:43	Xi * * Yang	When is this year's?
2023-02-10 20:45:00	Xi * * Yang	When is this year's loquat honey?
2023-02-10 20:45:17	Xi * * Yang	When is this year's loquat honey?
2023-02-10 20:53:00	What * *;	Can you open the bamboo shoot and take a look?
2023-02-10 20:53:12	What * *;	Can you open the bamboo shoot and take a look?
2023-02-10 20:56:00	Anti * * child	Did you sting the bee
2023-02-10 20:56:03	Anti * * child	Did you sting the bee
2023-02-10 21:10:00	Eat * * Zi	What flavor is recommended for bamboo shoots
2023-02-10 21:10:50	Eat * * Zi	What flavor is recommended for bamboo shoots
2023-02-10 21:20:00	Warm Wind	What does the pot drink
2023-02-10 21:20:08	Warm Wind	What does the pot drink
2023-02-10 21:21:00	red	What is that? Bamboo shoots?
2023-02-10 21:21:56	red	What is that? Bamboo shoots?
2023-02-10 21:23:00	Ah * * Ru	Do you have soybean milk
2023-02-10 21:23:49	Ah * * Ru	Do you have soybean milk
2023-02-10 21:28:00	Shen * * Sheng	Are bamboo shoots all this big?
2023-02-10 21:28:02	Shen * * Sheng	Are bamboo shoots all this big?
2023-02-10 21:30:00	Liu * * Hao	Don't you have persimmons?
2023-02-10 21:30:52	Liu * * Hao	Don't you have persimmons?
2023-02-10 21:33:00	Yao * * Yao	Do you have milk dates

## Sheet: Inquiry-quantity
A	E	D
2023-01-01 17:57:39	Summer Snow	How many packs?
2023-01-01 18:03:56	Ku * * South	What is the number of chicken feet
2023-01-01 18:08:28	Clever * * Slow	How many packs of beef rolls are there
2023-01-01 18:10:32	Yun * * Bei	See how many cows are in a pack
2023-01-01 18:14:03	Chun * * Sister	How many rolls are there in a box of fat cows
2023-01-01 18:16:49	Autumn Snow	How many grams is a fat cow
2023-01-01 18:17:40	Autumn Snow	Is the fat cow given 9 packs
2023-01-01 18:22:59	H**1	What is the size of the chicken feet?
2023-01-01 18:23:26	* * Sister	A few boxes of beef fat
2023-01-01 18:34:26	Wen * * Xiang	How many packs of beef rolls are there
2023-01-01 18:54:31	Bo * * Da	What is the number of chicken feet
2023-01-01 19:00:00	寳 * * 飷	How many boxes of beef rolls are there?
2023-01-01 19:36:58	After * *	What number
2023-01-01 19:37:42	After * *	What number
2023-01-31 18:53:20	Lucky mouth	How many pounds
2023-01-31 18:57:01	Half * * Cold	About 25
2023-01-31 18:57:15	Mo * * 詺	Wasn't it 3 pounds before
2023-01-31 18:59:16	* * Beginning	Do you have a one pound bag for nose picking
2023-01-31 18:59:38	Shallow * * Shallow	How many pounds were packed when the pot was opened
2023-01-31 19:11:47	He * * Da	How much does this can weigh?
2023-01-31 19:14:58	Er * *.	What is the solid content
2023-01-31 19:16:34	^**^	One can
2023-01-31 20:33:00	You * * born	See how much is in the next pound
2023-01-31 21:17:44	Using * * 2	How many are there in a pack of yangmei
2023-01-31 21:20:17	Using * * 2	How many are there in that package of yangmei
2023-01-31 21:20:59	�**�	How big is that bamboo shoot slice
2023-01-31 21:21:31	Note * * points	How many boneless chicken feet do you have
2023-01-31 21:21:33	Using * * 2	Brother, let me ask how many bayberries are in a pack
2023-02-06 17:02:47	Quick * * Cloud	What is the amount on hand
2023-02-06 17:03:00	Small * * object	A can of two pounds?
2023-02-06 17:16:33	Yu * *	It's not three pounds
2023-02-06 17:17:04	Lu * * Chang	Chicken feet weigh two pounds
2023-02-06 17:19:23	Time * * Shallow	Does 2 pounds contain water?
2023-02-06 17:25:20	এ**༊	Open a bag of boneless chicken feet and see how many there are
2023-02-06 17:25:41	Big * *	What is 1000g
2023-02-06 17:25:44	Xiao * * Cheng	How many grams is a bag?
2023-02-06 17:26:19	Big * *	1 can of 1000g
2023-02-06 17:26:32	Red * * slit	Add two pounds of ingredients together
2023-02-06 17:26:56	Sugar * * Sugar	Do you want 2 pounds of juice together?
2023-02-06 17:29:19	Reverse * *!	Do you want to add two pounds of water?
2023-02-06 17:29:22	Small * *	Don't you have a 3-pound pack now
2023-02-06 17:29:53	Double * *	Net weight of two pounds or two pounds with water?
2023-02-06 17:30:29	Double * *	Net weight of two pounds or two pounds with water?
2023-02-06 17:30:34	Double * *	Net weight of two pounds or two pounds with water?
2023-02-06 17:31:05	Small * *	Does chicken feet contain 2 pounds of water
2023-02-06 17:37:39	Wen**	Don't chicken feet weigh three pounds
2023-02-06 17:37:51	Wen**	Are you missing the three pound chicken feet from before
2023-02-06 17:38:26	Wen**	Are you missing the three pound chicken feet from before
2023-02-06 17:38:35	Meat * * Lin	Do you still have two pounds of chicken feet and one pound for free?
2023-02-06 17:38:57	Deep sea	Do chicken feet weigh two pounds per pack or one pound per pack
2023-02-06 17:39:19	Meat * * Lin	Do you still have two pounds of chicken feet and one pound for free?
2023-02-06 17:41:34	ღ**এ	How many chicken feet are there in a pack
2023-02-06 17:42:06	ღ**এ	How many chicken feet are there in a pack
2023-02-06 17:42:27	Li**	For bamboo shoots, can I have two different flavors for 29.9 yuan?
2023-02-06 17:42:31	Jin * * Niang	A bottle?
2023-02-06 17:42:32	ღ**এ	How many chicken feet in a pack
2023-02-06 17:44:00	d**�	How much is two pounds
2023-02-06 17:44:31	Fan * * Nian	How many days does the live bead take
2023-02-06 17:54:33	Jiao * * will	What percentage of solid chicken feet house
2023-02-06 17:57:52	Ha * * Rabbit	Wasn't it 3 pounds last time? Chicken feet
2023-02-06 17:58:16	Two * * ghosts	How many pounds is a can of chicken feet?
2023-02-06 17:58:22	Congee * * Drink	Is the net weight of chicken feet two pounds? Still bring soup
2023-02-06 17:59:06	Congee * * Drink	Is the net weight of chicken feet 2 pounds or does it come with soup
2023-02-06 17:59:39	Fei * * Bei	Are chicken feet net weight or weight with water added?
2023-02-06 18:00:57	Lian * * Er	Is it a two pound can
2023-02-06 18:01:49	Copper * * Horse	How much water does the chicken feet contain?
2023-02-06 18:01:56	Copper * * Horse	How much water does the chicken feet contain?
2023-02-06 18:02:04	Copper * * Horse	How much water does the chicken feet contain?
2023-02-06 18:02:11	Copper * * Horse	How much water does the chicken feet contain?
2023-02-06 18:02:14	Copper * * Horse	How much water does the chicken feet contain?
2023-02-06 18:02:20	Copper * * Horse	How much water does the chicken feet contain?
2023-02-06 18:02:41	Copper * * Horse	How much water does the chicken feet contain?
2023-02-06 18:03:02	Copper * * Horse	How much water does the chicken feet contain?
2023-02-06 18:03:13	Copper * * Horse	How much water does the chicken feet contain?
2023-02-06 18:03:54	Copper * * Horse	How much water does the chicken feet contain?
2023-02-06 18:04:11	Copper * * Horse	How much water does the chicken feet contain?
2023-02-06 18:04:17	Copper * * Horse	How much water does the chicken feet contain?
2023-02-06 18:04:39	Copper * * Horse	How much water does the chicken feet contain?
2023-02-06 18:04:48	Copper * * Horse	How much water does the chicken feet contain?
2023-02-06 18:04:52	Seven * *	Is the chicken claw 49? What is the net content
2023-02-06 18:04:53	Copper * * Horse	How much water does the chicken feet contain?
2023-02-06 18:05:39	Seven * *	Do you want to add two pounds of soup together
2023-02-06 18:07:36	Seven * *	Does two pounds come with soup
2023-02-06 18:07:47	Seven * *	What is the net content of chicken feet
2023-02-06 18:08:22	Seven * *	What is the net content of chicken feet
2023-02-06 18:11:31	Doo * * Doo	How many bamboo shoots per pack?
2023-02-06 18:12:11	Seven * *	How many red sausages are there
2023-02-06 18:27:42	Teng * * noodles	Has the acidity been reduced? I bought two pounds last year, it's too acidic
2023-02-06 18:28:48	Wei * * Qi	How many pounds of chicken feet
2023-02-06 18:31:52	Small**`	How many pounds are chicken feet
2023-02-06 18:33:39	Small**`	How many pounds
2023-02-06 18:43:08	Rich Treasure	How to buy eggs
2023-02-06 18:43:53	Year * * Good	Is the net claw 1000 grams?
2023-02-06 18:56:09	Ling * * Zi	Is it only two pounds when mixed with water?
2023-02-06 18:57:00	Ling * * Zi	Did you add only two pounds?
2023-02-06 18:57:13	Ling * * Zi	Is it only two pounds when mixed with water?
2023-02-06 18:59:19	It's * * chess	How much is 2 pounds
2023-02-06 19:03:56	Su * * Qing	What is the proportion of solid chicken feet?
2023-02-06 19:08:54	North Wolf	Is this a bag size for you?
2023-02-06 19:11:57	Dou * * Sugar	How big is the package on the 4th
2023-02-06 19:12:23	Dou * * Sugar	How big is a pack of bamboo shoots
2023-02-06 19:12:53	ᥫ**࿐	How much does a box of boneless chicken feet weigh
2023-02-06 19:19:11	Using * * 3	Is two pounds of chicken feet combined with juice?
2023-02-06 19:22:02	Spread * * God	Chicken feet or three pounds per beat?
2023-02-06 19:25:13	Tong * * Hui	How many chicken feet and how much soup are in 1000g?
2023-02-06 19:27:12	╯**╰	How much soup per kilogram of bamboo shoots?
2023-02-06 19:43:30	Wu Wu**	49.9 per kilogram, right
2023-02-06 19:45:08	Peng * * Uncle	Should we add 1000 grams of soup together
2023-02-06 19:45:37	Peng * * Uncle	Can you open a bag and see how much soup
2023-02-06 19:45:57	Small * * White	What about three pounds
2023-02-06 19:49:33	P**4	What is the amount of boneless chicken feet in two pounds? Let's take a look
2023-02-06 19:56:19	Little * * Dad	Is the net weight of chicken feet 1000 grams
2023-02-06 19:57:56	Two * * Odds	Don't you have three pounds of chicken feet left?
2023-02-06 20:00:51	Wishing you * *!	How many pounds
2023-02-06 20:04:29	Warm * * ️	Does it weigh two pounds with soup?
2023-02-06 20:15:12	Fog**	What is the net weight
2023-02-06 20:20:24	Fight * * Bull	How many bottles are there in 500g
2023-02-06 20:26:10	Feng * *	Didn't you buy 68 pounds before? Chicken Claw
2023-02-06 20:26:28	eight thousand	Can it weigh 68 pounds?
2023-02-06 20:26:33	Feng * *	Didn't chicken feet weigh three pounds and weigh 68 before
2023-02-06 20:27:11	Bao * * Er	Is it packaged with 2 pounds of additives
2023-02-06 20:27:14	eight thousand	Wasn't it 68 pounds before?
2023-02-06 20:32:49	Small * *)	How many pounds is boneless chicken feet?
2023-02-06 20:42:13	Heng**	How many two pound chicken feet are there
2023-02-06 20:48:53	Ah * * Ben	How many chicken feet are there per kilogram
2023-02-06 20:49:19	Using * * 5	Approximately how many?
2023-02-06 20:49:29	Using * * 5	Approximately how many
2023-02-06 20:49:35	Using * * 3	How many claws are there?
2023-02-06 20:50:13	Chen * *)	How much is one bag?
2023-02-06 20:50:40	Using * * 3	60% [Face Covering] has 400 grams of juice
2023-02-06 20:51:04	_**	How much is two pounds
2023-02-06 20:51:35	Hua * * Home	How many claws are there in a can
2023-02-06 20:59:31	�**�	2 pounds of chicken feet is a total of 2 pounds of soup?
2023-02-06 21:03:12	Building * * Building	How many grams per box
2023-02-06 21:03:47	Building * * Building	How many grams is a box of chicken feet
2023-02-06 21:04:15	Building * * Building	How many grams is a box of chicken feet
2023-02-06 21:04:29	Building * * Building	How many grams is a box of chicken feet
2023-02-06 21:04:53	Building * * Building	How many grams is a box of chicken feet
2023-02-06 21:05:32	Building * * Building	What is the net weight
2023-02-06 21:05:52	Building * * Building	What is the net weight of chicken feet
2023-02-06 21:09:13	Oil * * package	How many pounds does a bucket of chicken feet weigh
2023-02-06 21:12:04	Water * *	What percentage of solid chicken feet
2023-02-06 21:12:37	Water * *	What percentage of solid chicken feet
2023-02-06 21:14:08	Spring**	How many bamboo shoots are there in a pack?
2023-02-06 21:14:10	Encounter * * See you	How many bags of chicken feet are there
2023-02-06 21:15:18	Spring**	How many bamboo shoots are there in a bag of hand peeled bamboo shoots? Let's take a look
2023-02-06 21:21:25	Xing * * Zai	How many packs of chicken feet are 49
2023-02-06 21:21:30	�**�	How big is a barrel of 1kg
2023-02-06 21:27:29	Every * * Joy	Is a bottle of chicken feet 2 pounds?
2023-02-06 21:29:48	Zhou * * Group	Are you giving away half a pound of chicken feet?
2023-02-06 21:31:47	�**2	How many pounds of chicken feet
2023-02-06 21:32:17	ღ**ꦿ	Add two pounds of water??
2023-02-06 21:35:33	Yi * * cabinet	Net weight
2023-02-06 21:41:39	Yan Yan**^	How many pounds of chicken feet?
2023-02-06 21:42:37	Continued * * World	Two pounds is one pound of chicken feet and one pound of water
2023-02-06 21:43:19	God * *~	18000 negative reviews [covering face] How many are there
2023-02-06 21:44:59	Mouth * * raised	How many bamboo shoots are 500 grams of hand peeled bamboo shoots
2023-02-06 21:45:37	Sugar * * Sugar	Is 1000 grams worth 2 pounds
2023-02-06 21:45:44	Mouth * * raised	Hand peeled bamboo shoots, 500g, a few pieces
2023-02-06 21:46:31	Cui * * noodles	How many are about 2 pounds
2023-02-06 21:46:32	Ping * * Ying	What is the size of the 9th egg
2023-02-06 21:46:33	Yan * * 0	What is the number of noodles eaten on the homepage?
2023-02-06 21:46:46	Cui * * noodles	How many about 2 pounds
2023-02-06 21:48:53	Red * * person	Do chicken feet weigh two pounds?
2023-02-06 21:54:08	Xiao'er * *	How much is 2 chicken feet in grams
2023-02-06 22:01:14	Xiao'er * *	How many grams are two portions
2023-02-06 22:01:36	Xiao'er * *	How much is 2 chicken feet in grams
2023-02-06 22:04:37	姠**	What is 49.9? What about 68?
2023-02-06 22:10:01	Wild * * doo	What is the solid content of chicken feet
2023-02-06 22:11:04	Post * * 6	What is the proportion of water?
2023-02-06 22:12:04	A * * product	Is it as many as yours
2023-02-06 22:12:43	�**�	Is it 2 pounds of chicken feet or 2 pounds of soup
2023-02-06 22:13:34	�**�	Should we still add two pounds of soup
2023-02-06 22:14:53	Fate * * me	Is a pack of bamboo shoots 500g?
2023-02-06 22:17:31	Drunk * *	2 pounds of chicken feet clean, or 2 pounds with water
2023-02-06 22:18:58	Drunk * *	2 pounds of chicken feet, or with water? Why didn't you answer?
2023-02-06 22:21:37	Taobei	How many cans are 1000 grams of boneless chicken feet
2023-02-06 22:22:01	A**�	How many cans?
2023-02-06 22:27:11	Bear * * Cover	Can we pack them separately in a bag of one pound, as two pounds won't be enough to eat.
2023-02-06 22:33:21	Dan * * Room	Is it 2 pounds of soup or net content
2023-02-06 22:34:35	Sister Huang * *	Can you show me how big a pack of bamboo shoots is?
2023-02-06 22:37:04	Quick * * Okay	Net weight of two pounds?
2023-02-06 22:37:33	one hundred thousand	One more pack of boneless chicken feet
2023-02-06 22:37:56	Quick * * Okay	Net weight of two pounds?
2023-02-06 22:38:30	Quick * * Okay	Net weight of two pounds?
2023-02-06 22:41:53	Small * *.	Two pounds of chicken feet
2023-02-06 22:42:17	Jane Eyre	What size is the small cup
2023-02-06 22:44:22	Qing * * Yan	How many bags are 49.9
2023-02-06 22:46:40	Xin * * Zi	Let's see how many 1000 grams there are
2023-02-06 22:47:32	Super Joy	Is the net content 1000 grams
2023-02-06 22:47:42	Same * * Learning	Is one order one can?
2023-02-06 22:48:38	Old * *	Is 1000 grams a can
2023-02-06 22:50:49	Go back to * *	How many?
2023-02-06 22:51:08	Love * * me	Chicken Claw Multiple
2023-02-06 22:51:18	Go back to * *	How much is about 2 pounds
2023-02-06 22:52:00	Ke * * Li	How many chicken feet, two pounds
2023-02-06 22:52:46	Nu * * Long	How many pounds does the packaging weigh
2023-02-06 22:54:45	Heart * * Ran	How many are there in a pack
2023-02-06 22:55:24	Mr. Xin * *	How many pounds of chicken feet?
2023-02-06 22:57:28	Ping * * Ping	What is the net weight
2023-02-06 22:58:04	Heart * * Ran	How many are approximately per pack
2023-02-06 23:00:09	Heart * * Ran	A pack of several chicken feet
2023-02-06 23:00:55	Fallen * * Chen	How many are approximately 1000g?
2023-02-06 23:01:13	Dyeing**_	How big is a bag of bamboo shoots peeled by hand? Can you take a look
2023-02-06 23:02:39	Dyeing**_	How big is a bag of bamboo shoots that can be peeled by hand
2023-02-06 23:08:02	ゐ***	How many pounds is 49.9?
2023-02-06 23:08:05	Using * * 6	Is it two pounds with soup or two pounds with chicken feet
2023-02-06 23:10:46	Yi * * Drink	Is that chicken claw two pounds?
2023-02-06 23:12:46	Cui * * Liu	Is it 1 kilogram of chicken feet or 1 kilogram of soup and chicken feet inside, brother
2023-02-06 23:16:23	Chuan * * Ju	Is the chicken claw only one kilogram?
2023-02-06 23:16:48	Tian * * Store	Does 2 pounds include soup
2023-02-06 23:21:48	After water * *	How much does one can weigh
2023-02-06 23:23:46	After water * *	How much does a can of chicken feet weigh,
2023-02-06 23:26:00	East * * gear	Is it a package of over forty?
2023-02-06 23:26:01	Can * *	How many pounds
2023-02-06 23:26:01	Joan**	Is chicken feet one pack per pound? Still a pack of two pounds
2023-02-06 23:26:11	Can * *	How many pounds???
2023-02-06 23:26:27	Can * *	How many pounds of chicken feet
2023-02-06 23:26:44	One * * Road	Is the net weight two pounds
2023-02-06 23:27:15	Can * *	How many pounds of chicken feet???
2023-02-06 23:27:33	One * * Road	What is the net content of chicken feet
2023-02-06 23:27:39	Joan**	How many pounds is a pack of chicken feet
2023-02-06 23:27:55	Get * * Willingness	What number is the Meigan cai
2023-02-06 23:28:17	Joan**	How many pounds does a pack of chicken feet weigh
2023-02-06 23:28:55	One * * Road	What is the net content of boneless chicken feet
2023-02-06 23:29:48	Xi * * Bei	Why don't chicken feet weigh three pounds
2023-02-06 23:30:43	Nuo * *	How much is one chicken paw
2023-02-06 23:31:08	Nuo * *	How many chicken feet do you have
2023-02-06 23:31:27	J**_	How many packs of 1000g chicken feet are there in pairs?
2023-02-06 23:31:41	Nuo * *	How much is two pounds
2023-02-06 23:31:47	Star * * Sea	How many bamboo shoots are there in a pack
2023-02-06 23:32:06	Jing**	How much do children usually eat per day?
2023-02-06 23:32:11	Shun * * Ran	How many pounds of chicken feet are in hand
2023-02-06 23:32:25	Star * * Sea	How many bamboo shoots per pack
2023-02-06 23:32:32	* * Wind	How many pounds of chicken feet are in hand
2023-02-06 23:34:16	Sea * * scabies	Why haven't we added one pound of 68.8
2023-02-06 23:40:07	Also * * Heart	How big are two packs of chicken feet 1000G? Can you show me
2023-02-06 23:41:00	Brother Zhong * *	49.9 pounds? Is there anything for you to give away
2023-02-06 23:41:01	�**�	Is one can only weigh 2 pounds
2023-02-06 23:41:04	Also * * Heart	Let me see how big the two packages are
2023-02-06 23:41:21	Cute * * Boy	Don't you have three pounds
2023-02-06 23:42:03	East**	Didn't it weigh 3 pounds before
2023-02-06 23:42:30	Brother Zhong * *	Is 2 pounds the net weight?
2023-02-06 23:42:42	* * Wang	Two pounds of chicken feet soup
2023-02-06 23:42:59	Star * * Sky	Is two pounds a market weight? Still in kilograms
2023-02-06 23:43:07	Brother Zhong * *	Brother, is 2 pounds net weight or does it contain soup?
2023-02-06 23:43:23	A**！	How much is the soup that has been dismantled
2023-02-06 23:43:25	* * Wang	Remember+two pounds of soup
2023-02-06 23:43:51	Brother Zhong * *	How heavy are chicken feet
2023-02-06 23:43:59	A**！	How much is the soup that has been dismantled
2023-02-06 23:46:20	Violent Thunder	How many chicken feet are there in a pack
2023-02-06 23:50:19	Nie * * Heart	How much is 50 yuan per gram for chicken feet
2023-02-06 23:51:18	Nie * * Heart	How much is 50 yuan per gram for chicken feet
2023-02-06 23:54:37	Mu * * Yi	How many?
2023-02-06 23:56:02	Okay, Liu	Is chicken feet a pack?
2023-02-06 23:56:08	Seven * * Seven	Are there two cans of chicken feet
2023-02-07 00:01:19	At * * location	How many pounds of chicken feet are in hand
2023-02-07 00:03:25	Sail**	How many in a pack? Tasting packaging
2023-02-07 00:03:30	Li * * Zi	What is the oyster size
2023-02-07 00:04:36	Kai * * Li	How many chicken feet are in a pack
2023-02-07 00:05:34	Hi * *	Are you out of 40 small bags of bamboo shoots.
2023-02-07 00:06:11	Hi * *	There are only 60 packages available
2023-02-07 00:06:36	Li * * Zi	How much does one bag weigh
2023-02-07 00:06:50	Li * * Zi	How much does a bag of chicken feet weigh
2023-02-07 00:11:12	Low * * Adjustment	How many pounds does one can weigh
2023-02-07 00:12:31	Low * * Adjustment	How many pounds is a can of chicken feet
2023-02-07 00:15:21	No * * person	How much material is there in 1000g? How many chicken feet
2023-02-07 00:16:55	Maru * * Chang	Can you still lose weight?
2023-02-07 00:17:07	�**l	How many grams of chicken feet are there in 1000 chicken feet
2023-02-07 00:19:53	Initial wave	How much is 1000g
2023-02-07 00:20:22	Initial wave	How much is 1000g
2023-02-07 00:20:26	Xi * * Blue	How many cans weigh 2 pounds
2023-02-07 00:20:32	�**l	How much water is in 2 pounds of chicken feet
2023-02-07 00:21:16	Min * * Sister	Did you see that there aren't many cans? Why are there still many when they come out
2023-02-07 00:23:29	�**�	Two pounds of clean chicken feet?
2023-02-07 00:24:02	Five * * students	Is two pounds a physical item? Is there a lot of soup inside?
2023-02-07 00:24:23	Qing * * Bin	Isn't it two pounds of soup?
2023-02-07 00:25:37	Qing * * Bin	Is it a net weight of two pounds? Anchor, please answer
2023-02-07 00:26:53	Be scared * *	Do two pounds have one pound of physical goods
2023-02-07 00:27:17	Qing * * Bin	Is there a pound of food?
2023-02-07 00:30:29	Xiang * * y	Don't you have 69 pounds?
2023-02-07 00:32:54	Da * * Vision	Do you bring two pounds of soup
2023-02-07 00:34:19	C**–	How many boneless chicken feet are there
2023-02-07 00:34:51	Can * * be	Can chicken feet weigh one pound
2023-02-07 00:38:57	Being * * Beast	Is 1000g two cans?
2023-02-07 00:40:23	ジ * * He	Did you get two pounds of pure chicken feet? Should we add bottles, other ingredients, and water
2023-02-07 00:40:53	Tower * * Tower	A bottle
2023-02-07 00:41:34	Tower * * Tower	How much does one bottle weigh
2023-02-07 00:42:04	Tower * * Tower	How many grams per bottle
2023-02-07 00:48:14	Not * *)	How many bamboo shoots are there in a bag of hand peeled bamboo shoots
2023-02-07 00:49:02	Not * *)	How many bamboo shoots are there in a bag of hand peeled bamboo shoots
2023-02-07 00:52:07	Yun * * Niang	Is one bag only two pounds
2023-02-07 00:52:17	Cloud storage	Can I put two pounds of water in it
2023-02-07 00:54:39	Yun * * Niang	A bag of chicken feet weighing two pounds
2023-02-07 00:55:14	Good fan * *	Is the net weight 2 pounds?
2023-02-07 00:58:29	�**�	Do you get one pound for every two pounds of chicken feet you buy?
2023-02-07 00:59:01	�**�	Did you buy it three pounds ago
2023-02-07 01:01:55	Favorite * *	How many packs of boneless chicken feet are there
2023-02-07 01:03:13	Favorite * *	How many packs of chicken feet are there
2023-02-07 01:06:14	Wood * * Zi	How many bags does it take to peel bamboo shoots by hand
2023-02-07 01:08:36	♬ * * Juan	What is 1000
2023-02-07 01:09:02	♬ * * Juan	Is 1000 half a pound
2023-02-07 01:09:30	♬ * * Juan	How much is one
2023-02-07 01:10:03	♬ * * Juan	How much is a chicken paw
2023-02-07 17:41:00	Tightly install * *	Add 2 pounds of soup together
2023-02-07 17:41:00	Empty * * ⑦	How many grams per can
2023-02-07 17:41:00	Small neodymium	Did you get two pounds of chicken feet
2023-02-07 17:42:00	Cool * * Flute	How many cans is 49.9
2023-02-07 17:42:00	Cool * * Flute	Is one bucket worth one pound
2023-02-07 17:43:00	White * * White	How many bottles are 1000g
2023-02-07 17:43:00	Cool * * Flute	How many cans is 49.9
2023-02-07 17:47:00	Yuan * * M	Is it a bag of chicken feet weighing two pounds
2023-02-07 17:47:00	Yuan * * M	Is it a bag of chicken feet weighing two pounds
2023-02-07 17:47:00	Yuan * * M	Is it a bag for two pounds
2023-02-07 17:48:00	Yuan * * M	Is it a bag of chicken feet weighing two pounds
2023-02-07 17:48:00	Yuan * * M	Is it a bag of chicken feet weighing two pounds? Is it a bag of chicken feet weighing two pounds
2023-02-07 17:49:00	Yue * * Zi	How many grams is a bottle of chicken feet
2023-02-07 17:50:00	~**	How many chicken feet are there
2023-02-07 17:55:00	Already * * set	Isn't a pound of chicken feet worth one pound for every two pounds
2023-02-07 17:59:00	Sweet honey	How much does boneless chicken feet soup actually weigh?
2023-02-07 18:01:00	Xi * * Li	Bamboo shoots, 500g, how many?
2023-02-07 18:01:00	Xi * * Li	500 grams, how many?
2023-02-07 18:07:00	Hand * * 6	Isn't it packed in three pounds
2023-02-07 18:15:00	Little * *	What is the net content of chicken feet
2023-02-07 18:19:00	? * * Feng	Is the chicken claw 49 pounds
2023-02-07 18:21:00	Come * * live	2 pounds of water or 2 pounds of bare chicken feet?
2023-02-07 18:22:00	Come * * live	2 pounds of water added to chicken feet or 2 pounds of bare chicken feet
2023-02-07 18:22:00	Come * * live	2 pounds of water added to chicken feet or 2 pounds of bare chicken feet
2023-02-07 18:22:00	Come * * live	Should I add 2 pounds of water or just 2 pounds of chicken feet
2023-02-07 18:23:00	Come * * live	That means adding 2 pounds of water, right?
2023-02-07 18:23:00	Come * * live	That means adding 2 pounds of water, right?
2023-02-07 18:29:00	Fortunately * * 2	How much is a pack of bamboo shoots
2023-02-07 18:32:00	Xiao * * Bao	Is chicken feet 1000 grams?
2023-02-07 18:35:00	Bao * * Liver	What's the date for vegetable salad dressing
2023-02-07 18:35:00	?**?	A two pound bottle, right
2023-02-07 18:35:00	?**?	Is that can of chicken feet one pound
2023-02-07 18:38:00	In tears * *	How many vehicles are there per kilogram
2023-02-07 18:41:00	Small * * V	Is it a 1000 gram bag?
2023-02-07 18:42:00	Small * * V	Is a bag of chicken feet 1000 grams?
2023-02-07 18:53:00	Using * * 9	Is the two pounds of chicken feet in hand the net weight or the soup?
2023-02-07 18:56:00	Small * * Star	Do you have 2 pounds of water
2023-02-07 18:56:00	No * * coffee	How much does this can weigh?
2023-02-07 18:57:00	No * * coffee	How much does one can weigh
2023-02-07 18:57:00	Yue * * Bao	Are boneless chicken feet without soup and light chicken feet two pounds
2023-02-07 18:58:00	Yue * * Bao	Bring 2 pounds of soup
2023-02-07 18:59:00	Small * *~	How many pounds does the soup make up?
2023-02-07 19:00:00	Small * *~	How many pounds does the soup make up?
2023-02-07 19:01:00	Small * *~	Can you show me two pounds of chicken feet?
2023-02-07 19:02:00	Beauty * *,	2 pounds, how many chicken feet are there
2023-02-07 19:07:00	Rain * * er	How many bamboo shoots are there in that bag
2023-02-07 19:11:00	Like * *?	Is it enough to weigh two pounds with chicken feet?
2023-02-07 19:17:00	Using * * 6	How many are three boxes?
2023-02-07 19:18:00	Lan * * Xi	How many bags should I give on the 2nd
2023-02-07 19:18:00	.**.	Do you want to add 2 pounds of sauce together
2023-02-07 19:20:00	None of them	Two pounds of juice in a row
2023-02-07 19:23:00	Dao * * Dao	A few bottles of 49.9
2023-02-07 19:24:00	Ah * * Xi	Why is it only 2 pounds now
2023-02-07 19:26:00	@**Le	Bring 1000 grams of soup, right!
2023-02-07 19:27:00	Gathering * * Fate	49.9 boneless chicken feet weigh 2 pounds, right!
2023-02-07 19:29:00	God * *?	How many pounds is 49.9
2023-02-07 19:30:00	Cold * *.	How much is two pounds
2023-02-07 19:31:00	Cut off * * from	How many boxes are on the 14th
2023-02-07 19:33:00	One * * born	Is 49.9 two pounds
2023-02-07 19:33:00	Wang * * Zhuan	Do you still buy two pounds of chicken feet and get one pound for free
2023-02-07 19:34:00	Fei * * Zi	Did you pack two pounds of soup?
2023-02-07 19:35:00	South * * Country	Which one weighs 59.9 pounds.
2023-02-07 19:35:00	Wang * * Zhuan	That's three pounds 59.9
2023-02-07 19:36:00	South * * Country	@Which one is 59.9 pounds, Wang Zhuan?
2023-02-07 19:37:00	…**?	How many disposable gloves are there in a box
2023-02-07 19:37:00	Ice * * Reed	How much is two pounds of chicken feet
2023-02-07 19:39:00	…**?	I took a photo of disposable gloves and tightened them. How many pairs are there in a box
2023-02-07 19:44:00	Yuan * * Mi	Is one can of chicken feet one pound
2023-02-07 19:45:00	Wishing * * good	How heavy is the soup
2023-02-07 19:46:00	─**ζ	How much is two pounds?
2023-02-07 19:51:00	R**）	Did you get two pounds?
2023-02-07 19:53:00	Using * * 0	Net weight 1000 grams?
2023-02-07 19:56:00	Little * *?	Chicken Claw 49.9 is 1000 or 1500
2023-02-07 19:59:00	Yuan Yuan**	Is one pack only two pounds
2023-02-07 20:00:00	In * *?	Is chicken feet worth two pounds of soup?
2023-02-07 20:01:00	Small * * Double	How many packs are there per kilogram of bamboo shoots
2023-02-07 20:06:00	Young children**	How many do you eat per day?
2023-02-07 20:07:00	?**?	How many are there in a can? [nose picking]
2023-02-07 20:12:00	Sheng * * Fa	Did you get 2 pounds
2023-02-07 20:13:00	You * *!	How many bamboo shoots are there in a pack
2023-02-07 20:14:00	[* *]	Wasn't it 3 pounds the other two days
2023-02-07 20:17:00	Will * * me	Does this chicken claw feel like it's not two pounds? Is it adding soup for a total of two pounds
2023-02-07 20:17:00	One * *?	How many bamboo shoots in a bag
2023-02-07 20:19:00	S**n	Do chicken feet weigh 3 pounds?
2023-02-07 20:19:00	Tide * *?	How big is a package
2023-02-07 20:21:00	No * * money	How much is two pounds? Let's take a look
2023-02-07 20:46:00	I * * do	Two pounds per can, or one pound per can
2023-02-07 21:00:00	Quick * * Old	Is a bottle 500g or 1000g
2023-02-07 21:09:00	Little * * Female	How heavy are boneless chicken feet
2023-02-07 21:09:00	Little * * Female	Boneless chicken feet multiple
2023-02-07 21:10:00	P**e	Is 1000g two pounds? Does it include soup
2023-02-07 21:11:00	Using * * 2	Did you bring 2 pounds of soup?
2023-02-07 21:11:00	P**e	Is 1000g two pounds including soup?
2023-02-07 21:12:00	Little * * Female	How many boneless chicken feet are
2023-02-07 21:15:00	?**?	What number is soybean milk
2023-02-07 21:23:00	?**?	How much does a pack of chicken feet weigh
2023-02-07 21:27:00	?**e	Does chicken feet come with two pounds of soup?
2023-02-07 21:29:00	M**?	What is the pure weight
2023-02-07 21:29:00	Lie * * Cai	What is the net weight
2023-02-07 21:31:00	Fortunately * *.	How many cans of chicken feet?
2023-02-07 21:39:00	?**?	How many are there in a bag
2023-02-07 21:40:00	?**?	How many are there in a bag
2023-02-07 21:43:00	I have	Do you have one pound
2023-02-07 21:44:00	Two * * ministers	Is 2 pounds pure chicken feet or water together
2023-02-07 21:44:00	?**?	Take a look at how big a can of chicken feet it is.
2023-02-07 21:45:00	An * *	Two pounds of soup?
2023-02-07 21:58:00	Chen * * Mom	What is the date for cheese
2023-02-07 22:25:00	Pu * * Tree	Two pounds with soup, or two pounds with clean chicken feet
2023-02-07 22:26:00	Rough**	Net weight of two pounds?
2023-02-07 22:27:00	Love * * Fish	How much water is removed from one pound of chicken feet
2023-02-07 22:27:00	Orange	Do you still have the chicken feet weighing three pounds
2023-02-07 22:30:00	@**）	How many are there in a pack
2023-02-07 22:33:00	Big * * Super	How many are there in a pack???
2023-02-07 22:35:00	Xiao * * Ke	Is that bag in the video 2 pounds
2023-02-07 22:42:00	Nuo * * Sakura	I would like to ask if the weight of 2 pounds is 2 pounds with liquid or 2 pounds with bare chicken feet
2023-02-07 22:42:00	A * * Sigh	What is the elbow number
2023-02-07 22:44:00	Nuo * * Sakura	I would like to ask if 2 pounds of chicken feet are chicken feet with liquid or just chicken feet
2023-02-07 22:45:00	Y**Z	Net weight 2 pounds or 2 pounds with water
2023-02-07 22:45:00	Nuo * * Sakura	I would like to ask if 2 pounds of chicken feet are chicken feet with liquid or just chicken feet
2023-02-07 22:47:00	You * * it	How many grams is a 3-bag combination pack?
2023-02-07 22:51:00	Yes * *	Did you get two pounds at 49.9
2023-02-07 22:58:00	Old * * spicy	Is it packaged in 2 pounds
2023-02-07 22:59:00	Meng * * Zi	Hand peeled bamboo shoots, how many in a pack
2023-02-07 22:59:00	Xiao * * er	How much does a bag of chicken feet weigh?
2023-02-07 23:00:00	Night Pearl	Urgent Phoenix Claw Shooting
2023-02-07 23:01:00	Wu * * Ming	How many bamboo shoots are there in the hand pulled bamboo shoots?
2023-02-07 23:07:00	R**r	How many bamboo shoots are there in a bag?
2023-02-07 23:07:00	R**r	How many bamboo shoots are there in a bag?
2023-02-07 23:10:00	Ting * * North	Take a look at how many chicken feet there are in a box
2023-02-07 23:24:00	Blue * * page	What is the cup size
2023-02-07 23:40:00	Old * *.	Is chicken feet soup with chicken feet two pounds?
2023-02-07 23:40:00	Wind * * Zi	Does two pounds count as soup
2023-02-07 23:41:00	Old * *.	Is chicken feet with soup two pounds?
2023-02-07 23:44:00	Ha * * Ni	A few boxes of chicken feet
2023-02-07 23:46:00	Little * *	What is the net content of chicken feet
2023-02-07 23:47:00	Ha * * Ni	How many boxes of chicken feet are there?
2023-02-07 23:47:00	Fei * * 9	What is the date for seafood sauce
2023-02-07 23:50:00	Currently * * in	How many bamboo shoots are there per kilogram!
2023-02-07 23:56:00	Empty * * dishes	What number is soybean milk
2023-02-09 17:18:43	Wan * *)	Do you have two pounds of water?
2023-02-09 17:26:51	Return to * * day	What number is soybean milk
2023-02-09 17:34:22	* * Wind	What is the net weight of chicken feet?
2023-02-09 17:35:00	I * * love	What is the net weight of chicken feet? Let's take a look
2023-02-09 17:37:03	Pen core	What is this paw shaped object
2023-02-09 17:39:36	No * * single	Is one can 2 pounds
2023-02-09 17:40:01	Ming * * Qin	What percentage of chicken feet are solid
2023-02-09 17:40:27	No * * single	How much is a can of chicken feet
2023-02-09 17:40:40	No * * single	How much is a can of chicken feet
2023-02-09 17:40:51	No * * single	How much is a can of chicken feet
2023-02-09 17:41:04	No * * single	How much is a can of chicken feet
2023-02-09 17:41:19	No * * single	How much is a can of chicken feet
2023-02-09 17:41:27	No * * single	How much is a can of chicken feet
2023-02-09 17:41:44	Xiang * * Lake	What is one kilogram
2023-02-09 17:41:53	No * * single	How much is a can of chicken feet
2023-02-09 17:42:15	No * * single	How much is a can of chicken feet
2023-02-09 17:42:46	Lemon Rain	How much is one can
2023-02-09 17:46:59	Shadow Dance	How much is 1 kilogram
2023-02-09 17:49:41	Afraid of * * night	What is the solid content?
2023-02-09 17:56:15	Xiao * * Shan	Is one can of chicken feet 1000 grams?
2023-02-09 17:56:47	Can * * Ice	How many chicken feet are there in a pack?
2023-02-09 17:56:52	Jiang * * Hong	What is the date for salad dressing
2023-02-09 17:57:59	Jiang * * Hong	What is the date for salad dressing
2023-02-09 17:58:31	Xiao * * Shan	Is one can of chicken feet 1000 grams?
2023-02-09 17:59:49	Xiao * * Shan	Is one can of chicken feet 1000 grams?
2023-02-09 18:00:37	Xiao * * Shan	Is one can of chicken feet 1000 grams?
2023-02-09 18:01:11	Xiao * * Shan	Is one can of chicken feet 1000 grams?
2023-02-09 18:02:40	Single * * by	Add 1000 grams of soup
2023-02-09 18:02:43	Xing * * Sheng	Is it one kilogram of chicken feet or one kilogram of water?
2023-02-09 18:03:22	Xing * * Sheng	One kilogram of chicken feet, or do I add one kilogram of water to my chicken feet, or do I add one kilogram of water to my chicken feet, or do I add one kilogram of water to my chicken feet
2023-02-09 18:03:36	Xing * * Sheng	One kilogram of chicken feet, or do I add one kilogram of water to my chicken feet, or do I add one kilogram of water to my chicken feet, or do I add one kilogram of water to my chicken feet
2023-02-09 18:04:02	Ai * * Zi	How can I finish such a big pack of paws
2023-02-09 18:04:07	Xing * * Sheng	One kilogram of chicken feet, or one kilogram of water? One kilogram of chicken feet, or one kilogram of water
2023-02-09 18:04:20	Xing * * Sheng	One kilogram of chicken feet, or one kilogram of water? One kilogram of chicken feet, or one kilogram of water
2023-02-09 18:04:52	Xing * * Sheng	One kilogram of chicken feet, or one kilogram of water? One kilogram of chicken feet, or one kilogram of water
2023-02-09 18:08:10	Not * *?	Open a bag. Take a look at how many there are
2023-02-09 18:09:10	Now * *.	How many?
2023-02-09 18:09:19	Now * *.	How many?
2023-02-09 18:10:18	Wen * * Sheng	What is the net weight of chicken feet
2023-02-09 18:10:41	R**n	Is the net weight of chicken feet two pounds?
2023-02-09 18:11:29	Yu * * Lin	What is the net weight of chicken feet
2023-02-09 18:15:45	L ü * * No	What is the net weight of chicken feet per kilogram?
2023-02-09 18:15:49	Small * *)	Is it a net content of 1000 grams
2023-02-09 18:16:09	Small * *)	What is the net weight
2023-02-09 18:16:24	Using * * 1	How many solid chicken feet are there
2023-02-09 18:16:25	Small * *)	What is the net weight of a package
2023-02-09 18:16:30	L ü * * No	What is the net weight of one pound of chicken feet?
2023-02-09 18:16:48	Mo * * Gui	2 pounds of solid chicken feet
2023-02-09 18:17:41	L ü * * No	What is the net weight?
2023-02-09 18:18:22	In * *	How many?
2023-02-09 18:18:42	Li * * Wai	Is the plate in front of you one can or two cans!
2023-02-09 18:18:51	Using * * Luo	How many pounds per serving
2023-02-09 18:19:03	Tower * * Xu	Do chicken feet weigh 2 pounds?
2023-02-09 18:19:07	Small * *)	What is the net weight
2023-02-09 18:19:17	Tower * * Xu	How much soup is there
2023-02-09 18:19:30	Small * *)	What is the net weight of the chicken feet ordered
2023-02-09 18:20:06	Star Eyes	Is the chicken claw 1000 grams with soup or the net weight of the chicken claw
2023-02-09 18:20:10	Small * *)	What is the net weight of chicken feet
2023-02-09 18:20:11	Dong * * Yan	What is the proportion of chicken feet
2023-02-09 18:20:30	Small * *)	What is the net weight of chicken feet
2023-02-09 18:20:49	Small * *)	What is the net weight of chicken feet
2023-02-09 18:22:53	Star Eyes	Is the net weight of chicken feet 1000 or 1000 with soup
2023-02-09 18:26:54	* * Child	What is the net weight of chicken feet?
2023-02-09 18:27:19	Below * * You	Are chicken feet net weight?
2023-02-09 18:28:02	* * Child	What is the net weight of chicken feet?
2023-02-09 18:28:34	Below * * You	Are chicken feet net weight?
2023-02-09 18:28:48	Afternoon * * Return	What is the content of 1000 grams of juiced chicken feet in grams
2023-02-09 18:32:55	Afternoon * * Return	How many chicken feet are there in 2 pounds
2023-02-09 18:34:46	Heart * * Sea	How much is about two pounds
2023-02-09 18:37:19	Durian hand	Open it and see how much soup there is
2023-02-09 18:38:59	Strange * * Strange	What is the net weight of a can
2023-02-09 18:40:22	Nine Dan	Is a can of chicken feet 2 pounds
2023-02-09 18:48:17	A * * er	How many bamboo shoots are there, 1 pound of bamboo shoots peeled by hand
2023-02-09 18:55:05	ૅ**́	Is 1000 grams the weight of chicken feet or the weight of soup and water?????
2023-02-09 18:56:02	ૅ**́	Is 1000 grams the weight of chicken feet or the weight of soup and water???
2023-02-09 18:56:45	ૅ**́	Is 1000 grams the net weight of chicken feet or the weight of soup and water??? Don't play tricks
2023-02-09 19:01:12	Deaf * *	Did you get two bottles of chicken feet
2023-02-09 19:02:48	Often**	One pound of chicken feet and one pound of soup?
2023-02-09 19:05:03	ঞ**³	Still net weight
2023-02-09 19:06:27	Bin**	Two pounds of soup?
2023-02-09 19:07:06	Bin**	Two pounds of soup?
2023-02-09 19:09:06	ᝰ**�	Take a look at how big a box of chicken feet is
2023-02-09 19:09:40	Lin * *?	How many are there in one can?
2023-02-09 19:12:10	T * * live	What is the net weight
2023-02-09 19:14:56	Green * * Good	Net weight?
2023-02-09 19:18:57	Small * * Grass	A few pounds of chicken feet
2023-02-09 19:20:49	Stable * * Mature	1000g is one pound, right
2023-02-09 19:21:48	Xiao * * Chen	Let me ask you, how much does 500 milliliters weigh
2023-02-09 19:21:51	Wind approaching	I'm telling you, 1000g is one kilogram
2023-02-09 19:22:14	ღ * * Dragon	Does two pounds include water
2023-02-09 19:23:45	Sister Mu * *	Is it a net weight of 2 pounds, chicken feet
2023-02-09 19:27:50	Chen * * Blows	How many bags
2023-02-09 19:51:33	Elementary School	How many bamboo shoots are there in a pack
2023-02-09 19:56:49	Milk * * bitter	How big is a 23 good vase?
2023-02-09 19:58:39	�**）	How many links are there in the fourth generation?
2023-02-09 20:07:45	Shake * * live	Is adding two pounds of soup to two pounds?
2023-02-09 20:08:39	Heart * * Yi	How many bamboo shoots are there in that bag of hand peeled bamboo shoots?
2023-02-09 20:08:52	Home * * Gold	What is the net content of chicken feet?
2023-02-09 20:10:19	❤**❤	What is the net content of chicken feet
2023-02-09 20:10:33	Home * * Gold	What is the ratio of chicken feet content
2023-02-09 20:19:22	ℳ * * Ugly	The evaluation says that half of the two pounds are water. What do you say
2023-02-09 20:32:44	Sheng * * Brother	Is the net weight of chicken feet two pounds or is it added with soup
2023-02-09 20:49:42	♛ * * See	What is the ingredient for braised chicken?
2023-02-09 20:51:31	Small**_	Is one level two pounds
2023-02-09 20:51:36	4 * * Brother	How many are there per kilogram
2023-02-09 20:52:07	4 * * Brother	How many pieces are there per kilogram on the 4th
2023-02-09 20:55:44	Da * * Wei	How much does one can weigh?
2023-02-09 20:56:01	Da * * Wei	How much does a can of chicken feet weigh?
2023-02-09 21:08:21	Sleep * *	How many chicken feet are there in 1000 grams?
2023-02-09 21:15:55	@**Hao	Is it the net content or two pounds with soup
2023-02-09 21:22:05	Heart * *	How much does a pure chicken claw weigh
2023-02-09 21:22:43	Heart * *	How much does a pure chicken claw weigh??
2023-02-09 21:23:22	Heart * *	How much does a pure chicken claw weigh???
2023-02-09 21:24:14	Pomelo * *)	Is the net weight of chicken feet 1000 grams?
2023-02-09 21:24:28	Heart * *	I just want to ask how much pure chicken feet weigh
2023-02-09 21:34:28	X**X	Open the bag and see how many chicken feet there are
2023-02-09 21:35:24	X**X	Open the bag of chicken feet and see how many there are
2023-02-09 21:35:30	You * * heavy	Is this can two pounds
2023-02-09 21:37:27	Using * * 6	How much is two pounds of chicken feet
2023-02-09 21:40:31	Old * * Wolf	Is there a pound of water
2023-02-09 21:43:47	Yin * * Friend	What is the number of live beads
2023-02-09 21:44:23	Yin * * Friend	What is the number of live beads
2023-02-09 21:46:29	�**�	What is the solid content in chicken feet
2023-02-09 21:49:44	～**�	Are two pounds of chicken feet on the table?
2023-02-09 21:52:10	For * * Joy	How many boneless chicken feet are there in a can of 2 pounds
2023-02-09 21:53:39	For * * Joy	The anchor asked how many 2 pound chicken feet there are probably
2023-02-09 21:59:26	Product * * Production	Is two pounds of boneless chicken feet enough weight?
2023-02-09 22:02:33	Tong * * Rabbit	Is the net weight of chicken feet two pounds
2023-02-09 22:05:37	Zheng * * Flower	One order, two pounds, approximately how many!??
2023-02-09 22:06:16	Zheng * * Flower	On average, there are about a few [daydreams] [daydreams] [daydreams] [daydreams]
2023-02-09 22:07:26	Zheng * * Flower	Brother Guoguo, how many are two pounds per order? Do you have an estimate?
2023-02-09 22:23:09	Using * * Brother	How many pounds is 49
2023-02-09 22:24:54	No * * salt	Is the net weight 2 pounds?
2023-02-09 22:30:23	Peng**	How many pounds per bag
2023-02-09 22:37:42	Cang * * Feng	Can't we have half a pound each for medium spicy and extra spicy?
2023-02-09 22:38:23	Little * * doo	Take a look at the pineapple, how big is it
2023-02-09 22:39:05	There is * * soul	500g of bamboo shoots in 5 bags is 5 pounds, or is 5 bags a total of 500g
2023-02-09 22:39:06	Love * *	Is this basin for one box
2023-02-09 22:39:46	Love * *	Is this pot for one can
2023-02-09 22:40:54	J**t	Is the chicken claw 1000 grams or is it 1000 grams with juice and chicken claws in total
2023-02-09 22:49:17	Yan * * Zi	Is a pack of chicken feet too much
2023-02-09 22:49:50	Yan * * Zi	Is a pack of chicken feet too much
2023-02-09 22:53:24	Xiao * * Zi	How many bamboo shoots per pack
2023-02-09 22:55:44	Xiao * * Zi	How many bamboo shoots per pack
2023-02-09 22:56:09	Joan**	How many pounds does a box of chicken feet weigh?
2023-02-09 22:57:41	Han * * Ting	How many bags of bamboo shoot samples
2023-02-09 22:57:44	Joan**	How many pounds does a bottle of chicken feet weigh
2023-02-09 23:00:05	Han * * Ting	How many packages
2023-02-09 23:00:33	Ming * * Study	What is the date of coconut oil
2023-02-09 23:05:26	B * * born	How many bamboo shoots are there in a bag?
2023-02-09 23:09:31	Ming * * said	Is 2 pounds equivalent to 1000 grams
2023-02-09 23:18:17	Time * *)	Did you get a bottle of loquat honey
2023-02-10 17:48:00	Get up	One pound of claws, one pound of juice??????
2023-02-10 17:48:51	Get up	One pound of claws, one pound of juice??????
2023-02-10 17:53:00	Mao * * Dou	Can you help me count how many there are in a can?
2023-02-10 17:53:27	Mao * * Dou	Can you help me count how many there are in a can?
2023-02-10 17:58:00	Five * *?	A bottle of boneless chicken melon 500g????
2023-02-10 17:58:26	Five * *	A bottle of boneless chicken melon 500g????
2023-02-10 18:11:00	Big * * Cow	Is chicken feet mixed with soup for 2 pounds??? [666][666][666][666][666]
2023-02-10 18:11:19	Big * * Cow	Is chicken feet mixed with soup for 2 pounds??? [666][666][666][666][666]
2023-02-10 18:15:00	Hey * * Sheng	It's only two pounds, isn't it three pounds in the video
2023-02-10 18:15:15	Hey * * Sheng	It's only two pounds, isn't it three pounds in the video
2023-02-10 18:20:00	At * * A	How do I feel that these 49.9 pounds are similar to the one pound I bought at the supermarket
2023-02-10 18:20:47	At * * A	How do I feel that these 49.9 pounds are similar to the one pound I bought at the supermarket
2023-02-10 18:29:00	Ugly crying	Two pounds for free?
2023-02-10 18:29:44	Ugly crying	Two pounds for free?
2023-02-10 18:43:00	War**	Do you have 3 pounds
2023-02-10 18:43:00	Original * * Company	Go for 2 pounds of soup or bring soup
2023-02-10 18:43:23	Original * * Company	Go for 2 pounds of soup or bring soup

## Sheet: Inquiry-quality
A	E	D
2023-01-01 17:59:13	Township * * people	Can that pot get in the car
2023-01-01 17:59:36	What about * *	Why hasn't the fat beef roll spread out after cooking
2023-01-01 18:00:18	Go * *	Where are the chicken feet?
2023-01-01 18:04:30	Using * * 0	Do you have pickled peppers?
2023-01-01 18:05:35	Mei * * Zi	Do you have old rock sugar? Do you have old rock sugar? Do you have old rock sugar? Do you have old rock sugar? Do you have old rock sugar
2023-01-01 18:05:59	Mei * * Zi	Do you have old rock sugar? Do you have old rock sugar? Do you have old rock sugar? Do you have old rock sugar? Do you have old rock sugar? Do you have old rock sugar? Do you have old rock sugar
2023-01-01 18:06:32	Mei * * Zi	Do you have old rock sugar? Do you have old rock sugar? Do you have old rock sugar? Do you have old rock sugar? Do you have old rock sugar
2023-01-01 18:06:55	Q**Q	Don't be angry, is grapefruit sour?
2023-01-01 18:14:29	！**！	Which flavor of this is delicious?
2023-01-01 18:14:51	！**！	Is this cranberry flavored?
2023-01-01 18:15:37	！**！	Is cranberry delicious or just plain?
2023-01-01 18:16:07	Flat**@	Is the bread particularly sweet
2023-01-01 18:18:17	Snow * * delicate	Is orange sour or not
2023-01-01 18:19:15	Beautiful * * bag	Does the pot lack yang?
2023-01-01 18:22:11	Z**g	Where are the soy sauce chicken legs?
2023-01-01 18:23:16	@**People	What is the number of boneless chicken feet
2023-01-01 18:23:46	Real * * View	Where's the purple rice bread?
2023-01-01 18:24:36	Private * * Love	Does Auntie have vitamin C?
2023-01-01 18:24:59	Private * * Love	Does Google have vitamin C sugar tablets?
2023-01-01 18:25:16	Will * * light	What about boneless chicken?
2023-01-01 18:28:58	Mo * * Vision	How long can that hand torn bread last?
2023-01-01 18:32:35	Lin * * ⁸	Are chicken feet spicy
2023-01-01 18:35:16	Using * * 6	Why are there no chicken feet left?
2023-01-01 18:42:17	From * * heart	What about boneless chicken feet
2023-01-01 18:47:26	Name * * Mountain	Where's the purple rice cheese stick?
2023-01-01 18:53:07	Xiao * * er	Why is there no sound?
2023-01-01 19:03:41	Xiao * * er	Is it pure loquat honey
2023-01-01 19:05:26	Xiao * * Ai	How to soak
2023-01-01 19:06:18	Small * * Control	Does grapefruit have a bitter taste?
2023-01-01 19:28:25	Shake * * object	Number 1 is not loquat honey
2023-01-01 19:34:19	Xiao * * Zi	Do you still have boneless chicken feet? want to eat very much
2023-01-31 18:53:20	All * * to	Do you have anything that's not spicy
2023-01-31 18:55:30	Xiao * * Jun	The oil pan looks so dangerous. Can you change it to another place? [Cover your face]
2023-01-31 18:55:34	Uncle Shi * *	Why didn't the one I bought last time look like the one in your bowl now???
2023-01-31 18:57:35	Ø * *	Is it sweet and spicy?
2023-01-31 18:57:41	Respect * * people	How long can chicken feet last
2023-01-31 18:58:05	Using * * 5	Have you finished filling that soup yet?
2023-01-31 18:59:20	Ø * *	Is it sweet and spicy?
2023-01-31 18:59:53	* * Beginning	Just try it fresh, do you have a can
2023-01-31 19:00:12	Small * * knife	What about the taste? what does it taste like?
2023-01-31 19:00:26	Respect * * people	How long can it last
2023-01-31 19:00:50	Respect * * people	How many days can chicken feet last
2023-01-31 19:01:19	Autumn * * Autumn	How spicy is a mild spiciness?
2023-01-31 19:01:30	Respect * * people	How long can the shelf life be???
2023-01-31 19:01:33	You * * ♡	How is the spiciness level
2023-01-31 19:02:26	Winter Snow	Do you have a lemon flavor
2023-01-31 19:02:46	Respect * * people	How long can the shelf life be
2023-01-31 19:03:13	Wash * * P	Will the one I bought last time break if I don't put it in the fridge for ten days?
2023-01-31 19:03:35	Wan * *.	Do you have pickled peppers?
2023-01-31 19:04:48	Liu * * Yan	How long is the quality guarantee period?
2023-01-31 19:05:48	Liu * * Yan	Is the date fresh
2023-01-31 19:05:53	Hua * * Li	How's the Laba garlic you made
2023-01-31 19:06:11	Xin * * d	How to make Laba garlic
2023-01-31 19:07:38	Zai * * Grandpa	If oil burns for too long, it will catch fire. Is it not safe at all?
2023-01-31 19:07:44	Xin * * d	How to make Laba garlic
2023-01-31 19:08:08	Ni * * Bei	What happened to the toxic lipstick that covered my face?
2023-01-31 19:12:36	A**y	Can live beads be eaten during lactation
2023-01-31 19:12:40	Mu * * Lan	How long can it be saved after opening
2023-01-31 19:14:45	Jian * * Single	How to eat live beads?
2023-01-31 19:17:12	Fragrant * * Zi	Aren't your hands sore
2023-01-31 19:17:44	�**～	What flavor do you recommend for chicken feet
2023-01-31 19:17:47	☆ * * Love	How long can chicken feet be left open?
2023-01-31 19:18:50	☆ * * Love	How long can chicken feet be left open?
2023-01-31 19:19:49	Whispering * * Injury	How do you eat?
2023-01-31 19:19:49	Whispering * * Injury	That's it. How do you eat?
2023-01-31 19:22:22	Whispering * * Injury	How do you eat?
2023-01-31 19:27:24	I * * fruit	Crabs are already fresh, is there too much MSG added
2023-01-31 19:28:23	Shallow * * "	This salt and monosodium glutamate look about 10 times more abundant. To be honest, can you still eat the crab you made?
2023-01-31 19:28:33	Crossing the Tribulation	Can diabetes be eaten?
2023-01-31 19:29:14	Small * * ⁸	Pork fat
2023-01-31 19:31:33	Bai * * Xiang	Is it real honey?
2023-01-31 19:33:51	Not * *	Will drinking too much honey lead to weight gain?
2023-01-31 19:35:49	D * * person	How to release chicken feet
2023-01-31 19:43:30	Flow * *	Is boneless chicken feet very spicy?
2023-02-06 16:59:21	Build * * Factory	The sound is normal
2023-02-06 17:01:46	Cold * * ♛	Did you add lemon
2023-02-06 17:02:22	. * * Road	Is the date fresh?
2023-02-06 17:03:15	Big Sister * *	How to store it
2023-02-06 17:03:25	Big Sister * *	How long can it be stored for
2023-02-06 17:03:25	Happiness * * Blessing	How long will it take to finish eating
2023-02-06 17:04:06	Li * * Qi	Is it spicy?
2023-02-06 17:05:20	South * * to	What should be the spiciness level for special spiciness?
2023-02-06 17:06:00	Li * * Qi	Is it really spicy
2023-02-06 17:07:33	ꩵ**⁰	Was it good?
2023-02-06 17:08:23	Lin * * Fan	What is the taste of hand peeled bamboo shoots?
2023-02-06 17:08:47	Cloud * * Month	Is the live bead delicious?
2023-02-06 17:10:09	Lin * * Fan	What is the taste of hand peeled bamboo shoots?
2023-02-06 17:11:05	Ma * *	Is Phoenix Claw Spicy
2023-02-06 17:14:37	He * * Qing	Are boneless chicken feet spicy
2023-02-06 17:15:18	༄**y	What tastes better?
2023-02-06 17:16:40	�**�	What flavor recommendation
2023-02-06 17:16:47	Little * * person	What spicy flavor tastes better
2023-02-06 17:17:13	New * *	Can chicken feet be eaten without being heated?
2023-02-06 17:18:06	Small flower	Is chicken claw vine pepper delicious
2023-02-06 17:18:10	New * *	Should it be too hot
2023-02-06 17:18:28	Small flower	Is the rattan pepper delicious?
2023-02-06 17:18:49	�**�	What flavor is delicious
2023-02-06 17:19:51	Loyalty * * Loyalty	How long is the shelf life. Wind Claw
2023-02-06 17:19:53	He * * Qing	Is boneless chicken feet spicy? Is it spicy? Is it spicy?????????????????
2023-02-06 17:21:02	Small flower	Is the rattan pepper delicious?
2023-02-06 17:21:06	Loyalty * * Loyalty	How long can Five Bone Chicken Claws last
2023-02-06 17:21:12	Using * * 9	Is pickled pepper very spicy
2023-02-06 17:21:25	Dong * * Dong	Chicken feet are delicious in taste
2023-02-06 17:21:31	Little * * Escape	Isn't the taste of bamboo shoots spicy
2023-02-06 17:21:42	With * * me	That flavor is the best
2023-02-06 17:21:49	Small flower	Is chicken claw vine pepper delicious? Pot pot
2023-02-06 17:22:35	Man * * Hua	Is the boneless chicken claw still on
2023-02-06 17:22:42	So * * me	How long can it be stored in an open bag?
2023-02-06 17:22:42	Small flower	Is chicken claw vine pepper delicious?
2023-02-06 17:23:00	Autumn * * Actual	How long can chicken feet last?
2023-02-06 17:23:03	With * * me	What's the best taste of hand peeled bamboo shoots
2023-02-06 17:23:36	So * * me	How long can chicken feet be stored in an open bag?
2023-02-06 17:24:07	So * * me	How long can chicken feet be stored in an open bag,
2023-02-06 17:24:15	So * * me	How long can chicken feet be stored in an open bag,
2023-02-06 17:24:18	So * * me	How long can chicken feet be stored in an open bag,
2023-02-06 17:24:26	So * * me	How long can chicken feet be stored in an open bag,
2023-02-06 17:24:29	So * * me	How long can chicken feet be stored in an open bag,
2023-02-06 17:24:29	Up * * Grandpa	Will chicken feet be spicy for children to eat
2023-02-06 17:24:33	So * * me	How long can chicken feet be stored in an open bag,
2023-02-06 17:24:37	So * * me	How long can chicken feet be stored in an open bag,
2023-02-06 17:24:44	�**️	Is it delicious, red sausage
2023-02-06 17:24:45	Bean * * White	Do you have many additives
2023-02-06 17:24:58	So * * me	How long can chicken feet be stored in an open bag,
2023-02-06 17:24:59	Up * * Grandpa	Will chicken feet be too spicy for kids to eat
2023-02-06 17:25:08	Dong * * Dong	That one tastes better
2023-02-06 17:25:18	Bean * * White	Are there many additives in the intestine?
2023-02-06 17:25:31	Ling * * Ling	Do you have soup
2023-02-06 17:26:06	�**	Are bamboo shoots delicious?
2023-02-06 17:26:11	✨** �	How long is the shelf life without opening
2023-02-06 17:26:12	***	Can pregnant women eat it?
2023-02-06 17:26:50	. * * No	How about the taste of spicy vine pepper and chicken feet?
2023-02-06 17:26:55	✨** �	How long is the unopened warranty
2023-02-06 17:27:36	Pet * *	Are chicken feet sweeter?
2023-02-06 17:28:29	s**y	Is lemon included in all flavors
2023-02-06 17:29:02	Mei * * i	What flavor is delicious
2023-02-06 17:29:02	Chu * * Mu	Do you have any additives
2023-02-06 17:29:13	Luo * * Di	Which bamboo shoot tastes good
2023-02-06 17:29:14	English * * Zi	That flavor tastes better
2023-02-06 17:29:26	. * * No	I don't want to eat garlic flavored food. How about inside the bell pepper?
2023-02-06 17:29:29	. * * No	I don't want to eat garlic flavored food. How about inside the bell pepper?
2023-02-06 17:29:40	. * * No	I don't want to eat garlic flavored food. How about inside the bell pepper?
2023-02-06 17:29:43	. * * No	I don't want to eat garlic flavored food. How about inside the bell pepper?
2023-02-06 17:29:51	. * * No	I don't want to eat garlic flavored food. How about inside the bell pepper?
2023-02-06 17:29:52	English * * Zi	What flavor is delicious to shoot? [question]
2023-02-06 17:29:59	. * * No	I don't want to eat garlic flavored food. How about inside the bell pepper?
2023-02-06 17:30:22	Clever * * Clever	How long is the shelf life
2023-02-06 17:30:56	Xiao * * er	Are chicken feet sweet
2023-02-06 17:31:42	Use * * well	Which bamboo shoot tastes better
2023-02-06 17:31:53	Pet * *	Are chicken feet sweeter?
2023-02-06 17:32:24	Xiao * * er	Are chicken feet sweet
2023-02-06 17:34:08	>**”	Hey, do you have any braised chicken sauce in your house
2023-02-06 17:37:12	Ah * * Ah	Are there any bamboo shoots that are not spicy?
2023-02-06 17:37:36	Fang**	Is the pot a lady or a gentleman?
2023-02-06 17:38:02	Ah * * Ah	Are there any bamboo shoots that are not spicy
2023-02-06 17:38:33	Han * *	Is the No. 74 flat bottomed pan easy to use? Is it really non stick?
2023-02-06 17:39:02	Han * *	Is the No. 74 flat bottomed pan easy to use? Is it really non stick?
2023-02-06 17:39:27	Han * *	Is the No. 74 flat bottomed pan easy to use? Is it really non stick?
2023-02-06 17:39:43	Small * * Mud	Can you tell me the ingredients for sausage
2023-02-06 17:39:47	K**、	Which bamboo shoot tastes good
2023-02-06 17:39:47	Han * *	Is the No. 74 flat bottomed pan easy to use? Is it really non stick?
2023-02-06 17:40:04	X * * Chen	Anchor, I want to know which type of knife is good to use
2023-02-06 17:40:08	Han * *	Is the No. 74 flat bottomed pan easy to use? Is it really non stick?
2023-02-06 17:40:25	Han * *	Is the No. 74 flat bottomed pan easy to use? Is it really non stick?
2023-02-06 17:40:30	Five * * Lemons	Is chicken feet particularly spicy?
2023-02-06 17:40:38	K**、	Which bamboo shoot tastes good
2023-02-06 17:40:50	Han * *	Is the No. 74 flat bottomed pan easy to use? Is it really non stick?
2023-02-06 17:41:02	Front * * Brocade	How long is the shelf life of chicken feet
2023-02-06 17:41:07	Pig * * Pig	Is red sausage sweet or salty
2023-02-06 17:41:26	Ling * * Bei	Is this chicken claw delicious or the one you recommended last time?
2023-02-06 17:41:41	Han * *	Is the No. 74 flat bottomed pan easy to use? Is it really non stick?
2023-02-06 17:42:12	One * *.	Is chicken feet sour and spicy better or is vine pepper better
2023-02-06 17:42:34	Hey * *	How to make red sausage?
2023-02-06 17:42:49	�**�	The taste is the same
2023-02-06 17:42:55	Hua * * Chen	How does it taste when peeling bamboo shoots by hand [covering face]
2023-02-06 17:42:57	Hey * *	How to make red sausage? How to make red sausage? How to make red sausage?
2023-02-06 17:43:06	Xiao * * Tuo	What kind of boneless chicken feet are used
2023-02-06 17:43:08	Hey * *	How to make red sausage?
2023-02-06 17:43:14	Hey * *	How to make red sausage?
2023-02-06 17:43:18	Hey * *	How to make red sausage?
2023-02-06 17:43:22	Hey * *	How to make red sausage?
2023-02-06 17:43:34	Hey * *	How to make red sausage?
2023-02-06 17:43:59	Hey * *	How to make red sausage?
2023-02-06 17:44:12	Three * * months	Is this soup too much? Some soups are too much.
2023-02-06 17:44:48	Qin * * Zi	Is the hairy egg delicious
2023-02-06 17:45:50	Xiao * * Tuo	How did boneless chicken feet become boneless
2023-02-06 17:48:10	Ren * * Sister	Why white chicken feet
2023-02-06 17:50:00	* * * Forget	Do you have osmanthus honey?
2023-02-06 17:51:40	Grass * * Sauce	Can pregnant women eat it
2023-02-06 17:55:10	Fan * * Nian	Just kidding, loquat leaves are better for relieving cough than old leaves. How old can flowers be?
2023-02-06 17:56:31	Yang * *	How to clap chicken feet
2023-02-06 17:56:50	�**࿐	Brother, why is that honey white
2023-02-06 17:59:53	Copper * * Horse	Do chicken feet come with soup or without soup?
2023-02-06 17:59:55	Keep * * in mind	Is pineapple delicious?
2023-02-06 18:00:04	Copper * * Horse	Do chicken feet come with soup or without soup?
2023-02-06 18:00:08	Copper * * Horse	Do chicken feet come with soup or without soup?
2023-02-06 18:00:15	Copper * * Horse	Do chicken feet come with soup or without soup?
2023-02-06 18:00:46	༺**༻	What is the proportion of soup in you
2023-02-06 18:02:44	Chen * * Group	How long is the shelf life of chicken feet
2023-02-06 18:05:19	Seven * *	Are chicken feet 49
2023-02-06 18:05:21	Seven * *	Why is that chicken claw gone before
2023-02-06 18:05:32	X**	Are chicken feet boneless? Was it good?
2023-02-06 18:06:39	Seven * *	Are chicken feet 49
2023-02-06 18:07:08	Seven * *	I've been asking for a long time, are chicken feet 49
2023-02-06 18:08:06	Yan Yan**	Do chicken feet come with red oil seasoning
2023-02-06 18:10:07	Congee * * Drink	Can you please reply whether the chicken feet are net weight or with soup
2023-02-06 18:10:38	Congee * * Drink	Can you please reply to me whether the chicken feet are net weight or with soup
2023-02-06 18:11:02	Congee * * Drink	Are chicken feet net or with soup powder
2023-02-06 18:11:20	Congee * * Drink	Are chicken feet net weight or with soup
2023-02-06 18:14:34	Small * * Match	How do you eat?
2023-02-06 18:16:03	Dou * * Mi	Is the black bone chicken spicy or not?
2023-02-06 18:16:25	Dou * * Mi	Is Five Bone Chicken Claw Spicy?
2023-02-06 18:18:02	Wind * * Three	The dried earth honey has white and yellow discharge
2023-02-06 18:18:28	Dou * * Mi	Are chicken feet spicy or not?
2023-02-06 18:21:35	Green * *	What is the flavor of chicken feet in front of the screen
2023-02-06 18:24:08	A**�	What is the delicious taste of bamboo shoots
2023-02-06 18:25:02	Burning * * Special	Was it good?
2023-02-06 18:25:08	Taro * *	Which flavor of bamboo shoots is delicious
2023-02-06 18:25:33	Burning * * Special	Which chicken paw tastes good?
2023-02-06 18:25:57	A**�	Should we shoot spicy and aged soup separately
2023-02-06 18:26:28	Green * *	What flavor did you eat
2023-02-06 18:26:32	Teng * * noodles	Have you reduced the acidity a bit?
2023-02-06 18:26:39	No * * tower	Was it good? Give it a try
2023-02-06 18:27:17	Green * *	What kind of food is it
2023-02-06 18:27:28	A**�	How to shoot two flavors of bamboo shoots together
2023-02-06 18:27:40	Love * * meaning	How about peeling bamboo shoots by hand?
2023-02-06 18:28:46	Green * *	What flavor is this slightly whiter chicken paw in front of the screen
2023-02-06 18:29:25	Circle * *.	Isn't this lard
2023-02-06 18:34:29	L**F	Do chicken feet have spicy food?
2023-02-06 18:44:53	Yun * * Zi	What flavor is it
2023-02-06 18:50:36	***N	What is earth honey
2023-02-06 18:51:03	Warm * *	What kind of honey is it
2023-02-06 18:51:13	Warm * *	Fruit honey
2023-02-06 18:51:42	Oh my god	Is boneless chicken cutlet delicious
2023-02-06 18:51:57	***N	How long can honey be stored for? How to store it?
2023-02-06 18:52:20	Oh my god	Is boneless chicken cutlet delicious
2023-02-06 18:54:03	Put your hands away	What is loquat honey
2023-02-06 18:54:08	�**�	Can honey still be eaten after being stored for 10 years?
2023-02-06 18:56:18	Ah。	What kind of milk tea is brewed in the pot
2023-02-06 18:56:19	M**�	Can you introduce boneless chicken feet
2023-02-06 18:59:49	E**o	Is the taste sour and sweet?
2023-02-06 19:00:23	M**༽	Does it have a sweet taste
2023-02-06 19:00:42	M**༽	Is there anything that is not sweet
2023-02-06 19:00:51	Xu * * 2	How long is the quality guarantee period?
2023-02-06 19:01:52	Open * * lock	I have placed an order, would you like to try it out and see if it tastes good?
2023-02-06 19:02:16	Big * * Sticky	Does the 18th contain sugar or is it sugar free
2023-02-06 19:02:28	�**�	Is Zhongla very spicy?
2023-02-06 19:03:03	�**�	Is the spicy chicken claw very spicy?
2023-02-06 19:03:33	s**^	Is Weilai Guangdong style spicy?
2023-02-06 19:03:47	* *	Urgent shot, medium spicy
2023-02-06 19:11:56	Describing oneself	How spicy?
2023-02-06 19:11:58	He**	I want boneless chicken feet that are not spicy, do you have them?
2023-02-06 19:11:59	W**i	Are there any spicy chicken feet
2023-02-06 19:12:25	Describing oneself	Is there anything that's not spicy?
2023-02-06 19:14:05	Li * * Si	What is the shelf life
2023-02-06 19:14:50	nine hundred million	What is the difference between earth honey and loquat honey
2023-02-06 19:15:00	River Affairs	Will number four be very spicy?
2023-02-06 19:15:46	nine hundred million	Will loquat honey be very sweet
2023-02-06 19:15:56	nine hundred million	Is your throat uncomfortable?
2023-02-06 19:16:21	nine hundred million	Can children drink it?
2023-02-06 19:16:33	River Affairs	Is number four spicy?
2023-02-06 19:17:34	River Affairs	It's strange, I keep asking if number four is spicy or not? Can't you see it?
2023-02-06 19:17:42	Home * * Female	Can't eat spicy food, will it be very spicy?
2023-02-06 19:17:46	An * *	Is it sour and spicy?
2023-02-06 19:18:30	Using * * 3	Are the two connected juice? [chuckling]
2023-02-06 19:19:43	Feng * * Feng	Do you have non spicy chicken feet
2023-02-06 19:20:10	Meow * * Meow	Can pregnant women eat this chicken claw
2023-02-06 19:21:19	Four * * Happiness	Can pregnant women eat chicken feet
2023-02-06 19:25:20	First of all, you	Why isn't it a pot
2023-02-06 19:26:23	Lao * * Liang	Is it boneless?
2023-02-06 19:27:31	Female * * state	Is the spicy vine pepper very spicy
2023-02-06 19:28:21	nine hundred million	Is it the same as last year? My parents like to say it's very authentic
2023-02-06 19:30:23	Cheng * * Light	How to drink cough
2023-02-06 19:31:06	Cheng * * Light	How many times do you drink it a day
2023-02-06 19:35:48	Sister * *	Which flavor is recommended on the 4th?
2023-02-06 19:37:28	Sister * *	Which flavor is recommended on the 4th?
2023-02-06 19:39:40	Rain * * towards	Which one should I choose instead of sweet chicken feet
2023-02-06 19:39:52	Letter * * 6	Which one is not spicy?
2023-02-06 19:39:53	�**�	How many days is the shelf life
2023-02-06 19:40:27	Rain * * towards	Which chicken paw doesn't have a sweet taste
2023-02-06 19:41:21	Clear desert	Is spicy vine pepper also sweet?
2023-02-06 19:43:28	Emperor * *	Are there any non spicy bamboo shoots
2023-02-06 19:43:57	Beautiful * * Full	Which flavor of boneless chicken feet is better
2023-02-06 19:44:03	Emperor * *	Are there any non spicy bamboo shoots
2023-02-06 19:47:26	Xia * * Female	Coconut oil?
2023-02-06 19:49:16	Rabbit * * Love	Why is this honey white?
2023-02-06 19:49:40	Yue * * Yue	Can I drink diabetes
2023-02-06 19:50:45	Rabbit * * Love	Is this honey harvested from the male peak or the female peak
2023-02-06 19:51:37	h**r	Is honey good for the stomach? Can people with stomach problems eat it
2023-02-06 19:53:31	Huan'er	What is the shelf life
2023-02-06 19:54:42	Zhou * * na	May I ask if chicken feet have a sweet taste
2023-02-06 20:00:28	Small** ⭐	Is there any white sugar added
2023-02-06 20:01:33	Cloud * * ️	Will it be very spicy? Ningbo people don't eat much spicy food
2023-02-06 20:02:48	One * * Wine	Do chicken feet have lemon?
2023-02-06 20:04:36	Sister Zhou * *	Do you recommend sour, sweet, spicy, or vine pepper
2023-02-06 20:04:39	Huan'er	Will this be very spicy
2023-02-06 20:06:55	Huan'er	Do your chicken feet get spicy
2023-02-06 20:08:32	nine hundred million	Will it be bad for children to drink
2023-02-06 20:09:00	Huan'er	Why are your chicken feet so white in color
2023-02-06 20:09:20	@**️	What flavor of chicken feet is delicious
2023-02-06 20:09:20	Small * *)	Spicy not
2023-02-06 20:09:53	@**️	What flavor of chicken feet is delicious
2023-02-06 20:10:28	Who am I	Are there any hand pulled bamboo shoots that are not spicy
2023-02-06 20:10:43	Huan'er	Is spicy vine pepper very spicy
2023-02-06 20:11:26	Ah * * Flower	Is the taste of No.1 rattan pepper sweet or not
2023-02-06 20:11:29	Huan'er	Will the spicy vine pepper flavor be very spicy
2023-02-06 20:11:44	Huan'er	Will the spicy vine pepper flavor be very spicy
2023-02-06 20:13:30	No * * predicate	Are chicken feet spicy or not?
2023-02-06 20:14:39	Tong * * Cake	Is there much water in chicken feet
2023-02-06 20:14:50	Huan'er	Will the spicy vine pepper taste very spicy
2023-02-06 20:15:37	Juan**	Is the shelf life only ten days
2023-02-06 20:17:48	Orange * * stupid	Is purple sweet potato delicious
2023-02-06 20:18:19	☺** T	Is medium spicy very spicy
2023-02-06 20:18:28	☺** T	Is chicken feet very spicy
2023-02-06 20:18:43	Orange * * stupid	Is purple sweet potato delicious
2023-02-06 20:19:13	☺** T	Chicken feet, is it very spicy
2023-02-06 20:19:39	�**	What is the difference between loquat honey and honey?
2023-02-06 20:19:40	☺** T	Brother, is Zhongla very spicy
2023-02-06 20:20:44	☺** T	Is medium spicy very spicy
2023-02-06 20:27:04	Hey * * Okay	Is the bamboo shoot delicious
2023-02-06 20:27:26	Hey * * Okay	I bought a medium spicy chicken claw. Will it be particularly spicy
2023-02-06 20:27:53	Feng * *	How to eat bamboo shoots
2023-02-06 20:28:02	Feng * *	How to eat bamboo shoots
2023-02-06 20:28:13	What does * * mean	I want to buy the bag of bamboo shoots poured out by the scapegoat. When will it be available for sale? It looks delicious
2023-02-06 20:28:19	Feng * *	How to eat bamboo shoots
2023-02-06 20:28:24	Flower * *	Is that bamboo shoot delicious?
2023-02-06 20:28:30	Feng * *	How to eat bamboo shoots
2023-02-06 20:28:49	Flower * *	What is the delicious taste of bamboo shoots
2023-02-06 20:30:52	Feng * *	What does bamboo shoot taste good
2023-02-06 20:31:01	Feng * *	What does bamboo shoot taste good
2023-02-06 20:32:21	Feng * *	Can you recommend which flavor of bamboo shoots to buy
2023-02-06 20:33:32	꧔**᭄	Can you recommend which bamboo shoots taste good
2023-02-06 20:34:43	Feng * *	Can you recommend which flavor of bamboo shoots
2023-02-06 20:39:15	Wave**$	Are chicken feet sweet?
2023-02-06 20:39:45	�**�	How about handmade bamboo shoots
2023-02-06 20:39:50	Lemon * * Cute	Which is better, Jiumeng or Boneless Hero
2023-02-06 20:39:56	Ah * * Man	Will it be too spicy
2023-02-06 20:40:17	Subject to * * 5	Are chicken feet that are particularly spicy not necessarily spicy
2023-02-06 20:40:31	L**n	Brother, which one is less spicy when peeling bamboo shoots by hand
2023-02-06 20:40:55	Red * * 	Is it not spicy
2023-02-06 20:42:57	@**Stupid	Is hand peeled bamboo shoots delicious
2023-02-06 20:45:48	Ah * * Man	Which one tastes better when capturing the black bone chicken
2023-02-06 20:45:51	Using * * 4	Is it tasty
2023-02-06 20:48:12	@**Stupid	How does the bamboo shoot taste
2023-02-06 20:48:51	One * * ️	Is spicy vine pepper sour or not
2023-02-06 20:49:16	Ah * * Man	Which flavor of chicken feet is delicious
2023-02-06 20:49:54	One * * ️	Is spicy vine pepper sour or not
2023-02-06 20:50:10	Ah * * Man	Which flavor is recommended for chicken feet
2023-02-06 20:52:56	Min**	Are chicken feet freshly made?
2023-02-06 20:53:05	Spring * * Awakening	Hand peeled bamboo shoots, what is the old flavor?
2023-02-06 20:53:08	* * Child	Do you also follow the procedure of peeling bamboo shoots by hand?
2023-02-06 20:53:25	* * Child	Do you also make bamboo shoots by hand?
2023-02-06 20:54:20	Ah * * Fa	What's the delicious taste of hand peeled bamboo shoots
2023-02-06 20:54:38	Evening * * Morning	How to heat live beads
2023-02-06 20:55:46	Burial * * Large	How to store this chicken claw after buying it
2023-02-06 21:00:54	Sweet** ✨	Why is honey white
2023-02-06 21:01:27	Sweet** ✨	Is the yellow one next to it also honey?
2023-02-06 21:01:27	&**&	Chicken feet are the spiciest and tastiest
2023-02-06 21:02:12	Release * * Ghost	Let me ask, will a bite of chili and a bite of honey neutralize each other
2023-02-06 21:02:27	Cao * * Dong	Chicken feet are slightly spicy, are they spicy?
2023-02-06 21:02:38	Little * * Meow	Three flavors of bamboo shoots cannot be photographed at the same time
2023-02-06 21:02:45	Sweet** ✨	Can't pregnant women eat white?
2023-02-06 21:03:28	Sweet** ✨	What does hairy egg taste like
2023-02-06 21:04:08	Sweet** ✨	What does hairy egg taste like
2023-02-06 21:06:31	Find * * Memories	Is there a non spicy way to peel bamboo shoots by hand?
2023-02-06 21:07:40	Lao * * Jiang	Is it spicy to peel bamboo shoots by hand?
2023-02-06 21:08:19	Lao * * Jiang	Is it spicy to peel bamboo shoots by hand?
2023-02-06 21:08:19	Find * * Memories	Is there a non spicy way to peel bamboo shoots by hand??
2023-02-06 21:11:32	Evening * * Morning	Some people may mistakenly think that the white color of honey is due to the addition of white sugar, but in fact, it is not the case. Honey is a pure natural health supplement, and white is the natural crystalline form of glucose
2023-02-06 21:11:39	�**�	Can't you make soybean milk
2023-02-06 21:11:48	Blue * * Ice	Where is the taste of chicken feet
2023-02-06 21:11:49	L * * Pain	Which hand pulled bamboo shoot is slightly spicy
2023-02-06 21:12:11	�**�	Soybean milk can't be soaked
2023-02-06 21:12:17	Cool * * Sister	Do you want to cook scrambled eggs?
2023-02-06 21:12:29	L * * Pain	Which bamboo shoot is slightly spicy
2023-02-06 21:13:36	Cool * * Sister	Do you want to eat raw eggs directly?
2023-02-06 21:13:38	@**Oh my god	Is hairy egg ready to eat?
2023-02-06 21:14:09	M**y	Can a knife cut bones
2023-02-06 21:14:28	Water * *	Is my question difficult to answer? Percentage of solids
2023-02-06 21:14:32	@**Oh my god	Is hairy egg ready to eat?
2023-02-06 21:17:29	༄**༄	Why did I buy so much chicken claw soup
2023-02-06 21:18:46	Wang * * Feng	What kind of non spicy chicken feet are they
2023-02-06 21:19:24	Wang * * Feng	What kind of boneless chicken feet are not spicy
2023-02-06 21:20:11	Lily**	Shoot boneless chicken feet urgently
2023-02-06 21:21:01	nine hundred million	Is loquat honey very sweet?
2023-02-06 21:21:40	nine hundred million	Can children also drink loquat honey?
2023-02-06 21:22:15	nine hundred million	Give it a try. Children are prone to getting angry
2023-02-06 21:23:59	nine hundred million	How to drink loquat honey after filming?
2023-02-06 21:26:03	Bin * * Pin	Bubble claw is boneless
2023-02-06 21:27:57	Sea edge	Honey contains hormones
2023-02-06 21:29:16	Two * * Wood	Will bamboo shoots have sand
2023-02-06 21:30:02	Using * * 1	Is there a dried sweet potato next to the chicken feet
2023-02-06 21:32:15	Xiao * * Zi	The one on the 4th is delicious
2023-02-06 21:32:36	Ben * * Fu	Will chicken feet be spicy
2023-02-06 21:33:05	Xiao * * Zi	What about the 4th? That taste is delicious
2023-02-06 21:33:06	Entrance * *	Was it good?
2023-02-06 21:33:45	Yue * * Xin	Does garlic taste strong? I don't really like garlic
2023-02-06 21:34:15	Yue * * Xin	Garlic flavored seeds
2023-02-06 21:34:30	Yi * * cabinet	Net content
2023-02-06 21:34:38	Xiao * * Dan	Is it sweet
2023-02-06 21:34:56	Yue * * Xin	Garlic flavored seeds
2023-02-06 21:35:00	L**n	Was it good?
2023-02-06 21:35:08	Yue * * Xin	Is the garlic smell strong
2023-02-06 21:36:14	Ya * * Du	How to eat bamboo shoots? Stir fry
2023-02-06 21:36:35	English * * Zi	What kind of chicken feet are delicious! It's spicy
2023-02-06 21:37:07	Qing * * come	Are there any non spicy chicken feet
2023-02-06 21:40:00	Anhui * * Department	Are chicken feet completely boneless
2023-02-06 21:41:19	Anhui * * Department	Are chicken feet completely boneless?
2023-02-06 21:41:26	⚈**ʔ	Is soybean milk sweet
2023-02-06 21:41:37	Continued * * World	How much water is in your chicken feet
2023-02-06 21:41:44	Two * * Wood	Can bamboo shoots have their own taste notes
2023-02-06 21:42:20	Two * * Wood	Can bamboo shoots have their own taste notes
2023-02-06 21:42:23	⚈**ʔ	Is soybean milk white sugar?
2023-02-06 21:42:46	Two * * Wood	Can bamboo shoots have their own taste notes
2023-02-06 21:43:09	Two * * Wood	Can bamboo shoots have their own taste notes
2023-02-06 21:43:11	Ice * * Yan	I want to ask if the bamboo shoots are spicy. Usually, I can only eat slightly spicy food
2023-02-06 21:43:28	Two * * Wood	Can bamboo shoots have their own taste notes
2023-02-06 21:44:01	Qi * * Wild	What is the old smell
2023-02-06 21:44:43	Bai * * s	Is it really spicy?
2023-02-06 21:44:49	Bai * * s	Which spiciness is recommended?
2023-02-06 21:45:12	Lemon * * Cute	Fermented bean curd?
2023-02-06 21:45:18	I * * lit up	How to distinguish between good and bad honey for anchors
2023-02-06 21:45:35	╰**o	Do I have to put it in the refrigerator?
2023-02-06 21:45:52	Tree * * Grass	Is the mixed flavor of link 2 available in both flavors
2023-02-06 21:45:56	Sheng * * Hua	Can't eat spicy food, choose slightly spicy or pickled chili?
2023-02-06 21:46:09	╰**o	Do chicken feet have to be put in the refrigerator
2023-02-06 21:48:11	Xiao * * a	What flavor is recommended for chicken feet
2023-02-06 21:48:26	Xiao * * a	What flavor is recommended for chicken feet
2023-02-06 21:49:40	�**�	What's the difference between black beans and soybeans in No. 13 soybean milk?
2023-02-06 21:49:46	Xiao * * a	What flavor is recommended for chicken feet
2023-02-06 21:50:51	�**�	What is the difference between black beans and soybeans on the 13th?
2023-02-06 21:51:22	Star * *	Which flavor of hand peeled bamboo shoots tastes better
2023-02-06 21:51:24	Mr. M * *	Introduction to Earth Honey
2023-02-06 21:51:59	Star * *	Hand peeled bamboo shoots, please introduce which one tastes good
2023-02-06 21:52:32	m**a	How to choose from three flavors of hand peeled bamboo shoots
2023-02-06 21:55:02	.**�	How long can chicken feet be saved when opened
2023-02-06 21:56:12	Star * * Chen	How long can chicken feet be stored at room temperature after being bought
2023-02-06 21:56:23	Mr. M * *	Is loquat honey good to drink when rinsed with water?
2023-02-06 21:57:11	Water * * Wei	Don't chicken feet taste like pickled peppers
2023-02-06 21:58:49	Using * * 7	Which flavor of chicken feet is delicious
2023-02-06 21:59:02	Tu * *	Can chicken feet be expedited
2023-02-06 21:59:12	S**	Bamboo shoots, is it spicy with pickled peppers or spicy with a fragrant aroma
2023-02-06 22:01:52	. * * Quiet	What is the number of non spicy spicy hot pot
2023-02-06 22:02:28	Float * * bottle	Which flavor of hand peeled bamboo shoots is delicious
2023-02-06 22:02:37	Ma * *	I don't want to eat spicy food, but I also don't want to eat sour and sweet flavors. Which one should I choose?
2023-02-06 22:02:37	Peng * * Seed	What is the delicious taste of chicken feet
2023-02-06 22:03:01	Dream * * ️	Why is there no chocolate left for Qiaozhi Love
2023-02-06 22:03:02	Float * * bottle	Which flavor of hand peeled bamboo shoots is delicious
2023-02-06 22:05:32	{**}	Is the old flavor of hand peeled bamboo shoots the original flavor
2023-02-06 22:08:13	Zu * * Ying	Do chicken feet have a lemon flavor
2023-02-06 22:08:13	Flower * * See	Is the spicy vine pepper very spicy?
2023-02-06 22:08:55	Zu * * Ying	Chicken feet, do you have a sour and spicy lemon flavor
2023-02-06 22:08:59	Feng Shang	Do you want to boneless chicken feet
2023-02-06 22:12:56	Love * * Abandoned	What flavor is it
2023-02-06 22:14:10	�**�	Do you add 2 pounds of soup to chicken feet
2023-02-06 22:15:34	have	Is chicken feet that delicious
2023-02-06 22:18:36	Milk * * Mom	Children are relatively young, how to drink
2023-02-06 22:19:08	Female * *	Can pregnant women eat live beads?
2023-02-06 22:20:28	Female * *	Can pregnant women eat live beads?
2023-02-06 22:21:12	Sugar * * Sugar	What brand is it?
2023-02-06 22:21:27	Sakura * * y	What is the delicious taste of hand peeled bamboo shoots?
2023-02-06 22:21:59	Tree * * Flower	Is mild spiciness better or medium spiciness better
2023-02-06 22:22:18	* * Nuo	Do chicken feet need to be heated
2023-02-06 22:22:20	Sakura * * y	What's the delicious taste of hand peeled bamboo shoots
2023-02-06 22:22:24	Y * * Brother	How spicy is it?
2023-02-06 22:22:30	໑**҉	How long is the shelf life
2023-02-06 22:22:41	Lei**@	Are there any non sour chicken feet
2023-02-06 22:22:44	* * Nuo	Do chicken feet need to be heated
2023-02-06 22:22:48	* * Nuo	Do chicken feet need to be heated
2023-02-06 22:23:20	Y * * Brother	Is the chicken feet in the live broadcast room slightly spicy or medium spicy?
2023-02-06 22:23:45	Law * *	How long can chicken feet be stored
2023-02-06 22:23:53	Yu * * Meat	Is the chicken claw left or right
2023-02-06 22:23:58	Love * * outfit	Are chicken feet delicious
2023-02-06 22:26:26	Cat * * Kai	Are chicken feet sour or not?
2023-02-06 22:26:32	Love * * outfit	I just wanted to ask if chicken feet are delicious
2023-02-06 22:27:03	@**”	Can you explain the flavor and recipe of chicken feet
2023-02-06 22:27:48	@**”	Explain the flavor of chicken feet
2023-02-06 22:29:41	* * Child	What does bamboo shoot push taste like?
2023-02-06 22:30:35	Purple * * 8	Is the taste of bamboo shoots not spicy
2023-02-06 22:31:12	T**。	Chicken feet don't have a lemon flavor
2023-02-06 22:31:15	Purple * * 8	Which bamboo shoot is not spicy
2023-02-06 22:31:17	Wang * * 1	Slightly spicy is how spicy [covering face]
2023-02-06 22:31:27	Snow * *.	Isn't that sweet?
2023-02-06 22:31:33	Snow * *.	That's not sweet
2023-02-06 22:32:39	Zero * * point	Is red sausage ready to eat or does it need to be heated
2023-02-06 22:32:40	Y**Y	Which flavor is recommended for bamboo shoots
2023-02-06 22:32:57	f**g	Are chicken feet sweet
2023-02-06 22:33:54	Zero * * point	Is red sausage ready to eat or should it be stir fried
2023-02-06 22:34:19	Jiong * * Fu	Should I put it in the fridge if I can't finish eating at once
2023-02-06 22:35:07	Liang * * Mom	Will it be very spicy
2023-02-06 22:35:12	Capture * * Spring	Is there anything that's not spicy! My son always wants to eat it, but it's a bit spicy
2023-02-06 22:35:22	From * * in	Is Tengjiao spicy
2023-02-06 22:36:58	Liu * * Hua	What is the old taste of bamboo shoots
2023-02-06 22:37:10	I'm good	Do you still have the old chicken feet
2023-02-06 22:37:46	Rong * * Mama	Is there a non spicy way to peel bamboo shoots by hand?
2023-02-06 22:38:09	Gu * * Yue	Is there a sour and spicy lemon flavor?
2023-02-06 22:38:20	Chu * * Yuan	Which chicken claw is delicious
2023-02-06 22:38:24	Using * * 3	Isn't it spicy
2023-02-06 22:40:55	Red Shadow	Is spicy delicious or sweet spicy
2023-02-06 22:40:56	Gu * * Yue	Does chicken feet have a sour and spicy lemon flavor?
2023-02-06 22:41:03	Paddle * *	Does it taste the same as the previous brand?
2023-02-06 22:41:29	Paddle * *	Is the taste of chicken feet the same as before?
2023-02-06 22:41:33	�**�	Which 4th bamboo shoot tastes good
2023-02-06 22:42:14	Mr. Lin * *	Don't chicken feet have pickled peppers
2023-02-06 22:42:56	Wu * * Head	Chicken feet, medium spicy or slightly spicy?
2023-02-06 22:42:58	Just * * wind	Brother, what kind of honey is this?
2023-02-06 22:43:15	Mr. Lin * *	What does this chicken claw taste like for you
2023-02-06 22:43:22	Wu * * Head	Is the chicken claw slightly spicy or medium spicy?
2023-02-06 22:44:01	♥**♥	How long is the shelf life of honey?
2023-02-06 22:44:19	Wu * * Head	Is the chicken claw spicy or slightly spicy and delicious
2023-02-06 22:45:15	@**垲	Did you use your mouth to remove bones?
2023-02-06 22:45:20	White Crow	How to store chicken feet after buying them
2023-02-06 22:46:12	t**n	What does Phoenix Claw taste like?
2023-02-06 22:46:28	White Crow	How to preserve chicken feet
2023-02-06 22:46:58	White Crow	Just put it in the refrigerator and fresh-keeping room, right?
2023-02-06 22:47:04	꧁**꧂	What should I do if I can't eat it once?
2023-02-06 22:47:21	Same * * Learning	What if there's no refrigerator?
2023-02-06 22:49:38	Zi * * Ge	Who has tried it before? Is it delicious
2023-02-06 22:49:47	Wu * * Head	I've asked you n times, is chicken feet spicy or slightly spicy and delicious?
2023-02-06 22:50:22	Follow * * Fu	Have you ever bought chicken feet? Have you received positive reviews for chicken feet
2023-02-06 22:51:12	Quiet * * Wait	Does soybean milk taste sweet
2023-02-06 22:51:16	♛**”	Hand peeled bamboo shoots have a delicious taste
2023-02-06 22:51:34	Rain * * s	Which is better, pickled peppers or sour, sweet and spicy
2023-02-06 22:55:01	★**★	How does hand peeled bamboo shoots taste?
2023-02-06 22:55:22	Follow * * Fu	What is the old flavor of bamboo shoots
2023-02-06 22:55:32	Big brother * *	What's the delicious taste of chicken feet
2023-02-06 22:55:34	Heart * * Ran	Is it enough chicken feet
2023-02-06 22:56:44	Xiao * * er	Are chicken feet sweet? [covering face]
2023-02-06 22:57:20	Small * * ️	Can pregnant women drink soybean milk?
2023-02-06 22:57:37	Xiao * * er	Are chicken feet sweet or not
2023-02-06 22:58:02	It's already	What is the spiciness level of spicy vine pepper
2023-02-06 22:58:47	Ya * * Ya	Is the pepper vine delicious
2023-02-06 22:59:02	Xiao * * er	Are chicken feet sweet
2023-02-06 22:59:18	Ya * * Ya	That flavor is delicious
2023-02-06 22:59:20	Shun * * Hall	Is spicy vine pepper really spicy?
2023-02-06 22:59:27	Xuan * * Mom	Which one should I choose for spiciness????
2023-02-06 23:00:16	Dyeing**_	Is the taste of hand peeled bamboo shoots authentic
2023-02-06 23:00:29	I am * * strong	Boneless chicken feet?
2023-02-06 23:00:48	* * Mo	Is the chili pepper spicy
2023-02-06 23:01:09	Ping * * Year	Which one is delicious on the 4th
2023-02-06 23:01:32	Xiao * * er	Are you eating medium spicy or extra spicy
2023-02-06 23:01:34	Ink * *)	5 bamboo shoots, can you please note the taste
2023-02-06 23:02:26	Ni * * Rui	Is heavy spiciness acceptable to Hunanese
2023-02-06 23:02:43	Xiao * * er	Are you eating medium spicy or extra spicy
2023-02-06 23:03:28	Warm * * Core	Is honey during the camellian period?
2023-02-06 23:03:45	Xiao * * er	Are your chicken feet spicy or extremely spicy
2023-02-06 23:04:21	Mr. Xin * *	Isn't the cute chicken feet delicious?
2023-02-06 23:05:08	Xiao * * er	Is cutting once a year enough to eat
2023-02-06 23:05:18	Warm * * Core	Can children drink it?
2023-02-06 23:05:40	Xiao * * Rou	Which flavor is delicious when peeling bamboo shoots by hand?
2023-02-06 23:07:27	Jing * * er	Can high blood sugar be eaten
2023-02-06 23:07:59	Wake up and sleep	Is purple sweet potato soft or hard
2023-02-06 23:09:01	Repair * *~	How many days can I keep my chicken feet after receiving them?
2023-02-06 23:09:03	The * * male	What is the old smell?
2023-02-06 23:09:22	Xiao * * Rou	Which flavor is delicious when peeling bamboo shoots by hand?
2023-02-06 23:09:42	The * * male	What is the old flavor of bamboo shoots?
2023-02-06 23:10:40	Repair * *~	Brother brother brother brother brother, how many days can I keep the chicken feet after receiving them?
2023-02-06 23:11:36	Repair * *~	How many days can bamboo shoots be peeled by hand?
2023-02-06 23:12:43	D**a	Is medium spicy better or extra spicy better
2023-02-06 23:13:02	Repair * *~	How many days can I let my older brother peel bamboo shoots by hand?
2023-02-06 23:13:17	Xiao * * Rou	Which flavor is delicious when peeling bamboo shoots by hand? I've asked you three times already
2023-02-06 23:15:30	Lang * *	Do you have any other flavors of bamboo shoots
2023-02-06 23:16:01	Floating** ☁	Is it done manually or by machine?
2023-02-06 23:17:57	π * * Zai	The flavor of No. 4 is delicious
2023-02-06 23:18:57	Floating** ☁	Do you have any non spicy chicken feet
2023-02-06 23:19:22	No * * love	Is spicy vine pepper very spicy?
2023-02-06 23:20:55	Xi * * Bei	Is grilled sausage delicious
2023-02-06 23:21:38	No * * love	How long is the quality guarantee period?
2023-02-06 23:21:53	�** ✨	I heard that some chicken feet will turn a little white when soaked in hydrogen peroxide.
2023-02-06 23:23:15	No * * love	How long is the shelf life of the anchor's chicken feet?
2023-02-06 23:23:35	�**~	Is this chicken claw very spicy?
2023-02-06 23:24:16	�**~	Is this chicken claw very spicy
2023-02-06 23:28:40	Jing**	My little one always feels a little phlegm in his throat. Is this Pipa honey useful
2023-02-06 23:28:50	�**�	How long can chicken feet be stored in the refrigerator?
2023-02-06 23:28:59	Hui * *	Honey, can chicken feet be sent together?
2023-02-06 23:29:16	Love you * *	What flavor of chicken feet is delicious
2023-02-06 23:30:23	Love you * *	What flavor is recommended
2023-02-06 23:32:03	Love you * *	What flavor is recommended
2023-02-06 23:32:16	* * Wind	Is it lemon chicken feet?
2023-02-06 23:33:17	�**�	Are you talking about chicken feet? [covering face] [covering face] [covering face]
2023-02-06 23:33:29	* * Wind	Is it lemon chicken feet?
2023-02-06 23:33:57	Lin * * Lin	Are chicken feet crispy
2023-02-06 23:34:04	* * Wind	Is it lemon chicken feet?
2023-02-06 23:34:12	Only say * *	Did you make chicken feet yourself?
2023-02-06 23:35:23	Beautiful girl	How spicy is Special Spicy?
2023-02-06 23:35:32	One * * current	Can pregnant women eat salad dressing
2023-02-06 23:35:41	Xi * * Huan	Which one should I choose when peeling bamboo shoots with a slightly spicy hand?
2023-02-06 23:36:15	Beautiful girl	How spicy is it?
2023-02-06 23:36:38	Shou * * Star	Is it old and spicy?
2023-02-06 23:38:11	Zhang * *)	Isn't the old taste of hand peeled bamboo shoots spicy
2023-02-06 23:38:17	Kill * * material	What's the taste of sour bamboo shoots
2023-02-06 23:38:34	Shou * * Star	Is hand peeled bamboo shoots old and spicy?
2023-02-06 23:38:59	Kill * * material	What's so delicious about sour bamboo shoots
2023-02-06 23:39:31	Kill * * material	What flavor is delicious
2023-02-06 23:39:47	Small**~	Are chicken feet all soup
2023-02-06 23:42:33	Ning * * Shao	What about the 15 pound raw pickling tutorial
2023-02-06 23:42:40	E**d	How did you wash these chicken feet so clean?
2023-02-06 23:42:58	Laugh * * open	Can I eat red sausage just by opening the bag?
2023-02-06 23:42:59	Jian * * Chen	Which bamboo shoot isn't a bit spicy
2023-02-06 23:43:26	Zhang * *	Which flavor is delicious when peeling bamboo shoots by hand?
2023-02-06 23:43:27	Jian * * Chen	Which flavor of bamboo shoots is not a bit spicy?
2023-02-06 23:43:52	T**s	What's the delicious taste of chicken feet
2023-02-06 23:44:11	Zhang * *	Which flavor is delicious when peeling bamboo shoots by hand?
2023-02-06 23:45:52	Ling * * Friend	Is that honey sweet
2023-02-06 23:46:04	Zhang * *	Which flavor is good when peeling bamboo shoots with your hands? I've asked three times about [covering face] [covering face] [covering face] [covering face] [covering face] [covering face] [covering face] [covering face] [covering face] [covering face]
2023-02-06 23:48:40	Fine * * Love	How important are chicken feet
2023-02-06 23:49:43	Quick * * Treasure	Is medium spicy really spicy
2023-02-06 23:50:49	* * Wang	Can soybean milk be added with honey?
2023-02-06 23:51:18	Quick * * Treasure	Can you eat spicy food? Is medium spicy particularly spicy
2023-02-06 23:51:28	Drifting snow	Will you stop coughing after drinking it
2023-02-06 23:51:51	Dai * * Dai	Is it sweet
2023-02-06 23:52:08	Drifting snow	Clear your throat
2023-02-06 23:52:13	Dai * * Dai	Are chicken feet a bit sweet
2023-02-06 23:54:24	This * * opens	Will medium spicy be particularly spicy
2023-02-06 23:54:47	Y * * Treasure	Is sour, sweet and spicy delicious
2023-02-06 23:55:42	£ * * Name	Can children eat spicy chicken feet
2023-02-06 23:56:35	Okay, Liu	Can they be separated
2023-02-06 23:58:27	Sen * * Zi	Why isn't there any vegetable salad dressing
2023-02-06 23:58:30	Little * * Good boy	How long can live beads last
2023-02-06 23:58:40	Qiao * * Ni	Why do you have pears? Soaking in water
2023-02-06 23:58:51	Little * * Good boy	How long can live beads last
2023-02-06 23:59:00	ʚ**ɞ	Which flavor is delicious when peeling bamboo shoots by hand
2023-02-06 23:59:59	ᥫ**i	Is this hand peeled bamboo shoot spicy?
2023-02-07 00:00:12	ʚ**ɞ	Which flavor is delicious when peeling bamboo shoots by hand?
2023-02-07 00:01:19	ᥫ**i	Can children eat hand peeled bamboo shoots??
2023-02-07 00:01:49	Rain * * Forest	Are eggs full or half happy??
2023-02-07 00:05:16	Water Spirit	Is salad dressing sweet
2023-02-07 00:05:52	Rear cabinet	What should I do if I take a photo? Waiting for the goods to arrive and then eating?
2023-02-07 00:06:19	i**e	Which flavor of bamboo shoots tastes better
2023-02-07 00:07:01	Duo * * Sister	Which flavor of bamboo shoots is delicious
2023-02-07 00:08:05	I * * 6	Do you have anything that's not spicy?
2023-02-07 00:08:38	♀**♂	Do you have any spicy chicken feet
2023-02-07 00:08:50	D**.	Is boneless chicken spicy when caught
2023-02-07 00:10:15	Star * * Child	Chicken feet are particularly spicy, are they also taken with spicy food?
2023-02-07 00:13:49	No * * person	Did you gnaw on the bones yourself? No, don't
2023-02-07 00:13:59	* * Pig	Will chicken feet be very sour
2023-02-07 00:14:11	Star * * Child	Which flavor is better, spicy vine pepper or extra spicy one
2023-02-07 00:16:09	Ling * * Zi	Do you have anything that's not sweet
2023-02-07 00:17:45	�**�	What flavor is recommended
2023-02-07 00:18:27	Green * * Jin	What level of spiciness did you eat?
2023-02-07 00:19:42	Five * * students	Is there a lot of soup inside?
2023-02-07 00:19:56	Refers to * * light	What flavor is in your bowl
2023-02-07 00:20:14	Riding * * Street	Is it sour or not?
2023-02-07 00:20:27	Riding * * Street	Will it be very sour?
2023-02-07 00:20:58	[* *]	Did you eat slightly spicy or medium spicy
2023-02-07 00:21:08	Five * * students	Is there a lot of soup inside
2023-02-07 00:21:59	៚**ゎ	Are there any kids who don't want spicy food
2023-02-07 00:22:07	Love * *.	Are you eating medium spicy or extra spicy?
2023-02-07 00:22:43	Bo * * Bright	Is hand peeled bamboo shoots delicious?
2023-02-07 00:24:01	Using * * 2	When can I start peeling bamboo shoots with my hands?
2023-02-07 00:24:40	c**s	Do you have any mustard flavor
2023-02-07 00:25:22	Chou * *~	Is there a spicy flavor in chicken feet? I bought them before and found them sweet, but they don't suit me
2023-02-07 00:25:23	Olive forest	Do you have a garlic flavor?
2023-02-07 00:25:55	Using * * 2	Can it be cooked in hotpot? Chicken Claw
2023-02-07 00:26:25	A * * Reef	Is it really spicy
2023-02-07 00:26:27	Fruit** ❤	Can pregnant women eat it?
2023-02-07 00:26:33	Fruit** ❤	Can pregnant women eat it?
2023-02-07 00:26:50	Deng * * Ren	Is it spicy
2023-02-07 00:27:02	Sister Xi * *	What flavor do you not like sour and sweet?
2023-02-07 00:27:22	Deng * * Ren	Is it spicy?
2023-02-07 00:27:42	Deng * * Ren	Is it spicy?
2023-02-07 00:27:54	Chou * *~	Do you have a pickled pepper flavor
2023-02-07 00:28:14	Sister Xi * *	What flavor do you not like sour and sweet?
2023-02-07 00:28:25	Deng * * Ren	Spicy not
2023-02-07 00:28:25	Qiu * *)	Sour or not
2023-02-07 00:28:33	Pomelo	Is the previous sweet and spicy one gone?
2023-02-07 00:28:42	�**	What is the difference between loquat honey and earth honey
2023-02-07 00:28:52	Bin * *	Can children eat spicy food
2023-02-07 00:31:48	�**	I have placed an order for loquat honey. How to prepare it and what temperature is suitable
2023-02-07 00:31:53	Sister Xi * *	Don't like sour and sweet flavors?
2023-02-07 00:32:32	Sister Xi * *	What kind of sour and sweet taste do you not like
2023-02-07 00:32:57	Sister Xi * *	What kind of sour and sweet taste do you not like
2023-02-07 00:33:07	—**—	Does honey have a shelf life?
2023-02-07 00:33:35	�**l	How much soup is in chicken feet?
2023-02-07 00:34:55	—**—	What's going on? Natural honey can last up to 5 years, or even longer. What about 2 years?
2023-02-07 00:35:17	�**�	What does the old taste of peeling bamboo shoots by hand mean?
2023-02-07 00:36:47	Cold Shadow	What flavor is it
2023-02-07 00:37:15	Heart * * °	How spicy is that extra spicy one?
2023-02-07 00:38:19	�**�	Is hand peeled bamboo shoots delicious?
2023-02-07 00:38:51	ღ**ღ	Where are chicken feet made?
2023-02-07 00:39:05	Ni * * bottom	What flavor is delicious
2023-02-07 00:40:03	Ah * * meme	Is it Guangdong spicy? Or Sichuan spicy?
2023-02-07 00:40:34	Yu * * Mi	Are there any non spicy chicken feet
2023-02-07 00:41:01	Ah * * meme	What kind of spiciness is it? Guangdong spicy? Or Sichuan spicy?
2023-02-07 00:44:35	Small * * ️	Which spicy food sells well
2023-02-07 00:45:30	Small * * ️	Which is better, spicy or sweet sour spicy
2023-02-07 00:48:32	H**K	What if you can't finish eating chicken feet at once?
2023-02-07 00:49:58	Horse * * Car	How spicy are chicken feet
2023-02-07 00:51:09	Doo * *	Which bamboo shoot tastes the best?
2023-02-07 00:51:21	doll	What flavor of chicken feet is delicious?
2023-02-07 00:52:02	Silver * * Snow	Did you pick all the honey yourself?
2023-02-07 00:52:24	Wan * * Ge	How spicy is Zhongla?
2023-02-07 01:01:25	Seven * * ⑦	Is Chicken Claw Spicy Sweet and Spicy?
2023-02-07 01:02:58	Lin * *	Which one is better
2023-02-07 01:04:02	Dream * *	Which flavor is delicious on link 4
2023-02-07 01:05:00	S**o	Is it sweet and spicy
2023-02-07 01:05:10	Dream Store	Is chicken feet extremely spicy? Which spiciness level can you accept.
2023-02-07 01:07:12	Hua * * 6	I want to buy boneless chicken feet. Can you introduce which flavor is good?
2023-02-07 01:07:33	Dao * * Fa	Does the weight of boneless chicken feet include soup
2023-02-07 01:07:34	Hua * * 6	I want to buy boneless chicken feet. Can you introduce which flavor is good?
2023-02-07 01:07:56	@**Soft	Which one tastes better when peeling bamboo shoots by hand?
2023-02-07 01:08:01	This * * paper	Which flavor of chicken feet is good
2023-02-07 01:08:09	Hua * * 6	Can you introduce which flavor is good for boneless chicken feet
2023-02-07 01:08:36	Hua * * 6	Which flavor of boneless chicken feet is good?
2023-02-07 01:09:01	Hua * * 6	Which flavor of boneless chicken feet is good?
2023-02-07 01:10:19	Ai * * Pig	What's the delicious taste of hand pulled bamboo shoots
2023-02-07 17:33:00	Wang * * will	Are your live beads really delicious?
2023-02-07 17:38:00	Double * * Double	Does chicken feet have a strong vinegar flavor
2023-02-07 17:38:00	Double * * Double	Are chicken feet sour or sour? Does vinegar taste strong
2023-02-07 17:39:00	Double * * Double	I'm asking if the vinegar flavor is strong
2023-02-07 17:40:00	Soft * *	Will it be numb
2023-02-07 17:42:00	One * * dish	Which flavor of hand peeled bamboo shoots is the best
2023-02-07 17:42:00	Empty * * sub	When to pluck hair
2023-02-07 17:42:00	Jing * * Home	Was it good?
2023-02-07 17:42:00	Hello Zheng * *	Is there much soup
2023-02-07 17:42:00	Xiao * * er	Do chicken feet have a sweet taste
2023-02-07 17:43:00	After Yu * *	Which is spicy, spicy or slightly spicy?
2023-02-07 17:43:00	Xiao * * er	Do chicken feet have a sweet taste
2023-02-07 17:44:00	After Yu * *	What is the spiciness level of spicy food?
2023-02-07 17:44:00	Xiao * * er	Do chicken feet have a sweet taste
2023-02-07 17:44:00	One * * dish	Which flavor of hand peeled bamboo shoots is the best
2023-02-07 17:45:00	With * * 9	Does chicken feet have a sweet taste
2023-02-07 17:45:00	Oh * *?	Can pregnant women eat it?
2023-02-07 17:45:00	One * * dish	Which flavor of bamboo shoots is the best
2023-02-07 17:46:00	Xiao * * er	Do chicken feet have a sweet taste
2023-02-07 17:47:00	Bu * * Ding	Can't live beads be eaten directly
2023-02-07 17:47:00	Yan * * er	Why did you explode, live pearl
2023-02-07 17:47:00	You are	How to eat bamboo shoots?
2023-02-07 17:47:00	?**?	Will the leg hair be pulled out or not?
2023-02-07 17:48:00	づ * * Group	Can we put it in the fridge
2023-02-07 17:48:00	Month * * Quiet	Hand peeled bamboo shoots, what flavor is delicious
2023-02-07 17:48:00	Yan * * Love	How long does it take to finish eating chicken feet after opening them?
2023-02-07 17:48:00	Yu * * Duo	Do oyster sauce have additives?
2023-02-07 17:49:00	Bu * * Ding	Why deep fry?
2023-02-07 17:49:00	Bu * * Ding	Can't live beads be eaten directly?
2023-02-07 17:50:00	|**.	Why does oil have bubbles
2023-02-07 17:55:00	6**e	Is the vine pepper spicy?? Can I eat spicy food? Can I eat medium spicy food
2023-02-07 17:55:00	Eight * * cars	Which one tastes better, slightly spicy or sour spicy
2023-02-07 17:55:00	6**e	Is the vine pepper spicy?? Can I eat spicy food? Can I eat medium spicy food
2023-02-07 17:56:00	Xiao * * Ting	Do live beads still need to be boiled
2023-02-07 17:57:00	Wang * * Qi	What is the old flavor of bamboo shoots
2023-02-07 17:57:00	Bei * * Bei	How does sour and spicy powder taste?
2023-02-07 17:57:00	Wang * * Qi	What is the old flavor of bamboo shoots
2023-02-07 17:59:00	@**Gold	Are there any non spicy bamboo shoots that children want to eat
2023-02-07 17:59:00	Wang * * Qi	Is the old taste of bamboo shoots salty
2023-02-07 18:00:00	Ben * *?	Is spicy vine pepper very spicy?
2023-02-07 18:00:00	Milk * * Tea	Which boneless chicken claw is delicious?
2023-02-07 18:00:00	Milk * * Tea	Which boneless chicken claw is delicious?
2023-02-07 18:00:00	Open * * y	What's the delicious taste of chicken feet
2023-02-07 18:00:00	Xiao * * Ting	What is the shelf life of live beads
2023-02-07 18:01:00	Ben * *?	Will the spicy vine pepper taste very spicy
2023-02-07 18:01:00	X**L	How long is the quality guarantee period?
2023-02-07 18:02:00	&**I	Which bamboo shoot tastes good
2023-02-09 18:26:17	Yang * *	Is it sour and spicy or sweet???
2023-02-09 18:27:43	m**o	What's the difference between two types of pineapples
2023-02-09 18:28:23	2**²	Vine pepper is more numbing, isn't it?
2023-02-09 18:29:27	m**o	Is Pineapple Black labeled with added sugar
2023-02-09 18:30:45	Handsome * * Handsome	How long is the shelf life of hand peeled bamboo shoots
2023-02-09 18:31:04	Ge * *	Should it be too hot
2023-02-09 18:31:36	Qing * * Jing	Are there any chicken feet without sweetness!
2023-02-09 18:32:07	এ**এ	Are bamboo shoots delicious?
2023-02-09 18:32:09	Picture * * heh	Do children eat boneless chicken feet? The non spicy one
2023-02-09 18:34:30	Strange * * Strange	Chicken feet have little juice
2023-02-09 18:35:03	Shadow Dance	How much soup do you have?
2023-02-09 18:35:43	Feng * * Tears	Is the old flavor of hand peeled bamboo shoots five spice
2023-02-09 18:38:15	Article * *	Is the spicy vine pepper flavor a bit sour?
2023-02-09 18:38:54	Feng * * Tears	Is the old flavor of hand peeled bamboo shoots five spice
2023-02-09 18:39:25	Article * *	Is the spicy vine pepper flavor a bit sour?
2023-02-09 18:39:51	Yi * * Zi	Are there only two flavors
2023-02-09 18:40:18	Yi * * Zi	Are there only two flavors
2023-02-09 18:40:56	Yi * * Zi	Are there only two flavors
2023-02-09 18:44:27	Nine Dan	Is it high in sugar? Is it suitable for diabetes patients? Elderly people at home like it but fear it is too sweet
2023-02-09 18:51:19	Illusion * * Perception	Why is there no sound
2023-02-09 18:54:22	Do * * to	Is there a lot of soup
2023-02-09 18:55:03	I * * ิ	what does it taste like?
2023-02-09 18:55:07	I * * ิ	What flavor is spicy or not
2023-02-09 18:56:07	Cheng * * Ying	Is it boneless chicken feet
2023-02-09 18:58:15	I * * ิ	Are you afraid to eat
2023-02-09 18:58:34	For * * 	Which flavor is delicious, Phoenix Claw
2023-02-09 18:58:48	That spring	Do boneless chicken feet have sweet and spicy flavors?
2023-02-09 18:58:57	Open * * Mom	Is it sweet
2023-02-09 18:59:17	Open * * Mom	Does heavy spiciness have a sweet taste
2023-02-09 19:01:17	Know * * Friend	Are chicken feet delicious?
2023-02-09 19:06:38	�** ✨	Is it really spicy
2023-02-09 19:07:02	Oh my god!	Why would my red sausage crack on top of my rice
2023-02-09 19:07:27	An***	Is chicken claw spicy vine pepper very spicy
2023-02-09 19:07:52	�** ✨	Is the spicy chicken claw really spicy
2023-02-09 19:07:57	Uncle Miao * *	Is it spicy?
2023-02-09 19:09:27	Ran * *	Is the sour taste strong
2023-02-09 19:10:03	Xiao * * Ling	How does spicy vine pepper feel
2023-02-09 19:13:51	Wang * * Milk	Which spicy food is delicious
2023-02-09 19:14:53	Chu**	Ready to eat?
2023-02-09 19:15:51	Chu**	Can you heat it?
2023-02-09 19:15:58	Empty * * Hate	Do you have anything that's not spicy
2023-02-09 19:16:07	***�	How long is the shelf life of chicken feet
2023-02-09 19:17:12	Dou * * Meow	Which flavor is recommended
2023-02-09 19:19:28	Xiao * * Chen	Do your boneless chicken feet only have spicy ones? Is there anything that's not spicy?
2023-02-09 19:25:16	S**e	Why is it like wearing lipstick
2023-02-09 19:27:30	incompetence	Hand peeled bamboo shoots, is the original flavor spicy or not?
2023-02-09 19:33:34	Man * * Hua	Hello, does hand peeling bamboo shoots have a sweet taste
2023-02-09 19:33:56	Wang * * Sen	Can boneless chicken feet be pulled out to take a look?
2023-02-09 19:34:16	Maze * * Wrong	Are there any boneless chicken feet that are not spicy?
2023-02-09 19:35:24	Deep Wolf	How spicy is it?
2023-02-09 19:35:29	Maze * * Wrong	Are there any boneless chicken feet that are not spicy?
2023-02-09 19:36:06	Maze * * Wrong	Are there any boneless chicken feet that are not spicy?
2023-02-09 19:36:16	Man * * Hua	I asked if there was any sugar added inside
2023-02-09 19:39:33	x**j	Is it spicy?
2023-02-09 19:40:19	p**'	Can you open the lid and take a look?
2023-02-09 19:40:49	p**'	Can you take a look at boneless chicken feet
2023-02-09 19:41:35	x**j	How long is the quality guarantee period?
2023-02-09 19:45:05	Mo * * Yi	Is there anything non acidic
2023-02-09 19:47:02	Using * * 8	Which flavor of chicken feet is delicious
2023-02-09 19:49:05	Complete complexity	Is seaweed sweet or salty
2023-02-09 19:50:08	Using * * 8	Chicken feet are slightly spicy, are they spicy? I didn't see or hear them just now
2023-02-09 19:55:21	Q**g	Can children drink loquat honey
2023-02-09 19:58:41	�**�	What flavor of chicken feet is the best
2023-02-09 20:00:57	Can * * Fruit	Sweet or not?
2023-02-09 20:05:07	�**n	How to choose spiciness?
2023-02-09 20:06:36	One * * Liu	Is it boneless chicken feet
2023-02-09 20:07:00	One * * Liu	Is it boneless chicken feet?
2023-02-09 20:07:03	One * * Liu	Is it boneless chicken feet?
2023-02-09 20:07:08	One * * Liu	Is it boneless chicken feet?
2023-02-09 20:07:16	One * * Liu	Is it boneless chicken feet?
2023-02-09 20:07:21	One * * Liu	Is it boneless chicken feet?
2023-02-09 20:10:04	Facing * * Rain	What is the old taste of bamboo shoots?
2023-02-09 20:10:28	Ba * * Rou	Isn't old flavored bamboo shoots spicy
2023-02-09 20:13:29	Poor * * Student	What's the delicious taste of chicken feet
2023-02-09 20:16:22	Quiet * * ️	What kind of chicken feet tastes better
2023-02-09 20:16:48	Quiet * * ️	What kind of chicken feet tastes better
2023-02-09 20:22:23	Mei * * ⁸	Is the taste of chicken feet very spicy
2023-02-09 20:24:18	|**Qian	Do you prefer garlic or Tengjiao for chicken feet
2023-02-09 20:25:12	Not * * abandoned	Is the hotpot base spicy or slightly spicy?
2023-02-09 20:25:14	He * * Yi	Is hand peeled bamboo shoots old and spicy
2023-02-09 20:28:16	Beautiful * * 2	Sweet or not?
2023-02-09 20:30:29	From the heart	How many stars spicy
2023-02-09 20:32:29	Zhi * * J	Is there anything that's not spicy?
2023-02-09 20:36:30	Heaven * * Ghost	Don't you have fried chicken powder?
2023-02-09 20:38:09	Small * * Ah	Hand peeled bamboo shoots, which one is not spicy
2023-02-09 20:38:50	Xiao * * er	Which flavor is recommended for chicken feet
2023-02-09 20:38:56	Chao * * Hu	Is that honey?
2023-02-09 20:40:03	Autumn * * inclusive	Are chicken feet spicy
2023-02-09 20:51:31	Teacher's College	Do you have sour and spicy ones without sweetness
2023-02-09 20:52:50	Child * * Mom	Is the old flavor on the 4th spicy?
2023-02-09 20:56:41	A * * person	Is the roasted duck egg salty or not
2023-02-09 20:56:52	Rice fields	Are chicken feet spicy????
2023-02-09 20:57:53	I * * ️	Is hand peeled bamboo shoots old and spicy?
2023-02-09 21:00:38	Using * * 0	Which flavor of chicken feet is delicious
2023-02-09 21:01:34	⊱**⊰	How spicy is Special Spicy?
2023-02-09 21:01:50	Using * * 0	Which flavor of chicken feet is delicious
2023-02-09 21:06:17	Jing * * Ran	Are chicken feet spicy?
2023-02-09 21:06:55	|**Qian	How spicy is chicken feet
2023-02-09 21:07:42	|**Qian	Do you have spicy turkey noodles in Zhongla
2023-02-09 21:11:52	Shu * * outfit	There are two types of bees. Can you explain it? [Cover face] [Cover face] [Cover face]
2023-02-09 21:17:26	Bao * * Er	What do Tengjiao chicken feet look like?
2023-02-09 21:18:39	Bao * * Er	What do Tengjiao chicken feet look like
2023-02-09 21:20:33	Blue Dream	Does boneless chicken feet require 2 pounds of water
2023-02-09 21:22:15	Sea * *	What flavor of boneless chicken feet is delicious.
2023-02-09 21:23:43	Sea * *	What flavor of chicken feet is delicious.
2023-02-09 21:23:54	Guo * * Niang	What is the distinction between 69 chicken feet
2023-02-09 21:24:13	Small * * paste	Do you want to add salt to pancake flour
2023-02-09 21:24:55	Guo * * Niang	What is the distinction between 6949
2023-02-09 21:25:30	0 * * Shrimp	Real honey is not this color
2023-02-09 21:26:20	Small * * Good	Is the chicken claw boneless yet? Is there any bone inside
2023-02-09 21:27:06	�**�	What about chewing yogurt?
2023-02-09 21:28:29	Chen * * Chen	Which is better, pickled chili or sour and spicy
2023-02-09 21:34:23	You * * son	Don't you have that salad dressing
2023-02-09 21:36:53	Immortal * *	Did you make chicken feet yourself? The color is not very black
2023-02-09 21:39:49	You * *	Sweet or not
2023-02-09 21:42:26	Reverse wind	Is there anything that's not spicy
2023-02-09 21:44:40	Wang * * Xuan	The vegetable sauce is delicious
2023-02-09 21:45:59	Open * *.	Do chicken feet have a sweet taste?
2023-02-09 21:47:08	Y**N	Is it spicy, chicken feet
2023-02-09 21:48:00	Xuan * * Mi	Isn't the old taste of hand peeled bamboo shoots spicy
2023-02-09 21:48:17	�**3	Lemon, choose that one
2023-02-09 21:48:35	Gang * * Sister	Does the old taste of bamboo shoots have a sour taste
2023-02-09 21:50:54	_**i	How spicy is Zhongla?
2023-02-09 21:53:51	Purple * * Come here	Can men and women drink
2023-02-09 21:54:26	Purple * * Come here	Brother, can chronic pharyngitis be treated with alcohol
2023-02-09 22:00:06	Sha * * sister	Which flavor of chicken feet tastes better?
A	B	C
2023-02-09 22:01:54	Fat * * Tiger	What is the delicious taste of chicken feet?
2023-02-09 22:02:22	Before * *	Should I buy slightly spicy or medium spicy chicken feet?
2023-02-09 22:02:45	Before * *	Which is suitable for the general public, slightly spicy or medium spicy?
2023-02-09 22:03:16	Q**g	Can you explain honey
2023-02-09 22:09:24	Section * *	Are chicken feet too sour? I don't like sourness, I like spiciness
2023-02-09 22:16:43	Big * * Mom	Did you apply lipstick
2023-02-09 22:18:15	Swallow * * Empty	Are chicken feet spicy or sweet
2023-02-09 22:22:26	Edge * * Shallow	Is the pineapple ripe now?
2023-02-09 22:23:22	·**·	Are bamboo shoots delicious
2023-02-09 22:24:27	�**～	Is slightly spicy better or medium spicy better
2023-02-09 22:25:41	�**～	Do you want cucumbers to be particularly spicy
2023-02-09 22:26:10	�**～	If you want to shoot cucumbers, do you want them to be particularly spicy
2023-02-09 22:28:10	Using * * 6	Will it taste bad when sent back
2023-02-09 22:30:56	Ah * * Home	Excuse me, is spicy vine pepper spicy? Is it slightly spicy?
2023-02-09 22:34:35	Ah * * Home	I can't beat chicken feet, I beat live pearls. Hurry up, how can I eat bamboo shoots? Oh, what's the best flavor?
2023-02-09 22:35:18	Ah * * Home	Hot and sour pickled peppers, with an old flavor. What is the old flavor?
2023-02-09 22:35:33	Yue * * Trade	Do you have any non spicy chicken feet
2023-02-09 22:36:03	F**y	Do you have pickled peppers?
2023-02-09 22:37:24	M**y	Is the old flavor of bamboo spicy?
2023-02-09 22:38:25	Cang * * Feng	Can this be paired with one pound of medium spicy and one pound of extra spicy
2023-02-09 22:42:39	Meow * * Zai	Hand peeled bamboo shoots have a delicious taste
2023-02-09 22:48:33	Yan * * Zi	Is there a large amount of chicken feet?
2023-02-09 22:48:56	c**e	I want to see if there is much soup
2023-02-09 22:49:16	Please * *!	Is the rattan pepper delicious
2023-02-09 22:52:30	Using * * 2	What spicy and delicious food should I buy for catching black bone chicken
2023-02-09 22:56:56	Month * * Scholar	Can you introduce the taste of bamboo shoots
2023-02-09 22:57:45	Xiao * * Zi	Is the pickled pepper spicy
2023-02-09 22:57:49	b**�	Is this chicken claw delicious
2023-02-09 22:58:08	Yang * * Master	Is it sour and sweet?
2023-02-09 23:01:15	Xiao * * Zi	Is the pickled pepper spicy
2023-02-09 23:02:04	Xiao * * Zi	Is the bamboo shoot spicy with pickled pepper flavor
2023-02-09 23:02:55	Gui * * Ji	What flavor is it
2023-02-09 23:03:24	Chen**	Do I need to refrigerate chicken feet if I can't finish them
2023-02-10 18:30:00	Cold Heart	Which flavor of chicken feet is delicious?
2023-02-10 18:30:00	Cold Heart	Which flavor of chicken feet is delicious?
2023-02-10 18:30:00	Cold Heart	Which flavor of chicken feet is delicious?
2023-02-10 18:30:00	Small * * storage	Jiuyang soybean milk, do you like soybeans or black beans
2023-02-10 18:30:01	Small * * storage	Jiuyang soybean milk, do you like soybeans or black beans
2023-02-10 18:30:15	Cold Heart	Which flavor of chicken feet is delicious?
2023-02-10 18:43:00	Liu * *?	Is it super spicy

## Sheet: Inquiry-origin
A	E	D	D	E
2023-01-01 18:16:58	Li * * Jie	Is there a link for boneless chicken feet?		Li * * Jie
2023-01-01 18:17:02	Only * * n	Where did the link for chicken feet go		Only * * n
2023-01-01 18:18:21	* * People	Where is the purple rice bread		* * People
2023-01-01 18:21:27	�**�	Are boneless chicken feet there??		�**�
2023-01-01 18:21:28	�**�	Are boneless chicken feet there??		�**�
2023-01-01 18:21:31	�**�	Are boneless chicken feet there??		�**�
2023-01-01 18:22:05	�**�	Where are the boneless chicken feet????		�**�
2023-01-01 18:22:10	�**�	Where are the boneless chicken feet???		�**�
2023-01-01 18:30:25	Just * *	What is the link number for Purple Rice Cheese Stick		Just * *
2023-01-01 18:32:56	Heavy * * Temperature	Where are boneless chicken feet?		Heavy * * Temperature
2023-01-01 18:33:33	Heavy * * Temperature	Where are boneless chicken feet?		Heavy * * Temperature
2023-01-01 18:33:49	Show * * Show	Where are boneless chicken feet		Show * * Show
2023-01-01 18:33:59	Heavy * * Temperature	Where are boneless chicken feet?		Heavy * * Temperature
2023-01-01 18:36:19	Using * * 6	Where is the chicken claw link?		Using * * 6
2023-01-01 18:43:12	Weird * *	What is the link number for Purple Rice Bread?		Weird * *
2023-01-01 18:45:42	Core * * Rui	Where are boneless chicken feet?		Core * * Rui
2023-01-01 19:10:45	☞**☜	What is the link for boneless chicken feet?		☞**☜
2023-01-01 19:13:16	Bear * *	Where is the purple rice bread		Bear * *
2023-01-01 19:13:17	Ni * *	What is the number of links for chicken feet		Ni * *
2023-01-01 19:19:41	Seven * * ✧	What is the link number for cheese red bean bread?		Seven * * ✧
2023-01-01 19:27:03	Using * * 4	Is there a link for the pot		Using * * 4
2023-01-01 19:27:52	Using * * 4	Is there a link for the pot		Using * * 4
2023-01-01 19:29:21	Maze * *	Where are the chicken feet		Maze * *
2023-01-01 19:30:18	Maze * *	Where are the chicken feet^_^		Maze * *
2023-01-31 20:15:23	Sister * * Bei	Where to livestream		Sister * * Bei
2023-01-31 20:17:23	Sister * * Bei	Where to livestream		Sister * * Bei
2023-01-31 20:17:39	Sister * * Bei	Where to livestream		Sister * * Bei
2023-01-31 20:28:05	Ting * * Li	Where are the oats?		Ting * * Li
2023-01-31 20:49:41	Q**�	Is the first link still the same as before		Q**�
2023-01-31 21:02:04	Mang * * O	Where is it		Mang * * O
2023-01-31 21:18:28	❄** ️	What is the link number for earth honey?		❄** ️
2023-01-31 21:18:54	❄** ️	What is the link number for Pipa Honey?		❄** ️
2023-01-31 21:21:29	Small * * Rain	Is there a link for corn		Small * * Rain
2023-01-31 21:30:57	❄** ️	What is the link number of lipstick?		❄** ️
2023-01-31 21:50:30	Year * * Good	May I ask what link this is		Year * * Good
2023-02-06 17:00:46	Small * *	Where is the 3-pound link	D	B
2023-02-06 17:37:24	�**�	When can I buy that chicken claw?		Small * *
2023-02-06 17:40:57	X * * Chen	Can you come back to me? I want to know which link is the useful knife		�**�
2023-02-06 17:42:32	A * * Di	Is there a link for that bamboo shoot?		X * * Chen
2023-02-06 17:46:45	Hey * * zi	What is the number of links		A * * Di
2023-02-06 17:50:30	Beautiful Sheep	Where is the pot		Hey * * zi
2023-02-06 18:08:06	A**�	Is there a link for bamboo shoots		Beautiful Sheep
2023-02-06 18:17:22	Small * * ⁸	Where is it?		A**�
2023-02-06 18:23:37	Xiao * * Zhang	What is the number of links for sugarcane		Small * * ⁸
2023-02-06 18:27:39	@**@	Where is the soy milk that pots and pans drink		Xiao * * Zhang
2023-02-06 18:28:16	@**@	Where is the soy milk that pots and pans drink		@**@
2023-02-06 18:36:26	Zhang * * Xue	Where is the person cooking?		@**@
2023-02-06 18:38:04	Zhang * * Xue	Where is the pot		Zhang * * Xue
2023-02-06 18:39:10	Zhang * * Xue	Where is the pot		Zhang * * Xue
2023-02-06 18:45:14	“**”	Where is the garlic fragrance?		Zhang * * Xue
2023-02-06 18:49:29	***N	What is the number of links for loquat honey		“**”
2023-02-06 19:08:56	Qian * * Lao	Where can I buy bamboo shoots?		***N
2023-02-06 20:08:30	La * * Gui	Where did you buy the bamboo shoots in the video		Qian * * Lao
2023-02-06 20:39:48	Ji * * Star	Where is the pot going		La * * Gui
2023-02-06 21:22:10	Si * * Liu	What is the link number for loquat honey		Ji * * Star
2023-02-06 21:45:49	Lemon * * Cute	Which link is fermented bean curd?		Si * * Liu
2023-02-06 21:46:23	Tree * * Grass	What is the second link mixed link		Lemon * * Cute
2023-02-06 21:47:34	Tree * * Grass	What does' mixed flavors' mean by link 2		Tree * * Grass
2023-02-06 21:50:47	Hua * * Home	Is the third link for earth honey?		Tree * * Grass
2023-02-06 21:53:53	Q**g	Where to shoot honey		Hua * * Home
2023-02-06 22:08:31	Using * * 2	Where is the showcase		Q**g
2023-02-06 22:08:51	Using * * 2	Where is the showcase		Using * * 2
2023-02-06 22:57:57	Duo * * 3	What is the link number for corn kernels?		Using * * 2
2023-02-06 22:58:14	Oh * * Huo	What about the bamboo shoot link		Duo * * 3
2023-02-06 22:58:22	Duo * * 3	What is the corn kernel number link?		Oh * * Huo
2023-02-06 23:17:06	Towards * * Kui	Which link on the 4th tastes good		Duo * * 3
2023-02-06 23:17:37	j**�	What is the number of noodles that Second Brother ate		Towards * * Kui
2023-02-06 23:40:56	Ling * * Friend	Where is the pot		j**�
2023-02-06 23:54:44	Stable * *	Where can I buy a kitchen knife		Ling * * Friend
2023-02-06 23:56:39	Red * * Head	Can I see link 6		Stable * *
2023-02-07 00:03:23	Half brother	What is the number of links for oysters		Red * * Head
2023-02-07 00:07:11	채**맘	I saw curry coming in, which link is it on?		Half brother
2023-02-07 00:08:00	I * * 6	Link 4, is pickled pepper the spiciest?		채**맘
2023-02-07 00:32:27	Po * * Xiao	Which link is the live bead		I * * 6
2023-02-07 00:46:04	Tian * * Tian	Where is the loquat honey, Pi?		Po * * Xiao
2023-02-07 01:03:30	No * *.	What is the number of links		Tian * * Tian
2023-02-07 01:03:59	No * *.	What is the number of loquat honey links		No * *.
2023-02-07 17:56:00	Lao * * Gong	Where is the juicer		No * *.
2023-02-07 17:56:00	Lao * * Gong	Where is the juicer		Lao * * Gong
2023-02-07 18:06:00	You * * compared	Where is it		Lao * * Gong
2023-02-07 18:07:00	Guang * * Company	Without sugar, which link is it on.		You * * compared
2023-02-07 18:19:00	Chen * *	What is the number of links		Guang * * Company
2023-02-07 18:36:00	Selling * * fish	Where are the eggs		Chen * *
2023-02-07 18:52:00	Cheng * * Yue	Can sour and spicy noodles be re linked?		Selling * * fish
2023-02-07 19:10:00	Tong * * Tong	What is the honey number link		Cheng * * Yue
2023-02-07 19:12:00	Worried about * * Huang	Where is the hotpot base		Tong * * Tong
2023-02-07 19:33:00	five hundred thousand	Is the third link delicious?		Worried about * * Huang
2023-02-07 19:34:00	five hundred thousand	What is the third link?		five hundred thousand
2023-02-07 19:44:00	Flat * * B	What is the number of links for sour and spicy noodles		five hundred thousand
2023-02-07 20:06:00	?**?	What are the links for Australian cereal		Flat * * B
2023-02-07 20:47:00	Micro * * Drunk	What is the number of links for coconut oil		?**?
2023-02-07 20:51:00	Nian * * Orange	Is the 5th link the same as this?		Micro * * Drunk
2023-02-07 21:33:00	Little soldier	Where are the ducks		Nian * * Orange
2023-02-07 21:37:00	Follow along with * *	Where is Lishui located		Little soldier
2023-02-07 21:45:00	Dragon born	Where did you buy the bamboo shoots you ate		Follow along with * *
2023-02-07 21:46:00	Dragon born	Where did you buy the bamboo shoots you ate		Dragon born
2023-02-07 21:53:00	w**n	What is the number of links		Dragon born
2023-02-07 22:09:00	Yi * * Sen	Where can I buy that water cup?		w**n
2023-02-07 22:20:00	H**n	Is there a link to the cup?		Yi * * Sen
2023-02-07 22:20:00	Mo * * Tea	What is the number of links for loquat honey		H**n
2023-02-07 22:21:00	H**n	Is there a link to the cup		Mo * * Tea
2023-02-07 22:23:00	Li * *)	Can you take a look at the tool on link 16		H**n
2023-02-07 22:26:00	K**y	Where is the boneless chicken claw link??		Li * *)
2023-02-07 22:58:00	Small * * Ugly	What is the number of links for steak		K**y
2023-02-07 23:21:00	Bao * * Bei	Video acid powder number link		Small * * Ugly
2023-02-07 23:23:00	J**n	What is the number of links		Bao * * Bei
2023-02-07 23:33:00	Brother * * Clan	Take a look at the number one link and how many packages there are?		J**n
2023-02-09 17:18:50	New * * Column	Where is the lemon		Brother * * Clan
2023-02-09 17:26:25	Ling * * Sheep	What is the number link for the pot and lotus root powder		New * * Column
2023-02-09 17:31:16	�**�	Where is Lishui located		Ling * * Sheep
2023-02-09 17:34:19	Jia * * Han	What is the link number for the sauce of Huangmen chicken?		�**�
2023-02-09 17:39:42	P * * Editor	Which link is yellow braised chicken		Jia * * Han
2023-02-09 17:56:23	Xiao * * Yang	where?		P * * Editor
2023-02-09 18:08:56	Wan * * Ye	Soybean milk number link		Xiao * * Yang
2023-02-09 18:09:38	Home * * Business	What is the link number for the sour and spicy noodles in your video?		Wan * * Ye
2023-02-09 18:10:14	Home * * Business	What is the link number for the sour and spicy noodles in your video,		Home * * Business
2023-02-09 18:11:00	Home * * Business	What is the link number?		Home * * Business
2023-02-09 18:11:15	Home * * Business	The sour and spicy noodles in the video, what is the link number? I didn't hear it clearly,		Home * * Business
2023-02-09 18:12:40	He * * Zhu	Where is the cup?		Home * * Business
2023-02-09 18:13:21	The * * stream	What is the link for the sauce of braised chicken		He * * Zhu
2023-02-09 18:19:43	Where is Xian * *	What is the number of followers in the video		The * * stream
2023-02-09 18:29:15	Sweet * *)	Where did the pot go		Where is Xian * *
2023-02-09 18:29:32	Sweet * *)	Where did the pot go		Sweet * *)
2023-02-09 18:29:54	Sweet * *)	Where did the pot go		Sweet * *)
2023-02-09 18:30:21	Sweet * *)	Where did the pot go		Sweet * *)
2023-02-09 18:56:53	Raise your head	Where is the mustard?? What is the number of links		Sweet * *)
2023-02-09 19:02:42	Shi * * Fu	Which link		Raise your head
2023-02-09 19:56:31	Q**g	What is the number of links for loquat honey		Shi * * Fu
2023-02-09 19:57:29	Love * * na	Where are the ducks? What is the number of links,		Q**g
2023-02-09 19:58:17	Milk * * bitter	How big is the vase in link 23		Love * * na
2023-02-09 20:16:04	After Lei * *	Where is the brine		Milk * * bitter
2023-02-09 20:31:46	Sweet * *)	Where did the pot go		After Lei * *
2023-02-09 20:52:12	My * * cat	Link 8 is delicious. Can you introduce it		Sweet * *)
2023-02-09 20:54:47	A**ぃ	Where is the canned pineapple		My * * cat
2023-02-09 21:06:17	Orange pomelo	What is the link number for hot pot seasoning?		A**ぃ
2023-02-09 21:06:34	Orange pomelo	What is the link number for hot pot seasoning?		Orange pomelo
2023-02-09 22:04:11	Hello, you * *	Is there no hair on the 5th link?		Orange pomelo
2023-02-09 22:06:45	Feng * * Bei	Can the 9th link be unpacked and ready to eat?		Hello, you * *
2023-02-09 22:07:46	Feng * * Bei	Can the 9th link be unpacked and ready to eat		Feng * * Bei
2023-02-09 22:17:24	Sugar * * Zi	Is the braised chicken sauce here		Feng * * Bei
2023-02-09 22:19:04	Snow Flower	How many are in link 4		Sugar * * Zi
2023-02-09 22:27:07	c**.	What is the link for taking cucumber photos		Snow Flower
2023-02-09 22:27:55	Ming * * has	Where is soybean milk		c**.
2023-02-09 22:37:40	Bao * * Brother	Selling in Lishui		Ming * * has
2023-02-09 23:17:27	* * People	Where is the sour and spicy powder?		Bao * * Brother
2023-02-09 23:21:05	Enjoy more * *	What is the link number?		* * People
2023-02-09 23:24:06	Lucky * * Full	Is the second link for mixing lettuce		Enjoy more * *
2023-02-09 23:24:48	Lucky * * Full	Which link is the stir lettuce I saw in your video eating?		Lucky * * Full
2023-02-09 23:25:39	Lucky * * Full	Where is Bala at?		Lucky * * Full
2023-02-10 17:49:00	Using * * 8	Where are the milk dates		Lucky * * Full
2023-02-10 17:49:25	Using * * 8	Where are the milk dates		Using * * 8
2023-02-10 18:02:00	Day * * Less	where?		Using * * 8
2023-02-10 18:02:55	Day * * Less	where?		Day * * Less
2023-02-10 18:05:00	Star Sugar	Do you have braised chicken sauce? What is the link number		Day * * Less
2023-02-10 18:05:38	Star Sugar	Do you have braised chicken sauce? What is the link number		Star Sugar
2023-02-10 18:29:00	Wu * * language	What is the link number?		Star Sugar
2023-02-10 18:29:00	Wu * * language	What is the link number?		Wu * * language
2023-02-10 21:36:00	Warm * * Fen	What is the number link for ready to eat corn in an open bag.		Wu * * language
2023-02-10 21:36:25	Warm * * Fen	What is the number link for ready to eat corn in an open bag.		Warm * * Fen
2023-02-10 21:40:00	Doo * * Doo	What car is the corn kernels in		Warm * * Fen
2023-02-10 21:40:04	Doo * * Doo	What car is the corn kernels in		Doo * * Doo
2023-02-10 21:50:00	Home * * Gold	What is the number of links for mixed rice sauce		Doo * * Doo
2023-02-10 21:50:47	Home * * Gold	What is the number of links for mixed rice sauce		Home * * Gold
2023-02-10 21:53:00	Lan * * Sister	Where is the salad dressing?		Home * * Gold
2023-02-10 21:53:55	Lan * * Sister	Where is the salad dressing?		Lan * * Sister
2023-02-10 22:17:00	Text * * Light	Where are the bamboo shoots taken		Lan * * Sister
2023-02-10 22:17:56	Text * * Light	Where are the bamboo shoots taken		Text * * Light
2023-02-10 22:23:00	L**f	Where did you buy the bamboo shoots with bugs		Text * * Light
2023-02-10 22:23:26	L**f	Where did you buy the bamboo shoots with bugs		L**f
2023-02-17 18:29:06	Bao * * Shang	What is the number of links for chopped chili sauce		L**f
2023-02-17 18:29:10	Bao * * Shang	What is the number of links for chopped chili sauce		Bao * * Shang
2023-02-17 18:32:12	Bao * * Shang	What is the number of links for chopped chili sauce		Bao * * Shang
2023-02-17 18:49:14	Thorny Desert	What is the link number?		Bao * * Shang
2023-02-17 18:49:18	�**◟	where?		Thorny Desert
2023-02-17 18:49:57	Thorny Desert	What is the link number?		�**◟
2023-02-17 19:31:57	Report * * Student	What link did you just say about honey?		Thorny Desert
2023-02-17 20:41:26	Guo * * Quan	What is the number of links for honey		Report * * Student
2023-02-17 20:41:33	Guo * * Quan	What is the number of links for loquat honey		Guo * * Quan
2023-02-17 20:47:14	Yi * * Ke	What is the number of links for loquat honey		Guo * * Quan
2023-02-17 20:47:47	Shiwu * *	What is the number of links for purple rice bread		Yi * * Ke
2023-02-17 21:01:59	* * Song	What is the link number for grape juice		Shiwu * *
2023-02-17 21:26:39	Evil * * o	Where has the pot gone,		* * Song
2023-02-17 21:28:16	Zheng * * Alliance	What number is soybean milk linked to		Evil * * o
2023-02-22 18:06:55	Sister Huang * *	What is the link for sour and spicy noodles?		Zheng * * Alliance
2023-02-22 18:09:05	Sister Huang * *	What is the link number for sour and spicy noodles?		Sister Huang * *
2023-02-22 18:10:34	Sister Huang * *	What is the number link for sour and spicy noodles		Sister Huang * *
2023-02-22 18:14:30	Juan * * Zi	Where is Fermented bean curd		Sister Huang * *
2023-02-22 18:34:59	You * * Heart	Do you have any links to the noodles you eat every day		Juan * * Zi
2023-02-22 19:18:29	Big Thunder	What number of the link pops up when making pickled Chinese cabbage fish?		You * * Heart
2023-02-22 19:35:52	King of Law * *	What is the number of links for canned pineapple		Big Thunder
2023-02-22 19:40:52	Using * * 5	How to buy bamboo		King of Law * *
2023-02-22 19:41:19	Using * * 5	How to sell bamboo shoots?		Using * * 5
2023-02-22 19:41:29	Using * * 5	How to sell bamboo shoots?		Using * * 5
2023-02-22 20:02:25	This * *	What is the link for canned pineapple		Using * * 5
2023-02-22 20:23:42	Snow * * Er	Where can I buy bamboo shoots?		This * *
2023-02-22 20:25:42	T**s	What is the number of links		Snow * * Er
2023-02-22 20:35:09	Wen**	Do you have a link to canned pineapple		T**s
2023-02-22 20:39:02	One * *	Sour plum, which link is it on		Wen**
2023-02-22 20:48:15	Ice * * Jun	Where is the link for one thousand chicken feet with five hundred grams?		One * *
2023-02-22 21:33:06	Sister * * crazy	Where can I buy Ginseng fruit		Ice * * Jun
2023-02-22 21:33:16	Sister * * crazy	Where can I buy Ginseng fruit		Sister * * crazy
2023-02-22 21:43:25	Cai * * Goodness	where?		Sister * * crazy
2023-02-22 22:22:38	Using * * 2	Where can I find loquat honey? What is the number		Cai * * Goodness
2023-02-22 22:52:03	Purple Vine	Is there still a mixed flavor option for link 6?		Using * * 2
2023-02-22 23:02:05	�**�	What is the number one link		Purple Vine
2023-02-22 23:05:39	Package * * Q	Which link is loquat honey		�**�
2023-02-22 23:07:18	Small * *.	How do people in Lishui buy		Package * * Q
2023-02-22 23:07:30	Two * * cool	What is the link for returning 500g chicken feet		Small * *.
2023-02-27 20:21:00	Open * * Okay	Do it? What is the sauce number link		Two * * cool
2023-02-27 20:21:04	Open * * Okay	What is the number of sauce links		Open * * Okay
2023-02-27 20:53:00	Not * * eyed	How do chicken feet sell?		Open * * Okay
2023-02-27 20:53:31	Not * * eyed	How do chicken feet sell?		Not * * eyed
2023-02-27 21:26:00	We * *	Where can I buy honey?		Not * * eyed
2023-02-27 21:26:09	We * *	Where can I buy honey?		We * *
2023-02-27 21:27:00	?**?	What is the link number for this white one		We * *
2023-02-27 21:27:49	ღ**এ	What is the link number for this white one		?**?
2023-02-27 21:51:00	Dream * * Beginning	Where is the link for the anchor's video eating		ღ**এ
2023-02-27 21:51:32	Dream * * Beginning	Where is the link for the anchor's video eating		Dream * * Beginning
2023-02-27 22:27:00	Y * * Forever	Where is the braised chicken sauce package		Dream * * Beginning
2023-02-27 22:27:48	Y * * Forever	Where is the braised chicken sauce package		Y * * Forever
2023-02-27 22:37:00	? * * Feather	Where is the link to buy two pounds and get one pound of chicken feet for free?		Y * * Forever
2023-02-27 22:37:14	* * Feather	Where is the link to buy two pounds and get one pound of chicken feet for free?		? * * Feather
2023-02-27 22:44:00	People * *.	How long is the shelf life of link 4		* * Feather
2023-02-27 22:44:26	People * *.	How long is the shelf life of link 4		People * *.
2023-02-27 22:47:00	Warm Autumn	Where is the broken seaweed		People * *.
2023-02-27 22:47:00	Warm Autumn	Where is the broken seaweed		Warm Autumn
2023-02-27 22:47:30	Warm Autumn	Where is the broken seaweed		Warm Autumn
2023-02-27 22:47:45	Warm Autumn	Where is the broken seaweed		Warm Autumn
2023-02-27 22:48:00	Warm Autumn	Where is the broken seaweed		Warm Autumn
2023-02-27 22:48:07	Warm Autumn	Where is the broken seaweed		Warm Autumn
2023-03-02 18:17:52	♥**♥	Where to buy boneless chicken feet		Warm Autumn
2023-03-02 20:00:49	One * * ah	What is the number of links for pink pineapple		♥**♥
2023-03-02 20:01:02	Old * * Dream	Do you have links worth 20000? Do you have links worth 20000		One * * ah
2023-03-02 20:02:48	Old * * Dream	Wasn't there the link to the two cans before		Old * * Dream
2023-03-02 20:02:52	Old * * Dream	Wasn't there the link to the two cans before		Old * * Dream
2023-03-02 20:02:59	Old * * Dream	Wasn't there the link to the two cans before		Old * * Dream
2023-03-02 20:11:15	Clear * * Fragrance	The chicken claw link shows a shelf life of only 10 days		Old * * Dream
2023-03-02 20:20:35	Using * * 4	Where is the link for Pink Pineapple		Clear * * Fragrance
2023-03-02 20:20:40	Using * * 4	Where is the link for Pink Pineapple		Using * * 4
2023-03-02 20:20:52	Using * * 4	Where is the link for Pink Pineapple		Using * * 4
2023-03-02 20:21:04	Using * * 4	Where is the link for Pink Pineapple		Using * * 4
2023-03-02 20:32:21	Sea * *~	What is the number of bread links		Using * * 4
2023-03-02 20:37:26	Ming * *	Where is the link for fan pineapple		Sea * *~
2023-03-02 20:38:03	ᥫ**�	Where can I buy pink pineapple		Ming * *
2023-03-02 20:41:24	Flow * *	Where is the dried bread		ᥫ**�
2023-03-02 20:41:42	Flow * *	Where is the dry bread		Flow * *
2023-03-02 20:41:45	Rui * * Xin	Where is the link to the golden soup ingredient?		Flow * *
2023-03-02 21:01:22	Apple * * fruit	Where is the White Elephant Breakfast Noodles?		Rui * * Xin
2023-03-02 21:01:46	Apple * * fruit	Where is the White Elephant Breakfast Noodles?		Apple * * fruit
2023-03-02 21:04:15	He * * Xin	What is the link for the bamboo shoot sample number		Apple * * fruit
2023-03-02 21:09:18	Using * * 4	What is the number of links for pink pineapple		He * * Xin
2023-03-02 21:19:09	✨**✨	Is there anything to send to link one? Is it only 3 pounds?		Using * * 4
2023-03-02 21:45:21	ᶜ * * Dish	Is the 5th link only available in two flavors?		✨**✨
2023-03-02 21:53:45	Joint * * Photography	What is the link number for cereal?		ᶜ * * Dish
2023-03-02 21:54:23	Joint * * Photography	What is the link number for cereal?		Joint * * Photography
2023-03-02 22:13:53	ꩵ**⁰	Can you introduce the first link		Joint * * Photography
2023-03-02 22:27:22	꧁**꧂	What is the number of links for pickled bamboo shoots		ꩵ**⁰
2023-03-02 22:56:03	A * * statement	What is the link number for Red Pineapple		꧁**꧂
2023-03-02 23:04:39	Luan * * Min	Can I access the link?		A * * statement
2023-03-02 23:04:44	Luan * * Min	Can that fruit be linked?		Luan * * Min
2023-03-03 18:10:48	Tao * * Cat	Where is this slicer		Luan * * Min
2023-03-03 18:18:47	Salary * * 1	Where is the 3-pound one??		Tao * * Cat
2023-03-03 18:22:27	Fat * * Liu	What is the link number for the fruit in your work that you want to peel with an orange color?		Salary * * 1
2023-03-03 18:22:55	Peach * * Zi	What is the number of links		Fat * * Liu
2023-03-03 18:31:51	୧ * * Fat	Where is the triangular bone		Peach * * Zi
2023-03-03 18:44:29	Wind * * Month	What is the number of links for the banana and hemp stew in the video		୧ * * Fat
2023-03-03 18:52:40	S**�	What is the egg that looks like an orange in the short video? Send me a link to check, I can't find it		Wind * * Month
2023-03-03 18:53:00	Autumn Snow	What is the number of links		S**�
2023-03-03 20:36:50	Chen * * Creek	What is Link 4		Autumn Snow
2023-03-03 20:51:29	Ah * * Bei	Which link is sour and spicy powder		Chen * * Creek
2023-03-07 19:25:56	Fat * * Nine	Is there anything else on link four		Ah * * Bei
2023-03-07 19:30:49	Jia * * L	Is the 6th link sour and spicy powder slightly spicy?		Fat * * Nine
2023-03-07 19:40:01	Small * *)	Where is the black boned chicken?		Jia * * L
2023-03-07 19:43:47	Yi * * Bei	Is there a link		Small * *)
2023-03-07 19:43:57	Da * * Wei	Where is the canned food		Yi * * Bei
2023-03-07 21:25:28	ღ**ᩚ	Is the third link sweet?		Da * * Wei
2023-03-07 21:42:15	Jiu * * Mei	Where is the bamboo shoot sample		ღ**ᩚ
2023-03-07 22:03:15	Open * * Class	What is the number link for canned Yangmei		Jiu * * Mei
2023-03-07 22:06:16	Using * * 0	What is the number link for bamboo shoots		Open * * Class
2023-03-07 22:07:33	Using * * 0	What is the link for the bamboo shoot sample number		Using * * 0
2023-03-07 22:15:40	Small * *	Where is the link for five spice egg white		Using * * 0
2023-03-07 22:25:43	Blue * * Ocean	Which link on the 6th is less spicy		Small * *
2023-03-07 22:25:51	Blue * * Ocean	Which link on the 6th is less spicy		Blue * * Ocean
2023-03-07 22:26:18	D**h	Where is the sour plum soup		Blue * * Ocean
2023-03-07 22:27:26	D**h	Where is the sour plum soup		D**h
2023-03-09 20:27:56	Cheng * * Cheng	Where is it in Lishui		D**h
2023-03-09 20:51:20	Swimming for * *	What is the link number?		Cheng * * Cheng
2023-03-09 20:59:29	Yi * * Hui	Are the crayfish in the pot two good links?		Swimming for * *
2023-03-09 21:02:19	Yi * * Hui	Is the crayfish in the pot linked to link 2?		Yi * * Hui
2023-03-09 21:23:53	Pout * * lips	Can Link 1 be stored at room temperature?		Yi * * Hui
2023-03-09 21:30:49	D**、	Is there a link to the bamboo shoot sample?		Pout * * lips
2023-03-09 21:32:37	Chuan * * Skin	How are chicken feet sold now		D**、
2023-03-09 22:06:23	Xin * * Rui	Where did you buy that transparent bucket		Chuan * * Skin
2023-03-09 22:21:00	@**Rice	Where are the three pounds		Xin * * Rui
2023-03-09 22:30:22	Jiang * * Sister	Is the water cup on link 2 leaking		@**Rice
2023-03-09 22:35:43	Using * * 1	What is the link number for this honey		Jiang * * Sister
2023-03-09 22:52:26	Wan * * He	What is the number of links for baking bread		Using * * 1
2023-03-09 22:53:09	Wan * * He	What is the number of toast links		Wan * * He
2023-03-09 23:21:50	Little * * person	Is the sour and spicy powder in your video the link to Number Five		Wan * * He
2023-03-13 19:29:06	Yang * * da	What is the number of links		Little * * person
2023-03-13 19:48:49	Bean * * Bean	How many pounds did you get from the 4th link?		Yang * * da
2023-03-13 20:15:26	Round**	What is the number of loquat honey links		Bean * * Bean
2023-03-17 20:34:31	Xiao * * Li	Where is the pot		Round**
2023-03-17 21:18:49	* * Can	Where are the live beads		Xiao * * Li
2023-03-17 21:22:32	Being framed by * *	How many breads are there in link two?		* * Can
2023-03-17 21:23:16	Being framed by * *	How many breads are there in link two?		Being framed by * *
2023-03-17 21:29:55	Wei * * Group	Where is the pot?		Being framed by * *
2023-03-17 21:56:33	Yang * * Xiao	Is the link number 42 very small		Wei * * Group
2023-03-17 23:12:05	Green silk	What's the number of fermented bean curd link?		Yang * * Xiao
2023-03-19 16:39:10	Scallion flower	Where is the pot for stir frying and braising chicken?		Green silk
2023-03-19 16:42:53	Art * * ⁸	Where did you buy your things		Scallion flower
2023-03-19 17:36:56	You * *	Is there no link to the small oil burning pot?		Art * * ⁸
2023-03-19 17:46:26	9 * * Line	Where is the skirt vegetable?		You * *
2023-03-19 17:46:32	Nuo * * Zi	Where is the canned food		9 * * Line
2023-03-19 17:46:49	Nuo * * Zi	Where is the canned food		Nuo * * Zi
2023-03-19 17:46:55	Nuo * * Zi	Where is the canned food		Nuo * * Zi
2023-03-19 17:47:06	Nuo * * Zi	Where are the cans? Where are the cans		Nuo * * Zi
2023-03-19 17:47:36	Nuo * * Zi	Where is the canned food		Nuo * * Zi
2023-03-19 17:47:55	Nuo * * Zi	Where are the cans? Where are the cans? Where are the cans? Where are the cans? Where are the cans? Where are the cans		Nuo * * Zi
2023-03-19 17:50:54	Macro * * Constant	What is the number of links for chicken feet		Nuo * * Zi
2023-03-19 18:01:41	Ai * * face	Chicken Claw Slightly Spicy, Which One Should I Buy		Macro * * Constant
2023-03-19 18:42:46	Old Tan	Which link to shoot this		Ai * * face
2023-03-19 18:54:12	Handsome * * nest	What is the number of links for rock sugar		Old Tan
2023-03-19 18:54:39	Handsome * * nest	What is the number of links for rock sugar		Handsome * * nest
2023-03-19 19:02:51	Shuo * * woman	Where are the chicken feet		Handsome * * nest
2023-03-19 19:41:01	Run**-	Where is Pipa honey?		Shuo * * woman
2023-03-19 19:47:11	Zhen Zhen	What is the link number? It's a slightly spicy boneless chicken claw.		Run**-
2023-03-19 21:25:53	Pomelo * * tray	What is the number of links		Zhen Zhen
2023-03-19 21:26:34	Pomelo * * tray	I want to buy Harbin sausage. What is the link number		Pomelo * * tray
2023-03-19 21:43:00	Su * * time	Towel roll, what is the link number		Pomelo * * tray
2023-03-19 22:02:14	Morning**	Where did the pot go??		Su * * time
2023-03-19 23:14:02	Will * * heart	Where is the dry bread		Morning**
2023-03-19 23:15:27	Flower * * Flower	Where is the canned lychee		Will * * heart
2023-03-19 23:48:17	Heart Bay	Is the duck neck linked on the 13th sweet for its spiciness?		Flower * * Flower
2023-03-19 23:48:24	❤** Man	Where is the little watermelon		Heart Bay
2023-03-20 00:11:08	Ah * * Gu	Is the 5th link for ready to eat with open bags		❤** Man
2023-03-20 16:49:07	Grey Wolf	Where is the link? I won't introduce it. I bought it before		Ah * * Gu
2023-03-20 17:05:04	Orange * *	Where is durian controlled		Grey Wolf
2023-03-20 17:17:05	Tu * * taro	What is the number of links for fans		Orange * *
2023-03-20 17:46:50	Tu * * taro	What is the number of links for fans		Tu * * taro
2023-03-20 17:59:28	Ten * *	What is the number of live bead links		Tu * * taro
2023-03-20 18:19:50	�**�	Do you have a brine pack?? If possible, click on the link		Ten * *
2023-03-20 18:21:06	Sweet * * Mi	Where are the chicken feet		�**�
2023-03-20 18:21:16	Mei * * Shi	What is the number of links		Sweet * * Mi
2023-03-20 18:39:01	Spring * * Summer	What is the link to buy 1000 grams and get 500 grams for free		Mei * * Shi
2023-03-20 19:10:08	Yan * * 8	What is the number of links for yogurt		Spring * * Summer
2023-03-20 19:13:08	Jia * * Window	Is the kitchen knife from link 57 effective?		Yan * * 8
2023-03-20 19:18:08	Born * *,	What is the number of links here		Jia * * Window
2023-03-20 19:18:15	Born * *,	What is the number of links here		Born * *,
2023-03-20 19:18:22	Born * *,	What is the number of links here		Born * *,
2023-03-20 19:18:28	Born * *,	What is the number of links here		Born * *,
2023-03-20 19:26:00	Cheng * * Xin	The boneless chicken feet in the video are the link		Born * *,
2023-03-20 19:42:13	Poetry * * Ying	Which link is braised chicken leg?		Cheng * * Xin
2023-03-20 19:42:40	Poetry * * Ying	Which link is braised chicken leg?		Poetry * * Ying
2023-03-20 19:52:37	one billion	How to link toast? There are several types [face covering]		Poetry * * Ying
2023-03-20 19:54:10	Teacher Tang * *	What is the number of links for chicken feet		one billion
2023-03-20 20:12:46	D**）	Can 33 be linked to 3 boxes		Teacher Tang * *
2023-03-20 20:17:28	꧁**꧂	What link is it		D**）
2023-03-20 20:27:13	h**e	Hello beauty, I want to ask if there is a link to that transparent water bucket. Hello beauty, I want to ask if there is a link to that transparent water bucket		꧁**꧂
2023-03-20 20:27:18	h**e	Hello beauty, I want to ask if there is a link to that transparent water bucket. Hello beauty, I want to ask if there is a link to that transparent water bucket		h**e
2023-03-20 20:27:21	h**e	Hello beauty, I want to ask if there is a link to that transparent water bucket. Hello beauty, I want to ask if there is a link to that transparent water bucket		h**e
2023-03-20 20:27:32	h**e	Hello beauty, I want to ask if there is a link to that transparent water bucket. Hello beauty, I want to ask if there is a link to that transparent water bucket		h**e
2023-03-20 20:46:08	h**m	What is the number of links for the chicken sauce package made with "Qinhuang Braised Chicken Sauce"?		h**e
2023-03-20 20:47:43	h**m	What is the link number for the "Qinhuang Braised Chicken Recipe Pack"?		h**m
2023-03-20 22:42:34	Falling * * Life	What is the number of Huangmeng chicken feed links		h**m
2023-03-20 22:46:58	Ye * *	What is the number of links		Falling * * Life
2023-03-22 17:22:24	」 * * Ten	Is that canned food still available at that link??		Ye * *
2023-03-22 17:55:10	Lei**	Is there only one package for link 2?		」 * * Ten
2023-03-22 18:02:58	An**·	Where is the yogurt?		Lei**
2023-03-22 18:03:01	An**·	Where is yogurt		An**·
2023-03-22 18:03:10	An**·	Where is yogurt		An**·
2023-03-22 18:07:19	Warm * * ⁸	What is your link number		An**·
2023-03-22 18:36:18	Mo * * trace	Where is curry powder? At that link		Warm * * ⁸
2023-03-22 18:47:25	You * * ✓	Where is the braised chicken		Mo * * trace
2023-03-22 18:53:57	Okay * * material	Anchor, may I ask if the 7th link is delicious?		You * * ✓
2023-03-22 19:16:31	Small radium	How are chicken feet sold?		Okay * * material
2023-03-22 19:20:22	❤**✨	Where are boneless chicken feet?		Small radium
2023-03-22 19:28:17	Ping * * You	Is there a difference between the two links on the 13th?		❤**✨
2023-03-22 19:28:18	Ping * * You	Is there a difference between the two links on the 13th?		Ping * * You
2023-03-22 19:28:27	Ping * * You	Is there a difference between the two links on the 13th?		Ping * * You
2023-03-22 19:28:32	Ping * * You	Is there a difference between the two links on the 13th?		Ping * * You
2023-03-22 19:28:40	Ping * * You	Is there a difference between the two links on the 13th?		Ping * * You
2023-03-22 19:28:45	Ping * * You	Is there a difference between the two links on the 13th?		Ping * * You
2023-03-22 20:00:17	Mo * *~	What is the link for the honey just introduced?		Ping * * You
2023-03-22 20:09:31	Swing * * as	Is the first link familiar?		Mo * *~
2023-03-22 20:10:30	A * * Ying	What is the difference between link 53 and corn 3? [question]		Swing * * as
2023-03-22 20:12:13	Long * *)	Where is the braised chicken sauce		A * * Ying
2023-03-22 20:12:35	Long * *)	Where is the braised chicken sauce		Long * *)
2023-03-22 20:13:25	Long * *)	Where is the braised chicken sauce		Long * *)
2023-03-22 20:27:01	Using * * 6	Where is it delivered?		Long * *)
2023-03-22 20:51:34	�**�	What is the number of links		Using * * 6
2023-03-22 20:58:28	Love * * Head	What is the number of loquat honey links		�**�
2023-03-22 21:26:27	Shi * * Ran	Where is the pot		Love * * Head
2023-03-22 22:07:53	Ga * * ha	Number of starch intestines		Shi * * Ran
2023-03-24 17:21:34	First meeting	Do you have fewer links		Ga * * ha
2023-03-24 17:28:58	Tiger Shell	Where is the purple rice bread		First meeting
2023-03-24 18:24:14	Little * * Dolphin	Which link is 1000g with 500g?		Tiger Shell
2023-03-24 18:31:00	Stubborn * * Y	Where is the coconut		Little * * Dolphin
2023-03-24 18:32:37	Long * * Sister	Lemon? At what link		Stubborn * * Y
2023-03-24 18:35:26	Yu * * Wang	What is the number of foie gras links?!		Long * * Sister
2023-03-26 18:05:44	Liao * * 3	Where is the black rice toast		Yu * * Wang
2023-03-26 18:22:50	3 * *.	What is the number of links		Liao * * 3
2023-03-26 18:24:31	No * * waiting	What is the link to Tangxin Egg?		3 * *.
2023-03-26 19:34:31	✝**	What is the number of links		No * * waiting
2023-03-26 19:35:35	Purple * * 4	What is the number of links for chili sauce		✝**
2023-03-26 20:21:13	Chao * * Nan	Can you explain the link on the 8th?		Purple * * 4
2023-03-26 20:50:02	Rain * * Xuan	What is the secret link you mentioned?		Chao * * Nan
2023-03-26 21:19:20	Two * * horses	What is the link number?		Rain * * Xuan
2023-03-27 17:06:09	Wu * * said	What is the link number for your yellow stew?		Two * * horses
2023-03-27 17:09:26	Q**〗	Where is the brown sugar		Wu * * said
2023-03-27 17:09:29	Q**〗	Where is the brown sugar		Q**〗
2023-03-27 17:09:37	Q**〗	Where is the brown sugar		Q**〗
2023-03-27 17:09:46	Q**〗	Where is the brown sugar		Q**〗
2023-03-27 17:10:00	Q**〗	Where is the brown sugar		Q**〗
2023-03-27 17:20:54	A**！	What is the number of links		Q**〗
2023-03-27 17:21:50	★ * * Swing	Where can I place an order for this sheep bone		A**！
2023-03-27 18:26:24	Li * * Bo	Where is yogurt		★ * * Swing
2023-03-27 18:27:19	�**�	Which link is chili sauce		Li * * Bo
2023-03-27 18:27:55	Y**～	Which link is this sauce from?		�**�
2023-03-27 18:28:40	Y**～	Which link is this sauce from?		Y**～
2023-03-27 18:32:03	Do * *	Where is the link to the fruit of life		Y**～
2023-03-27 20:28:26	Fresh * * Fresh	What is the connection date for eggs?		Do * *
2023-03-27 21:20:28	Open * *	What is the number of links for lotus root powder		Fresh * * Fresh
2023-03-27 21:28:00	￴ * * Only	Hand peeled bamboo shoots number link		Open * *
2023-03-27 22:05:50	Open * * na	What is the towel roll size link?		￴ * * Only
2023-03-27 22:06:29	Open * * na	What is the towel roll number link!?		Open * * na
2023-03-27 23:00:38	Dust * * E	Where is the link for spicy hotpot		Open * * na
2023-03-27 23:10:07	Guo * * Niang	How about link 73		Dust * * E
2023-03-31 20:14:34	South * * Slow	Where can I buy sour and spicy food?		Guo * * Niang
2023-03-31 20:42:15	Only * *	Can you explain the link on the 15th		South * * Slow
2023-03-31 20:49:07	Handsome * *	Link 1 is boneless chicken feet		Only * *
2023-03-31 21:47:31	Celery * * Celery	What is the link for the slightly spicy bamboo shoots that I like to eat?		Handsome * *
2023-03-31 22:43:40	∫ * * Eight	Can I see the physical product on link 13		Celery * * Celery
2023-03-31 23:16:44	Brother Yi * *	Is there no honey link?		∫ * * Eight
2023-03-31 23:18:31	Brother Yi * *	Is the second link yellow, not white?		Brother Yi * *
2023-04-02 17:18:02	Li**	Where is Lishui located		Brother Yi * *
2023-04-02 17:18:02	Li**	Where is Lishui located		Li**
2023-04-02 17:21:41	燚 * * Dragon	Where is the link?		Li**
2023-04-02 17:21:41	燚 * * Dragon	Where is the link?		燚 * * Dragon
2023-04-02 17:22:17	Drunk * *)	What is the link number?		燚 * * Dragon
2023-04-02 17:22:17	Drunk * *)	What is the link number?		Drunk * *)
2023-04-02 17:25:03	If * * later	Where is the sauce		Drunk * *)
2023-04-02 17:25:03	If * * later	Where is the sauce		If * * later
2023-04-02 17:43:48	Extreme degree	How to buy link 2		If * * later
2023-04-02 17:43:48	Extreme degree	How to buy link 2		Extreme degree
2023-04-02 17:45:21	Little * * Dog	Which link is the live bead		Extreme degree
2023-04-02 17:45:21	Little * * Dog	Which link is the live bead		Little * * Dog
2023-04-02 17:56:00	Heart * * fine	How many links are there on the 5th		Little * * Dog
2023-04-02 17:56:00	Heart * * fine	How many links are there on the 5th		Heart * * fine
2023-04-02 19:15:07	Ten * * Seven	What is the number of links		Heart * * fine
2023-04-02 19:15:07	Ten * * Seven	What is the number of links		Ten * * Seven
2023-04-02 19:17:20	Sugar * * can	Where is brown rice		Ten * * Seven
2023-04-02 19:17:20	Sugar * * can	Where is brown rice		Sugar * * can
2023-04-02 19:38:27	Month * * Cat	What is the link number?		Sugar * * can
2023-04-02 19:38:27	Month * * Cat	What is the link number?		Month * * Cat
2023-04-02 20:22:00	Heart * * Blessing	Where can you place an order for your passion fruit		Month * * Cat
2023-04-02 20:22:00	Heart * * Blessing	Where can you place an order for your passion fruit		Heart * * Blessing
2023-04-06 17:20:41	Using * * 6	What is the link number in your hand		Heart * * Blessing
2023-04-06 17:25:51	Flower Sauce	Do you have a link to what you're eating		Using * * 6
2023-04-06 17:27:17	Oh * *!	What is the number of tripe links		Flower Sauce
2023-04-06 17:28:06	Thief * * Thief	What is the number of links		Oh * *!
2023-04-06 17:30:55	Expert * *	Are your gloves on link four		Thief * * Thief
2023-04-06 17:43:03	╰**＇	Where is foie gras		Expert * *
2023-04-06 17:47:22	Old * * Big	What is the number of links		╰**＇
2023-04-06 17:56:09	Wind * *	What is the number of links for blinds?		Old * * Big
2023-04-06 18:10:36	Ink * *.	What is the number of links		Wind * *
2023-04-06 18:26:11	Xiao * * ૢ	What is the link number for the Shengqiao Fortune Group? Does anyone know?		Ink * *.
2023-04-06 18:38:40	Chuan * * ﹆	Is the 18th link sweet lemon		Xiao * * ૢ
2023-04-06 18:39:35	Chuan * * ﹆	Is the 18th link sweet lemon?		Chuan * * ﹆
2023-04-06 18:39:49	An * * Le	May I ask if the knife that can cut coconuts is real or fake, and is it still linked?		Chuan * * ﹆
2023-04-06 19:28:56	Na * *!	Which link in the hodgepodge		An * * Le
2023-04-06 21:09:59	Orange * * Ping	What is the number of links		Na * *!
2023-04-06 21:46:01	Sugar * * fruit	What is the link number for rice cake slices?		Orange * * Ping
2023-04-07 17:48:27	�** ✨	What is the link number?		Sugar * * fruit
2023-04-07 17:58:23	Crazy car	What is the number of links for purple rice bread		�** ✨
2023-04-07 18:11:38	Jun * * Biao	Is the 17th link for getting 3 pounds?		Crazy car
2023-04-07 19:22:24	Shang * * Ting	It's not the seventh link, what kind of duck neck link is it?		Jun * * Biao
2023-04-07 19:39:41	Rui**	What is the link for Luoshen Flower Tea		Shang * * Ting
2023-04-07 19:49:29	Stable * * Heavy	Where is the brine pack		Rui**
2023-04-07 19:54:17	Shang * * Ting	Can you take a look at that neck? The current seventh link		Stable * * Heavy
2023-04-07 20:12:19	Peng * * Bubble	Is the fifth link hairy?		Shang * * Ting
2023-04-07 20:14:13	Xi * * Bei	Is there a link for loquat honey		Peng * * Bubble
2023-04-10 17:40:25	An * *	Where is the Chinese toon tree		Xi * * Bei
2023-04-10 17:40:48	An * *	Where is the Chinese toon tree		An * *
2023-04-10 17:53:37	ℒ**࿚	What link is the bone in		An * *
2023-04-10 18:01:43	Dou * * Dou	Can't the fourth link have a mix and match outfit		ℒ**࿚
2023-04-10 18:42:00	h**a	How to sell the pot?		Dou * * Dou
2023-04-10 18:49:26	Meow * * Mi	Where is the flower glue		h**a
2023-04-10 19:25:04	2**g	What is the number of links		Meow * * Mi
2023-04-10 19:42:05	Year * *	What is the link for Xiangchun sauce		2**g
2023-04-10 19:42:50	এ**ꫀ	Where are the bananas		Year * *
2023-04-10 20:07:47	Late Autumn	What is the link for the fragrant spring you made		এ**ꫀ
2023-04-10 20:41:28	Dan * * Zi	What is the number of links		Late Autumn
2023-04-10 21:00:08	Xiao * * Fang	The link for braised chicken seasoning		Dan * * Zi
2023-04-10 21:06:28	ㅤ**～	What is the number of tripe links		Xiao * * Fang
2023-04-10 21:07:43	West * *	What is the number of links for chicken feet		ㅤ**～
2023-04-10 21:14:36	Zen * * Practice	Where is yogurt		West * *
2023-04-12 17:13:01	* * Pet	What is the link for dishwashing detergent		Zen * * Practice
2023-04-12 17:26:32	Bao * * Du	Which link		* * Pet
2023-04-12 18:09:21	Lu * * Fei	Where is the sauce in the video?		Bao * * Du
2023-04-12 18:11:00	Lu * * Fei	On what date is the sauce in the video connected?		Lu * * Fei
2023-04-12 18:11:40	Lu * * Fei	Where is the sauce for cooking fish?		Lu * * Fei
2023-04-12 18:20:05	C**�	Where can I buy that phoenix claw		Lu * * Fei
2023-04-12 18:32:32	Ya * * Dan	What is the link for braised chicken sauce?		C**�
2023-04-12 18:33:04	Ya * * Dan	What is the link for braised chicken sauce?		Ya * * Dan
2023-04-12 18:33:12	Ya * * Dan	What is the link for braised chicken sauce?		Ya * * Dan
2023-04-12 18:33:15	Ya * * Dan	What is the link for braised chicken sauce?		Ya * * Dan
2023-04-12 20:27:44	Heart * * 9	What is the link number for corn?		Ya * * Dan
2023-04-12 20:46:51	nine hundred million	The 138 in link 2 is loquat honey		Heart * * 9
2023-04-17 17:13:04	South * * Two	Where is sesame salad dressing		nine hundred million
2023-04-17 17:22:37	~* * seedlings	Where is the braised chicken		South * * Two
2023-04-17 17:22:54	~* * seedlings	Where is the braised chicken		~* * seedlings
2023-04-17 17:23:08	~* * seedlings	Where is the braised chicken		~* * seedlings
2023-04-17 17:24:02	Ye * * Zai	Where is the link to Xue Meiniang		~* * seedlings
2023-04-17 17:33:45	@**�	What is the link for 10 Snow Maidens priced at 29.9 yuan??		Ye * * Zai
2023-04-17 17:33:45	@**�	29.9元10只雪媚娘在几号链接？？		@**�

## Sheet: Inquiry-packaging
A	E	D
2023-01-01 13:41:26	Black***	Are video combinations still available for sale?
2023-01-01 13:40:30	Like***	Can we sell each item individually?
2023-01-01 13:24:23	Outline***	Do you have any individually purchased tangerine peel
2023-01-01 13:16:08	You***	Do you have something to drink without packaging
2023-01-01 13:15:58	Sea***	There were wooden boxes before, right?
2023-01-01 13:06:48	East***	How many packaging bags should I send?
2023-01-01 13:06:21	N***	How many gift bags are there
2023-01-01 13:02:50	C***	Do you have mixed gift boxes?
2023-01-01 13:02:21	Yu***	Is there no plastic film left?
2023-01-01 12:56:42	Big***	Why not 20 boxes
2023-01-01 12:56:28	J***	Do you have gift box packaging? I want to buy it as a gift for someone
2023-01-01 12:43:54	Li***	20 gift bags
2023-01-01 12:42:48	Ice***	How many gift boxes are there
2023-01-01 11:53:17	Sugar***	What does the outer packaging look like
2023-01-01 09:19:19	Death***	Is Chenpi white tea packaged in square slices
2023-01-01 09:18:48	Death***	Do you have a packaging version of Chenpi white tea
2023-01-01 23:23:53	B***	I think the packaging of Chenpi white tea is different. Are the ingredients the same
2023-01-01 23:23:40	B***	Kangge Chenpi White Tea, I think the packaging is different. Are the ingredients the same
2023-01-01 23:23:18	B***	I think the packaging of Chenpi white tea is different. Are the ingredients the same
2023-01-01 22:56:16	Ya***	The packaging is quite high-end, how about the quality?
2023-01-01 22:45:50	Smoke***	Is there packaging for 130
2023-01-01 22:31:16	Xiao***	You opened the packaging, right? Let everyone take a look.
2023-01-01 22:24:58	One***	Do you have rice paper packaging?
2023-01-01 22:13:33	Follow along***	Is there independent packaging inside
2023-01-01 21:14:37	Oh my god***	Is it sealed packaging
2023-01-01 21:07:35	Use***	What packaging is this little green tangerine
2023-01-01 21:02:07	Wood***	The packaging is quite high-end, how about the quality?
2023-01-01 20:55:11	Lin***	The packaging is quite high-end, how about the quality?
2023-01-01 20:49:50	Wave***	Do you sell packaging boxes
2023-01-01 20:42:17	y***	Is it sealed packaging
2023-01-01 20:36:16	Wei***	Is it sealed packaging
2023-01-01 20:30:13	flower	2000 meters? Packaging 1900
2023-01-01 20:25:10	Snow***	Is it sealed packaging
2023-01-01 19:52:27	ㅤ***	Do you sell packaging or tea
2023-01-01 19:46:42	Crab***	Can I buy four items with two packaging bags
2023-01-01 19:33:41	At the end***	Do you have small bag packaging
2023-01-01 19:21:29	T***	Really... where is Nai packaging? Packaging accounts for a much larger proportion than tea
2023-01-01 19:16:09	T***	What about selling packaging?
2023-01-02 12:04:16	Fortunately***	Do they all have gift bags for packaging?
2023-01-02 11:21:04	Macro***	Is there packaging for every type of tea
2023-01-02 11:20:55	t***	What's inside the square box? What packaging is it?
2023-01-02 10:34:38	L***	Is the packaging inside the old iron box or paper box
2023-01-02 10:24:35	Luo***	I didn't see the packaging of Xiaoqinggan when I answered the phone just now
2023-01-02 10:24:18	Luo***	What packaging does Xiaoqinggan have
2023-01-02 10:09:09	Xiao***	The packaging is quite high-end, how about the quality?
2023-01-02 08:50:39	Gui***	Black tea is packaged in 5G
2023-01-02 08:49:29	Sun***	How many packaging bags should be given for Da Hong Pao
2023-01-02 08:49:15	North***	Give me a few packaging bags
2023-01-02 08:49:00	Sun***	How many packaging bags should I give to Da Hong Pao?
2023-01-02 08:48:51	Sun***	How many packaging bags should I give you?
2023-01-02 08:46:49	She***	Give me a few packaging bags
2023-01-02 08:46:40	She***	Give me a few packaging bags
2023-01-02 08:46:40	Fragrance***	What is the packaging inside
2023-01-02 08:46:28	U***	Do you have packaging bags?
2023-01-02 08:40:34	Zhang***	What about the yellow packaging
2023-01-02 08:35:08	Follow along***	What's inside the packaging
2023-01-02 08:33:48	Fu***	How many boxes should be placed in the packaging bag
2023-01-02 08:16:50	Ping***	The packaging is quite high-end, how about the quality?
2023-01-02 07:56:47	Wei***	Do you have the yellow strip packaging
2023-01-02 07:56:35	Wei***	Do you have the yellow strip packaging
2023-01-02 07:56:24	Wei***	Do you have the yellow strip packaging
2023-01-03 00:04:24	None***	Has the packaging changed? There is no collaboration with Li Mocha from before
2023-01-02 23:48:34	R***	Do you bring a gift bag with packaging
2023-01-02 23:12:29	Z***	Several layers of packaging
2023-01-02 23:09:19	@***	Are you packaged in iron boxes
2023-01-02 23:06:21	People***	Is it individually packaged? How many grams per bag
2023-01-02 22:39:49	Jiang***	How is it packaged inside
2023-01-02 22:38:50	Jiang***	What kind of packaging is inside
2023-01-02 22:06:42	Go ahead***	Do you have the cinnamon in the red packaging
2023-01-02 22:06:12	L***	Can you take a look at the inner packaging, sister
2023-01-02 22:05:51	L***	Can you take a look at the inner packaging
2023-01-02 20:56:11	White***	Do you have packaging bags
2023-01-02 20:53:55	B***	Is there a gift box packaging for each item?
2023-01-02 20:27:53	P***	Will the packaging not be flattened?
2023-01-02 19:55:00	Mo***	Kang Ge, why did Xiaoqinggan change its packaging? There is no SC left
2023-01-02 19:28:48	ﻩ***	Brother, does this tea come with independent packaging
2023-01-02 19:28:16	ﻩ***	He has 6 pieces per box. I can't break it with my hands, can I. Is there any independent packaging available. eldest brother
2023-01-02 19:26:29	ﻩ***	He can't break these 6 pieces by hand, does he have independent packaging
2023-01-02 19:14:42	Ah***	Gift box packaging
2023-01-03 12:24:03	None***	Is it sealed packaging
2023-01-03 12:23:27	Laugh***	Is it sealed packaging
2023-01-03 11:36:31	Poison***	Is it sealed packaging
2023-01-03 10:43:27	One***	Four gift boxes with packaging
2023-01-03 10:43:01	Super***	What does the packaging look like
2023-01-03 10:22:50	Thousand***	Is it sealed packaging
2023-01-03 10:11:08	Learning***	Is there a yellow and red robe on the outer packaging?
2023-01-03 10:02:36	Only***	Is it sealed packaging
2023-01-03 09:58:00	The group***	What is the packaging inside
2023-01-03 09:57:01	O***	What packaging is inside
2023-01-03 09:56:58	Wang***	What packaging is inside
2023-01-03 09:55:38	Li***	Is it sealed packaging
2023-01-03 09:49:51	Laugh***	Is it sealed packaging
2023-01-03 09:48:23	Sadness***	Is it sealed packaging
2023-01-03 09:46:48	Thousand***	Is it sealed packaging
2023-01-03 09:29:30	Poison***	Is it sealed packaging
2023-01-03 09:26:01	I***	Is it sealed packaging
2023-01-04 00:30:14	Warm***	Is there packaging available
2023-01-04 00:14:58	Only***	Is it sealed packaging
2023-01-04 00:13:47	The ocean***	How many packaging bags can it hold
2023-01-04 00:09:38	Only***	Is it sealed packaging
2023-01-04 00:06:01	Thousand***	Is it sealed packaging
2023-01-04 00:02:30	Cloud***	Is it sealed packaging
2023-01-03 23:59:33	K***	Do you have iron box packaging
2023-01-03 23:59:03	Poison***	Is it sealed packaging
2023-01-03 23:58:24	Huai***	May I ask if it is individually packaged or in bulk
2023-01-03 23:58:06	Thousand***	Is it sealed packaging
2023-01-03 23:52:42	Drip***	Is packaging okay? Prepare to send to the leader
2023-01-03 23:42:37	I***	Is it sealed packaging
2023-01-03 23:37:03	Cow***	May I ask if it is individually packaged or in bulk
2023-01-03 23:37:00	Thousand***	Is it sealed packaging
2023-01-03 23:26:24	Open it***	Is it sealed packaging
2023-01-03 23:07:55	Flat***	May I ask if it is individually packaged or in bulk
2023-01-03 23:03:04	Thousand***	Is it sealed packaging
2023-01-03 23:02:28	Li***	Is it sealed packaging
2023-01-03 22:54:19	c***	What is the packaging like
2023-01-03 22:50:09	Sunny	Is it sealed packaging
2023-01-03 22:49:51	Li***	Is it sealed packaging
2023-01-03 22:49:24	Hey, hey***	Do they all have small packaging for tasting
2023-01-03 22:43:33	Huai***	May I ask if it is individually packaged or in bulk
2023-01-03 22:40:48	Cloud***	Is it sealed packaging
2023-01-03 22:34:26	🚙***	Is the soft packaging inside gone?
2023-01-03 22:10:16	Skin***	Do you have larger packaging available
2023-01-03 21:36:15	West***	What about the yellow packaging
2023-01-03 21:26:08	Heart***	Is it sealed packaging
2023-01-03 21:25:17	Jie***	Is there packaging available
2023-01-03 21:22:39	Wood***	Is it sealed packaging
2023-01-03 21:21:31	Li***	Bring a few packaging boxes
2023-01-03 21:20:34	Qing***	Does the gift box packaging have moisture-proof paper?
2023-01-03 21:19:57	Snow***	May I ask if it is individually packaged or in bulk
2023-01-03 21:11:52	Heart***	Is it sealed packaging
2023-01-03 21:02:16	Legacy***	Is it sealed packaging
2023-01-03 21:00:18	M***	Do you still have that golden tea packaging?
2023-01-03 20:55:32	I***	Is it sealed packaging
2023-01-03 20:21:49	Shuo***	Do you have a gift box with a single package?
2023-01-03 20:18:46	s***	Does the gift box packaging have moisture-proof paper?
2023-01-03 20:14:01	Gold***	Is it sealed packaging
2023-01-03 20:12:33	Sunny	Is it sealed packaging
2023-01-03 20:10:14	Li***	I want packaged tea that is good
2023-01-03 20:07:42	Small***	Do you have small packaging
2023-01-03 20:04:38	Star***	The one in yellow packaging
2023-01-03 20:04:36	Poison***	Is it sealed packaging
2023-01-03 20:03:20	L***	Do you bring a packaging bag
2023-01-03 20:03:03	L***	Do you bring a packaging bag
2023-01-03 20:02:51	L***	Do you bring a packaging bag
2023-01-03 20:02:27	L***	Do you bring a packaging bag
2023-01-03 20:02:20	L***	Do you bring a packaging bag
2023-01-03 19:58:39	Ah。	What packaging is inside
2023-01-03 19:56:13	Sen***	How about unpacking
2023-01-03 19:52:14	💎***	Do you have the big red packaged tea from your video just now
2023-01-03 19:44:54	Hua***	What does the packaging look like
2023-01-03 19:40:36	Laugh***	Is it sealed packaging
2023-01-03 19:19:16	Fan***	What does this small package look like
2023-01-03 19:19:03	bear	What does unpacking look like
2023-01-03 19:18:25	Sadness***	Is it sealed packaging
2023-01-03 19:11:16	Cloud***	Is it sealed packaging
2023-01-03 19:05:59	Love***	Is it sealed packaging
2023-01-03 19:01:31	No, no***	Is this more suitable than packaged ones
2023-01-05 12:36:16	Guarding***	Do you have packaging bags?
2023-01-05 12:35:47	Guarding***	Do you have packaging bags?
2023-01-05 12:20:50	Wen***	Do you bring a packaging bag?
2023-01-05 11:27:11	Low***	The packaging is quite high-end, how about the quality?
2023-01-05 10:00:12	Zhang***	What packaging is inside
2023-01-05 09:56:09	Ah***	Does the small packaging have quality certification for several years
2023-01-05 09:47:25	1***	What is inside the packaging box
2023-01-05 09:46:43	A***	Can you take a look at the inner packaging
2023-01-05 23:38:10	Cool***	Does the gift box packaging have moisture-proof paper?
2023-01-05 23:37:16	Z***	Is there moisture-proof paper in the gift box packaging
2023-01-05 23:24:27	The most***	Is this selling packaging? How did I buy the tea table? It's less than a hundred yuan per kilogram and it's not packaged yet
2023-01-05 23:23:54	D***	Is there packaging available
2023-01-05 23:19:38	Poison***	Is it sealed packaging
2023-01-05 23:19:00	The day***	Does the gift box packaging have moisture-proof paper?
2023-01-05 23:15:54	Poison***	Is it sealed packaging
2023-01-05 23:14:22	Liu***	Is it sealed packaging
2023-01-05 23:13:41	Thousand***	Is it sealed packaging
2023-01-05 23:11:16	Wood***	Is it sealed packaging
2023-01-05 23:05:22	Peach***	Does the gift box packaging have moisture-proof paper?
2023-01-05 22:59:05	Thousand***	Is it sealed packaging
2023-01-05 22:57:31	Now***	What packaging does Jianghu have?
2023-01-05 22:50:03	Open it***	Is it sealed packaging
2023-01-05 22:44:34	Poison***	Is it sealed packaging
2023-01-05 22:32:14	Poison***	Is it sealed packaging
2023-01-05 22:29:55	Get up***	Is it sealed packaging
2023-01-05 22:29:39	Sadness***	Is it sealed packaging
2023-01-05 22:19:51	Li***	Is it sealed packaging
2023-01-05 22:19:09	Ah。	Is it packaged in a small box
2023-01-05 22:14:57	Poison***	Is it sealed packaging
2023-01-05 22:14:48	I***	Is it sealed packaging
2023-01-05 22:09:01	Ming***	Does the gift box packaging have moisture-proof paper?
2023-01-05 22:08:10	Cold***	Is it sealed packaging
2023-01-05 21:57:53	Mei***	Is it sealed packaging
2023-01-05 21:55:59	North***	Do you have the separate packaging bag for 999
2023-01-05 21:54:50	Laugh***	Is it sealed packaging
2023-01-05 21:52:58	Gold***	Is it sealed packaging
2023-01-05 21:45:24	Sun***	Is there packaging available
2023-01-05 21:28:25	Thousand***	Is it sealed packaging
2023-01-01 22:36:02	May***	What's the difference between that combination and the one just now
2023-01-01 22:30:52	R***	Is there still that combination in the video
2023-01-01 22:30:12	R***	Do you still have the combination from the video, big brother
2023-01-01 22:29:25	R***	Do you still have that video combination, big brother
2023-01-01 21:27:45	Oh my god***	Can you make a combination of secret realm and other tea leaves
2023-01-01 21:26:46	Ah***	Is there a combination available today?
2023-01-01 21:24:12	Hua***	The 999 combination model that was just released has been photographed. May I ask how long the shelf life is
2023-01-01 21:23:56	Hua***	The 999 combination model that was just released has been photographed. May I ask how long the shelf life is
2023-01-01 21:23:43	Hua***	The 999 combination model that was just released has been photographed. May I ask how long the shelf life is
2023-01-01 20:07:40	K***	What combination is 999
2023-01-01 20:07:33	K***	What are the combinations of 999
2023-01-01 19:32:21	Very***	Can you give me a combination of secret aged tangerine peel white tea and jasmine tea
2023-01-02 13:24:22	ℒ***	Do you have a combination of small green oranges
2023-01-02 13:16:59	ℒ***	Do you have a combination of small green oranges
2023-01-02 13:16:25	ℒ***	Do you have a combination of small green oranges
2023-01-02 13:10:35	ℒ***	When is the Little Green Orange Combination
2023-01-02 12:57:47	Cold***	When will the combination of Chenpi white tea be available?
2023-01-02 12:43:32	Cold***	Is there a combination of Chenpi white tea and Chenpi Gongmei
2023-01-02 12:42:44	ℒ***	Do you have a combination of small green oranges
2023-01-02 12:38:15	ℒ***	Do you have a combination of small green oranges
2023-01-02 12:29:12	ℒ***	Do you have a combination of small green oranges
2023-01-02 12:29:09	Luo***	Do you have a combination of small green oranges?
2023-01-02 12:28:03	ℒ***	Do you have the Xiaoqinggan combination
2023-01-02 12:26:46	Luo***	Do you have a combination of tangerine peel and white tea
2023-01-02 11:35:51	Dragon***	What about the dozen or so combinations in the video?
2023-01-02 10:34:48	t***	What combination is 999?
2023-01-02 10:16:50	A***	What about the headache combination
2023-01-02 10:16:40	A***	What about the headache combination
2023-01-02 10:11:12	Small***	Is there a White Master group
2023-01-02 09:48:50	Hope***	Do you have a combination set?
2023-01-02 09:48:02	Nie***	Can Sunshine help me change the combination I took before to orange red?
2023-01-02 09:46:50	Nie***	Can Sunshine help me change the combination I took before to orange red?
2023-01-02 09:46:39	Nie***	Can Sunshine help me change the combination I took before to orange red?
2023-01-02 09:35:50	Zhou***	Where are the links to Kang Ge's tea combinations
2023-01-02 09:24:39	Tai***	How many pounds of tea is the combination for 999
2023-01-02 09:20:24	Autumn***	What are the 999 combinations?
2023-01-02 09:09:46	Fang***	What about the combination in the video
2023-01-02 23:47:30	Kang * * Ye	@Nao * * * Combination style, each with different specifications
2023-01-02 23:30:58	Kang * * Ye	@M * * * combination models with different specifications
2023-01-02 21:48:33	U***	Can we change this combination? I just want orange peel white tea
2023-01-02 20:35:00	Luo***	Can you combine dried tangerine peel with white tea
2023-01-02 20:26:24	Luo***	Can all the combinations of dried tangerine peel come together
2023-01-02 19:47:10	🎶***	Is there a combination, a little more
2023-01-02 19:31:27	Luo***	Do you have any combinations of Qinggan oranges
2023-01-02 19:28:43	Luo***	Do you have a combination of small green oranges
2023-01-03 13:20:40	🤙***	Is there a combination of secret realm and tangerine peel white tea
2023-01-03 10:12:44	Yu Yu***	20 can be combined with various types of tea
2023-01-03 10:12:23	Yu Yu***	Can we combine 20 different types of tea together
2023-01-04 00:42:39	Four***	Is the 299 combination 20 items
2023-01-04 00:42:34	Hey, hey***	How many grams are the 999 combinations?
2023-01-04 00:42:23	Exactly***	Is there a combination of Chenpi white tea and Orange Red tea
2023-01-04 00:42:07	-***	The combination of 188
2023-01-01 09:55:34	Ning***	Is there a link for a single piece of tangerine peel white tea
2023-01-01 23:18:43	Kill***	Three orders a day or a total of three orders
2023-01-01 23:18:20	Kill***	Three orders a day or a total of three orders
2023-01-01 23:18:17	Still***	Do you have a single piece of black golden tangerine peel
2023-01-01 23:17:44	Kill***	Three orders a day or a total of three orders
2023-01-01 23:17:39	Kill***	Three orders a day or a total of three orders
2023-01-01 23:16:34	Forget it***	Is that wild peony available for sale
2023-01-01 23:15:46	Do it***	Can dried tangerine peel be soaked separately
2023-01-01 23:15:17	Do it***	Can the dried tangerine peel be soaked separately during the day
2023-01-01 22:52:20	One***	Do you have a single piece of tangerine peel and white wood as compensation
2023-01-01 22:44:53	What***	Is there a ticket in the secret realm?
2023-01-01 22:38:36	An***	I can't buy that much at once, why isn't there a single one?
2023-01-01 22:27:30	Ding Ding***	Do you have two free tickets
2023-01-01 22:17:59	Le***	Do you sell cups on a single order
2023-01-01 22:16:11	Le***	Do you want to buy cups individually
2023-01-01 22:15:57	Le***	Do you sell cups on a single order
2023-01-01 22:12:02	🐵***	How many boxes was that just now? I placed an order without looking at it
2023-01-01 22:08:37	Su***	Is there a single one?
2023-01-01 22:06:21	L***	Is there a single box in the secret realm
2023-01-01 22:06:10	L***	Is there a single bubble in the secret realm
2023-01-01 21:59:28	Wu***	Do you have a single one
2023-01-01 21:56:29	Eight***	Are there three orders in total that come with tea cakes
2023-01-01 21:55:34	Strange***	Is there a single piece of orange red
2023-01-01 21:41:32	Use***	Can single items be sold
2023-02-04 23:21:43	�***	Is Chenpi white tea on the menu,
2023-02-04 23:21:33	�***	Is Chenpi white tea on the menu,
2023-02-04 23:21:26	�***	Is Chenpi white tea on the menu
2023-02-04 23:21:15	�***	Is Chenpi white tea on the menu
2023-02-04 23:21:06	�***	Is Chenpi white tea on the menu
2023-02-04 23:19:53	A***	Do you have a separate tangerine peel white tea
2023-02-04 23:19:32	�***	Is Chenpi white tea on the menu
2023-02-04 23:07:31	�***	Is Chenpi white tea sold separately
2023-02-04 23:05:35	W***	Can we have a separate tangerine peel white tea? I don't want anything else.
2023-02-04 22:47:49	Green***	Is there a separate secret realm
2023-02-04 22:45:57	Green***	Is there a separate secret realm
2023-02-04 22:30:31	Late***	Is there no single item in the secret realm?
2023-02-04 22:20:24	Xu***	Do you have tea with simple packaging
2023-02-04 22:02:31	Use***	Do you have a separate tangerine peel white tea
2023-02-04 21:53:40	Single***	Do you have a single one?
2023-02-04 21:38:21	l***	Do you have a separate black gold version of Chenpi white tea?
2023-02-04 21:37:55	Yang***	Can't we just take a single shot
2023-02-05 11:23:05	I***	Is there a separate secret realm
2023-02-06 00:46:55	Stupid***	Is there a one-on-one secret realm? [Sending Heart] [Sending Heart] [Sending Heart] [Sending Heart] [Sending Heart] [Sending Heart] [Sending Heart] [Sending Heart]
2023-02-05 23:46:20	Fear***	Do you have a separate tangerine peel white tea
2023-02-05 23:27:13	Who is it***	Do you sell single box packaging
2023-02-05 23:04:15	Z***	How to film the secret realm alone
2023-02-05 22:32:10	Scattered***	Do you have a single one
2023-02-05 22:18:20	Ah。	What does it look like to be individually packaged inside
2023-02-05 22:18:07	Ah。	What does it look like to be individually packaged inside
2023-02-05 22:17:57	Ah。	What does it look like to be individually packaged inside
2023-02-05 21:43:35	༒***	Can we just put four on tangerine peel?
2023-02-05 21:25:09	Pretty***	Do you have a single white tea
2023-02-05 21:05:20	Guang***	Do you have a single one
2023-02-07 01:03:41	Late***	Is there a single secret realm?
2023-02-07 00:38:46	I***	Do you have a separate Chenpi Baicha
2023-01-01 22:45:53	Yu***	Mr. Kang, the one with four gift boxes from Ba Ma
2023-01-01 22:36:15	Creation***	Do you have a gift box
2023-01-01 21:46:01	Long***	Do you put one box in one gift box
2023-01-01 19:53:53	🍀***	Do you have a gift box for number three?
2023-01-02 13:02:20	Ten***	Do you have a gift box set
2023-01-02 11:55:59	Hole***	Where is the gift box for the video
2023-01-02 11:29:26	T***	Does Xiaoqinggan have a gift box
2023-01-02 11:26:23	T***	Do you have a gift box for Xiaoqinggan
2023-01-02 11:23:00	Cute***	Do you have gift bags for all 11 items?
2023-01-02 11:22:43	Cute***	Does everyone have a gift bag?
2023-01-02 11:22:18	Macro***	Do you have a gift bag
2023-01-02 11:21:34	Macro***	Do they all have gift bags
2023-01-02 11:05:24	Shed***	Do you have a gift box?
2023-01-02 10:17:44	Small***	Do you have a gift box
2023-01-02 10:00:18	Will***	Do you have the 10 gift boxes
2023-01-02 09:59:39	Xin***	Are 398 two gift boxes?
2023-01-02 09:53:36	Wear it***	Do you have a gift box set
2023-01-02 09:50:17	East***	Is this gift box packaged in one box
2023-01-02 09:19:01	Pain***	Do you have a gift box bag
2023-01-02 09:06:59	Doo***	How many gift boxes are suitable for giving gifts
2023-01-02 09:06:39	Doo***	How many gift boxes are suitable for giving gifts
2023-01-02 08:47:27	Luo***	How many gift bags are there in total
2023-01-02 08:46:50	Big***	How many gift boxes
2023-01-02 08:46:42	Ah***	How many gift boxes are there
2023-01-02 08:46:33	Ah***	How many gift boxes should I bring
2023-01-02 08:45:29	Gou***	Do you have a gift box
2023-01-02 23:22:44	Inkstone***	Is there only one gift bag?
2023-01-02 23:22:35	y***	What does the gift box look like?
2023-01-02 23:04:56	Ya ya***	Several gift box straps
2023-01-02 22:10:08	4***	How many, gift box
2023-01-02 21:25:26	W***	Do you have gift box bags
2023-01-02 21:25:13	W***	Do you have a gift box
2023-01-02 20:53:55	B***	Is there a gift box packaging for each item?
2023-01-02 20:37:36	Duo Duo***	Do you have gift boxes? Do you have gift boxes? Do you have gift boxes
2023-01-02 20:36:57	Fang***	Do you have a gift box
2023-01-02 20:29:47	Old man***	Do you have a white tea gift box?
2023-01-02 20:25:26	Peng***	Do you have a gift box
2023-01-02 20:09:18	丨***	Is there a gift bag for one pound of small green oranges?
2023-01-02 19:47:05	Kitchen***	Is there a black tea gift box available
2023-01-02 19:43:02	Earn***	How many gift bags are there for the twenty red robes just now?
2023-01-02 19:42:08	Earn***	How many gift bags are there for the twenty red robes just now?
2023-01-02 19:41:22	Earn***	How many gift bags are there for the twenty red robes just now?
2023-01-02 19:14:42	Ah***	Gift box packaging
2023-01-03 12:01:11	Listen up***	Can we exchange the gift bag for a cup
2023-01-03 12:00:25	Big***	Da Hong Pao 299, how many gift boxes are there and what is the weight
2023-01-03 11:55:58	Left***	Do you have a gift box?
2023-01-03 11:51:50	You***	Do you have a one pound gift box for black tea
2023-01-03 11:31:11	Xin***	Do you have a gift box for the Big Red Robe with size 20
2023-01-03 10:48:41	💚***	Do you have a gift box
2023-01-03 10:43:27	One***	Four gift boxes with packaging
2023-01-03 10:27:24	Brave***	Do you have a gift box bag
2023-01-03 10:24:56	Ah***	How many gift boxes are there for 20 items
2023-01-03 10:22:34	Lin***	How many gift box bags are there
2023-01-03 10:21:50	Fierce***	Do you have a gift box bag?
2023-01-03 09:59:03	White***	20 gift bags
2023-01-03 09:57:34	Xing***	How many are there in the gift box
2023-01-03 09:57:14	👑***	Do you have a gift bag
2023-01-03 09:52:32	Yang***	Do you have a gift box
2023-01-03 09:52:04	Yang***	Do you have a gift box
2023-01-04 00:39:01	Ding Ding***	They are all a few gift bags
2023-01-04 00:38:01	Acting***	How many boxes can be packed in one gift bag
2023-01-04 00:37:30	Acting***	How many items can be packed in one gift bag
2023-01-03 23:59:28	T***	Do you have a gift box
2023-01-03 23:42:04	Pot***	Several gift bags
2023-01-03 23:36:34	Wan***	Do you have a gift bag
2023-01-03 23:06:19	Hey, hey***	Do you have a gift box
2023-01-03 23:00:52	Often***	Do you have a gift bag?
2023-01-03 22:38:56	D***	Four gift boxes
2023-01-03 22:38:29	D***	Four gift boxes
2023-01-03 22:37:01	Jiao***	Does everyone come with a gift box?
2023-01-03 22:33:51	📈***	Several gift bags
2023-01-03 22:13:29	Just now***	Do you have a gift box
2023-01-03 21:25:30	Sprinkle***	Do you bring a gift box
2023-01-03 21:20:34	Qing***	Does the gift box packaging have moisture-proof paper?
2023-01-03 20:55:04	Iron***	Do you have a gift box
2023-01-03 20:43:45	Pu***	Has the Liumiao gift box been included
2023-01-03 20:36:52	Thousand***	Do you have a gift box for 999
2023-01-03 20:21:49	Shuo***	Do you have a gift box with a single package?
2023-01-03 20:20:45	Tao***	Where is the gift box in the video
2023-01-03 20:18:46	s***	Does the gift box packaging have moisture-proof paper?
2023-01-03 20:08:12	Stupid***	Do you have a gift box
2023-01-03 20:06:02	Sea***	Does the gift box have moisture-proof paper?
2023-01-03 20:02:27	Nuo Nuo***	Is it in a gift box
2023-01-03 19:46:28	Big***	4 gift bags
2023-01-03 19:44:18	𝙡***	Where is the one with the gift box in the video
2023-01-03 19:38:00	Small***	Is there anything with a gift box that has been ordered and photographed for 888?
2023-01-03 19:03:15	Bad***	The gift box with the black block
2023-01-05 12:15:25	9***	Do you have a gift box?
2023-01-05 12:14:58	9***	Do you have a gift box
2023-01-05 11:53:46	Morning***	Do you have a gift bag?
2023-01-05 10:37:38	R***	How many gift bags are there
2023-01-05 23:38:10	Cool***	Does the gift box packaging have moisture-proof paper?
2023-01-05 23:37:16	Z***	Is there moisture-proof paper in the gift box packaging
2023-01-05 23:35:20	Wu***	Do you have a red gift box
2023-01-05 23:34:35	Flat***	Do gift boxes come with gift bags
2023-01-05 23:25:21	Thinking***	Did they all come with gift bags
2023-01-05 23:19:13	Ah***	Do you have it in a red gift box
2023-01-05 23:19:00	The day***	Does the gift box packaging have moisture-proof paper?
2023-01-05 23:05:22	Peach***	Does the gift box packaging have moisture-proof paper?
2023-01-05 22:47:49	When***	How many gift boxes are there
2023-01-05 22:34:42	Ya***	Do you have a 999 gift box?
2023-01-05 22:31:52	Passing away***	How many gift boxes should I give away
2023-01-05 22:26:30	Returning***	How many gift bags are there for Kang Ge's ten red robes?
2023-01-05 22:20:21	Pot***	Is there a gift box suitable for giving gifts during the Chinese New Year?
2023-01-05 22:18:30	Zhang***	Don't you have a gift bag
2023-01-05 22:09:53	You***	Do you have a gift box
2023-01-05 22:09:01	Ming***	Does the gift box packaging have moisture-proof paper?
2023-01-05 21:26:28	The day***	Will the taste of gift box packaging be different from that of regular packaging?
2023-01-05 21:22:19	Small***	Do gift boxes come with gift bags?
2023-01-05 21:19:50	Small***	Does the gift box packaging have moisture-proof paper?
2023-01-05 21:18:45	Wu***	Do gift boxes come with gift bags
2023-01-05 21:17:49	Pot***	Do you have a gift box
2023-01-05 21:17:22	.***	Is there moisture-proof paper in the gift box packaging
2023-01-05 21:00:02	One***	Is there moisture-proof paper in the gift box packaging
2023-01-05 20:55:55	Flat***	Do you have a red gift box
2023-01-05 20:54:30	H***	Two secret realm items, gift bags?
2023-01-05 20:54:22	H***	Two secret realm items, gift bags?
2023-01-05 20:50:38	The day***	Does the gift box packaging have moisture-proof paper?
2023-01-05 20:48:31	Zha***	Do you have a red gift box?
2023-01-05 20:45:42	One***	Several gift bags
2023-01-05 20:43:19	Yeah. Yeah***	Do you have a red gift box?
2023-01-05 20:05:33	Governance***	Is there a gift box bag available
2023-01-05 19:50:08	Zhang***	Is there moisture-proof paper in the gift box packaging
2023-01-05 19:49:25	Flat***	Do you have a red gift box
2023-01-05 19:49:17	White***	Do gift boxes come with gift bags
2023-01-05 19:43:31	Hao***	Do you still have the gift box from Da You Ming Tang
2023-01-05 19:43:06	Z***	Do you have a red gift box
2023-01-05 19:41:19	One***	Do gift boxes come with gift bags
2023-01-05 19:40:16	Bai***	How many gift bags should I give away? Do they all have gift bags
2023-01-05 19:35:03	East***	How many gift bags are there?
2023-01-05 19:25:58	White***	Do gift boxes come with gift bags
2023-01-05 19:25:41	None***	Is the gift box included?
2023-01-05 19:25:20	None***	Can you please remove the ink from the gift box
2023-01-05 19:25:13	None***	Gift box packaging
2023-01-05 19:25:02	Z***	Is there moisture-proof paper in the gift box packaging
2023-01-05 19:23:30	Flat***	Do you have a red gift box
2023-01-06 11:15:49	t***	Do you still have the red gift box and white tea from earlier
2023-01-06 11:15:47	🌈***	Do you have any other better gift box packaging available
2023-01-06 11:10:51	Jiang***	Is there still a 99 gift box available
2023-01-06 10:54:35	Hurry up***	What's in the gift box
2023-01-06 10:47:21	C***	How many gift boxes are there
2023-01-06 10:43:16	V***	Do these all have gift bags
2023-01-06 10:34:41	Ah***	Do you bring a gift box
2023-01-06 09:58:20	Precision***	Size of gift box
2023-01-06 09:51:35	H***	Do you have a gift box bag
2023-01-06 09:51:23	H***	Do you have a gift box bag
2023-01-06 09:49:59	Song Dynasty***	Do you have a gift box?
2023-01-06 09:49:49	Often***	Do you have a small gift bag
2023-01-06 09:34:58	Song Dynasty***	What does a gift box look like
2023-01-06 09:16:54	_***	How many gift bags are there
2023-01-06 08:45:34	Le***	Gift bag
2023-01-06 08:43:01	Small***	Do you have a gift box
2023-01-06 14:41:38	The***	Do you have a gift box for this?
2023-01-06 14:35:51	G***	10 gift bags
2023-01-06 14:23:13	Left***	What does it look like inside the gift box
2023-01-06 13:47:57	Yi***	Twenty pieces of tea, ten gift bags?
2023-01-06 13:34:24	None***	Several gift bags
2023-01-06 13:18:36	M***	Can I give you 4 gift box bags as a gift
2023-01-06 13:17:03	Bo***	Do you have gift box bags
2023-01-06 13:02:49	W***	Do you have a gift box
2023-01-06 12:58:50	W***	How many in one gift box
2023-01-06 12:56:56	W***	Do you have a gift box
2023-01-07 00:10:15	m***	The one in the gift box
2023-01-07 00:04:06	Use***	Does it come with a gift box
2023-01-07 00:03:51	Use***	Do these gifts come with gift boxes
2023-01-06 23:55:06	✅***	Is there moisture-proof paper in the gift box packaging
2023-01-06 23:54:01	Flat***	Do gift boxes come with gift bags
2023-01-06 23:51:19	Pot***	Does the gift box packaging have moisture-proof paper?
2023-01-06 23:27:17	°***	Does Kang Ge have a mixed tea gift box
2023-01-06 23:27:00	°***	Does Kang Ge have a mixed tea gift box
2023-01-06 23:26:46	°***	Does Kang Ge have a mixed tea gift box
2023-01-06 23:26:39	°***	Does Kang Ge have a mixed tea gift box
2023-01-06 23:26:35	ㅤ***	Does Xiaoqinggan come in a gift box
2023-01-06 23:26:21	°***	Does Kang have a mixed tea gift box.
2023-01-06 23:25:22	🏵***	Are there two small cans in the gift box
2023-01-06 23:24:56	°***	Does Kang Ge have a mixed tea gift box
2023-01-06 23:18:46	T***	Do you have a gift box
2023-01-06 22:54:24	Zheng***	Is there a gift box for people during the Chinese New Year?????
2023-01-06 22:35:37	s***	Gifts and gift bags?
2023-01-06 22:33:12	Di***	Do you have a red gift box?
2023-01-06 22:30:15	Qu***	How many gift bags are there in total
2023-01-06 22:29:28	Qu***	How many gift bags are there in total
2023-01-06 22:29:03	Bite***	Is there moisture-proof paper in the gift box packaging?
2023-01-06 22:27:17	Peach***	Do gift boxes come with gift bags?
2023-01-06 22:20:43	🌸***	Several gift bags
2023-01-06 22:20:33	🌸***	Several gift bags
2023-01-06 22:06:51	You***	Do you have a gift box
2023-01-06 22:05:49	K***	Do the other five gifts come with gift bags
2023-01-06 22:05:00	Old man***	Do they all have gift bags
2023-01-06 22:04:47	Ni***	Do you have a gift box
2023-01-06 21:44:57	Exactly***	Do you have a gift bag
2023-01-06 21:26:09	W***	Do you have a gift box
2023-01-06 21:14:50	An***	Do you have the gift box for 10 tea leaves?
2023-01-06 21:08:30	C***	How many gift bags should I give away
2023-01-06 21:01:31	C***	These 8 items, a few gift bags
2023-01-06 21:01:13	C***	How many gift bags are in these 8 boxes
2023-01-06 20:59:11	Seven***	Do you have a gift box for this?
2023-01-06 20:57:31	Ear***	Do you have gift box packaging
2023-01-06 20:52:41	White***	Do you have a red gift box
2023-01-06 20:51:55	Zhang***	Do gift boxes come with gift bags
2023-01-06 20:46:59	9***	Do they all have gift box bags
2023-01-06 20:29:45	Water***	Is there moisture-proof paper in the gift box packaging
2023-01-06 20:28:29	Soil***	Do you have a red gift box
2023-01-06 20:12:56	D***	Do you have a Pu erh ripe tea gift box
2023-01-06 19:53:09	D***	Do you have a Pu erh ripe tea gift box
2023-01-06 19:51:15	D***	Do you have a Pu erh ripe tea gift box
2023-01-06 19:46:40	D***	Do you have a Pu erh ripe tea gift box
2023-01-06 19:46:26	D***	Do you have a Pu erh ripe tea gift box
2023-01-06 19:45:44	D***	Do you have a Pu erh ripe tea gift box
2023-01-06 19:37:13	Small***	Do they all have gift bags
2023-01-06 19:36:12	O***	Do you have a Chinese red gift box
2023-01-06 19:34:10	The day***	Do gift boxes come with gift bags?
2023-01-06 19:22:00	Flat***	Do gift boxes come with gift bags
2023-01-06 19:21:31	Wu***	Do you have a red gift box
2023-01-07 09:11:45	Wang***	Do you have a gift box
2023-01-07 09:08:40	Li***	How many gift bags are there in Number One
2023-01-07 09:03:19	Close it***	A gift box?
2023-01-07 09:03:02	🌴***	How many gift bags are there
2023-01-07 09:01:20	L***	How many gift bags should I give away
2023-01-07 09:01:06	¥***	Do you have a gift box?
2023-01-07 09:01:06	L***	How many gift bags should I give away?
2023-01-07 09:00:24	Horse***	How many gift boxes are there
2023-01-07 08:56:41	Listen up***	Does the gift box packaging have moisture-proof paper?
2023-01-07 08:48:15	Sadness***	Is there a gift box packaging bag available?
2023-01-07 08:47:36	Sadness***	Is there a gift box packaging bag available?
2023-01-07 08:47:30	Small***	How many gift bags
2023-01-07 08:47:28	Sadness***	Is there a gift box packaging bag available?
2023-01-07 08:47:24	Sadness***	Is there a gift box packaging bag available?
2023-01-07 08:47:18	Sadness***	Is there a gift box packaging bag available?
2023-01-07 08:47:09	z***	How many boxes, how many gift box bags
2023-01-07 08:47:09	u***	Several gift boxes
2023-01-07 08:46:53	Di***	Do you have a red gift box?
2023-01-07 08:46:02	z***	How many boxes and gift bags
2023-01-07 08:38:40	Hot***	Do you have a red gift box
2023-01-07 08:34:59	Cool***	Do gift boxes come with gift bags?
2023-01-07 08:18:51	Hot***	Do you have a red gift box
2023-01-07 08:18:15	Zhang***	Do gift boxes come with gift bags
2023-01-07 14:19:24	Integrity***	Can you give a gift box of tangerine peel and white tea
2023-01-07 14:04:57	Fragrance***	Do you have a gift bag
2023-01-07 13:24:41	Slightly***	Do you have a gift box?
2023-01-07 13:24:27	What the hell***	Is there moisture-proof paper in the gift box packaging
2023-01-07 13:23:47	Flat***	Do you have a red gift box
2023-01-07 13:23:44	Public***	How many gift bags are there
2023-01-07 13:10:46	Flat***	Do you have a red gift box
2023-01-07 12:43:12	Release***	The gift box with 10 pieces
2023-01-07 12:40:28	Small***	What is the quantity of packaging for the gift box?
2023-01-07 12:40:26	Ming***	Do you have a red gift box?
2023-01-07 12:40:04	Flat***	Do you have a red gift box
2023-01-07 12:31:21	Mountain***	Send a few gift box bags
2023-01-07 12:24:41	Wei***	Can it hold four gift bags
2023-01-07 12:20:20	Fake***	Where is the gift box located
2023-01-07 12:12:42	.***	Do you have a red gift box
2023-01-07 11:57:02	s***	Does the gift box packaging have moisture-proof paper?
2023-01-07 11:45:47	All in all***	What is the packaging in the gift box like?
2023-01-07 11:45:35	All in all***	What is the packaging in the gift box like?
2023-01-07 11:45:29	All in all***	What is the packaging in the gift box like?
2023-01-07 11:41:21	White***	Take a look at the red gift boxes from the top ten production areas!
2023-01-07 11:39:51	White***	Take a look at the red gift boxes from the top ten production areas!
2023-01-07 11:38:24	White***	Take a look at the red gift boxes from the top ten production areas!
2023-01-07 11:38:13	L***	Do you have a separate gift box bag
2023-01-07 11:25:45	W***	How many gift bags are there
2023-01-07 11:25:29	H***	How many gift bags are there?
2023-01-07 11:23:16	Bin***	Ten boxes and several gift bags
2023-01-07 11:01:09	，***	Do you have a gift bag
2023-01-07 10:56:46	Collecting***	Excuse me, do you still have the 666 gift box from yesterday
2023-01-07 10:55:11	ᝰ***	Several gift bags
2023-01-07 10:54:33	Wang***	How many gift bags are there in two boxes of 20 pieces
2023-01-07 10:54:13	ᝰ***	Several gift bags
2023-01-07 10:47:41	The day***	Do gift boxes come with gift bags?
2023-01-07 10:46:23	In the middle***	Do you still have the 666 gift box
2023-01-07 10:44:36	Wait, wait***	Does the gift box packaging have moisture-proof paper?
2023-01-07 10:40:46	Card***	Do you have a gift bag
2023-01-07 10:39:15	☮***	Do you have a gift bag
2023-01-07 10:38:54	Ha ha***	Do you have a gift bag
2023-01-07 10:25:45	Wild***	Has the gift box for Fuding been included
2023-01-07 10:24:11	Blind***	How many gift bags are there?
2023-01-07 20:00:10	Hang Hang***	How many boxes and gift bags are there in one box
2023-01-07 19:44:10	Water***	Several gift bags
2023-01-07 19:40:42	Embrace***	Do you still have the 666 gift box from just now
2023-01-07 19:38:31	Di***	Do you have a red gift box?
2023-01-07 19:31:35	One***	Do gift boxes come with gift bags?
2023-01-07 19:23:27	y***	Where is the link for the black gold gift box?
2023-01-07 19:18:53	Play***	Do you have a gift box for Chenpi white tea
2023-01-08 00:26:47	H***	Do you have a gift bag for this?
2023-01-07 23:58:56	Qi***	Why don't you order some Spring Dew gift boxes
2023-01-07 23:30:54	Hou***	Do you bring a gift bag
2023-01-07 23:29:32	Li***	Do you have a gift bag
2023-01-07 23:10:28	Beautiful***	Do you have a gift bag?
2023-01-07 23:10:24	You***	Do you have a gift bag for this
2023-01-07 23:06:16	Broken***	Does the gift box packaging have moisture-proof paper?
2023-01-07 23:05:34	✘***	Do you have a gift bag?
2023-01-07 23:05:12	✘***	Do you have a gift bag.
2023-01-07 22:54:42	You***	Give me a gift box
2023-01-01 14:20:53	Lei***	Is it suitable to give gifts to my father-in-law?
2023-01-01 14:19:17	Du***	Is it appropriate to send it to the leader?
2023-01-01 10:43:17	Li***	Is it appropriate to send it to the leader?
2023-01-01 10:36:09	Du***	Is it appropriate to give gifts to elders?
2023-01-01 10:35:05	Du***	Is it suitable to give gifts to my father-in-law?
2023-01-01 10:28:33	Forever***	Gongmei is a good gift, this one
2023-01-01 23:16:44	Beautiful***	What kind of tea is good for parents
2023-01-01 23:16:43	4***	What kind of tea should I buy for the coach
2023-01-01 23:16:37	Big***	Leaders don't drink tea, what kind of tea should be given
2023-01-01 23:16:34	4***	What kind of tea should I buy for the coach
2023-01-01 23:16:14	Follow along***	What kind of tea is suitable for giving to someone, elders
2023-01-01 23:15:44	Xu***	The leader knows a lot about tea. Which one should I give
2023-01-02 09:06:39	Doo***	How many gift boxes are suitable for giving gifts
2023-01-02 09:06:09	Doo***	How much tea to give as a gift
2023-01-02 08:35:00	C***	Are there any gift givers
2023-01-02 23:27:12	Difficult***	Which gift is suitable
2023-01-02 22:39:10	Small***	Which is better as a gift
2023-01-02 22:23:35	Black***	The gift one is more suitable
2023-01-02 19:10:22	Floating***	What's good about giving gifts? Tea
2023-01-02 19:09:44	Old man***	What kind of tea should I choose as a gift
2023-01-03 11:32:27	Xin***	What are other gift options
2023-01-03 11:20:32	And***	An introduction to the good tea that can be carried with a metal box as a gift
2023-01-04 00:41:46	C***	Which gift is suitable
2023-01-04 00:41:08	C***	That tea is suitable as a gift
2023-01-04 00:01:48	K***	How about giving this tea as a gift
2023-01-03 23:57:05	K***	What to give as a gift
2023-01-03 22:08:02	Ding***	What about the gift giver
2023-01-03 20:55:26	Eight***	What kind of gift to buy for Spring Festival
2023-01-03 20:50:35	Hao***	Is it okay to give gifts of that kind of tea leaves. Will they be hit
2023-01-03 20:46:17	Han***	Which is suitable for gift giving, this or the Secret Realm
2023-01-03 20:42:16	Ming***	Do you have gift sets for Spring Festival?
2023-01-03 20:31:11	Your Majesty***	Isn't there any loose tea? To give gifts
2023-01-03 20:21:49	Shuo***	Do you have a gift box with a single package?
2023-01-05 09:37:57	Di***	Would it be appropriate to give a gift to the teacher
2023-01-05 23:34:35	Flat***	Do gift boxes come with gift bags
2023-01-05 23:04:49	Cool***	Do you have any gift sets for Chinese New Year?
2023-01-05 22:20:21	Pot***	Is there a gift box suitable for giving gifts during the Chinese New Year?
2023-01-05 22:02:22	Six***	Should I give two boxes or four boxes as a gift??
2023-01-05 21:58:20	Ming***	Is there anything suitable for giving gifts during the Chinese New Year?
2023-01-05 21:47:39	z***	Which is a good gift
2023-01-05 21:47:17	z***	Which is a good gift
2023-01-05 21:25:30	I***	Do you have boxes for gift giving
2023-02-05 20:53:01	White***	Which one is suitable for gift giving?
2023-02-05 20:38:12	�***	Is it around 900 as a gift
2023-02-06 21:46:41	Han***	Gift box
2023-02-07 23:57:06	Love***	Which gift suggestion
2023-02-07 23:55:14	Love***	Which gift recommendation
2023-02-08 11:39:43	Su***	Do you have green tea? I only drink it alone and don't give gifts. There are too many of them
2023-02-08 20:36:46	Lin***	Does this tea have face as a gift? Look at the packaging
2023-02-08 20:36:21	Lin***	Is it appropriate to give tea as a gift?
2023-02-09 10:18:49	D***	What types of gifts can be given in a large gift box
2023-02-11 23:31:03	Ice***	Which one is suitable as a gift
2023-02-11 20:29:35	Kang***	Are there any gift givers
2023-02-11 23:31:03	Ice***	Which one is suitable as a gift
2023-02-11 20:29:35	Kang***	Are there any gift givers
2023-02-17 10:19:00	One***	Is there a gift bag available? Is it appropriate to give gifts?
2023-02-28 12:56:33	Cool***	Is there any tea suitable as a gift for the anchor
2023-02-28 12:18:32	Hehe***	What are the most suitable tea leaves for gift giving
2023-02-28 12:05:23	e***	Is there any tea suitable as a gift for the anchor
2023-02-28 12:04:45	Wei***	What are the most suitable tea leaves for gift giving
2023-02-28 11:30:05	Hehe***	What are the most suitable tea leaves for gift giving
2023-01-01 22:28:46	A***	Two in one bag, will it look like space swinging
2023-01-01 22:10:54	Use***	Do you have a bag for this
2023-01-01 22:10:46	Use***	Do you have a bag
2023-01-01 21:16:47	Small***	Do you all bring bags?
2023-01-01 20:15:13	Bei***	Are the four items two bags
2023-01-01 20:07:06	Come on***	Soak one bag at a time?
2023-01-01 19:58:27	Towards***	Do you have a bag
2023-01-01 19:58:19	💯***	Do you have a bag
2023-01-01 19:46:42	Crab***	Can I buy four items with two packaging bags
2023-01-01 19:40:39	Therefore***	How many grams per bag
2023-01-01 19:40:27	Therefore***	How many grams per bag
2023-01-01 19:40:13	Therefore***	How many grams per bag
2023-01-01 19:40:03	Therefore***	How many grams per bag
2023-01-01 19:39:58	Therefore***	How many bags is one
2023-01-01 19:33:41	At the end***	Do you have small bag packaging
2023-01-02 13:09:55	Low***	Which type of tea can be put in your pocket?
2023-01-02 12:42:00	Xiao***	Which type of tea can be put in your pocket?
2023-01-02 12:26:47	Three***	Don't you have a bag
2023-01-02 12:12:42	One***	Do you have a small bag of white tea to drink in a closed cup
2023-01-02 12:12:09	One***	Do you have a small bag for steeping cups and white tea
2023-01-02 12:04:16	Fortunately***	Do they all have gift bags for packaging?
2023-01-02 12:02:56	🌈***	Do they all have gift bags?
2023-01-02 11:40:04	Protecting***	Two boxes in one bag
2023-01-02 11:39:47	Le***	Does everyone have a bag
2023-01-02 11:23:00	Cute***	Do you have gift bags for all 11 items?
2023-01-02 11:22:43	Cute***	Does everyone have a gift bag?
2023-01-02 11:22:18	Macro***	Do you have a gift bag
2023-01-02 11:21:34	Macro***	Do they all have gift bags
2023-01-02 10:08:15	Mou Mou***	Do you have a handbag
2023-01-02 10:06:55	Xin***	Does this have a gift bag?
2023-01-02 09:48:01	Buddha***	Which type of tea can be put in your pocket? I placed an order and it looks good. I bought two orders.
2023-01-02 09:28:31	Although***	Is Xiaoqinggan better than bagged ones?
2023-01-02 09:19:31	of	Can you make some tea to see which one can fit in your pocket?
2023-01-02 09:19:01	Pain***	Do you have a gift box bag
2023-01-02 09:10:56	Big***	Do you have a handbag?
2023-01-02 08:57:55	だ***	How many bags are given in total for this
2023-01-02 08:57:30	Gou***	How many gift bags are given for the Big Red Robe?
2023-01-02 08:53:42	I***	More bags are needed
2023-01-02 08:52:26	I***	Is four bags okay
2023-01-02 08:52:23	Mother***	Can I give you two more bags after taking the photo
2023-01-02 08:52:20	I***	Is four bags okay
2023-01-02 08:49:29	Sun***	How many packaging bags should be given for Da Hong Pao
2023-01-02 08:49:15	North***	Give me a few packaging bags
2023-01-02 08:49:00	Sun***	How many packaging bags should I give to Da Hong Pao?
2023-01-02 08:48:51	Sun***	How many packaging bags should I give you?
2023-01-02 08:47:27	Luo***	How many gift bags are there in total
2023-01-02 08:46:49	I***	Two in one gift bag?
2023-01-02 08:46:49	She***	Give me a few packaging bags
2023-01-02 08:46:40	She***	Give me a few packaging bags
2023-01-02 08:46:28	U***	Do you have packaging bags?
2023-01-02 08:46:22	Wu***	How many bags are there for 20 items
2023-01-02 08:34:05	Li***	How many gift bags should I give
2023-01-02 08:33:48	Fu***	How many boxes should be placed in the packaging bag
2023-01-02 08:17:18	of	Which type of tea can be put in your pocket? The first time I bought something in Tiktok, I bought tea at your house. It didn't disappoint me. It was very professional. The presentation was very detailed
2023-01-02 08:14:09	Yu***	Can only two boxes be packed in one bag
2023-01-02 08:07:30	Open it***	Which type of tea can be put in your pocket? The first time I bought something in Tiktok, I bought tea at your house. I didn't disappoint
2023-01-02 07:58:00	Small***	Which type of tea can be put in your pocket?
2023-01-02 23:48:34	R***	Do you bring a gift bag with packaging
2023-01-02 23:22:44	Inkstone***	Is there only one gift bag?
2023-01-02 23:08:50	Sun***	How many gift bags?
2023-01-02 23:06:21	People***	Is it individually packaged? How many grams per bag
2023-01-02 22:06:24	All in all***	How many handbags can I give you?
2023-01-02 22:06:15	All in all***	How many handbags can I give you?
2023-01-02 22:06:00	All in all***	How many handbags can I give you?
2023-01-02 21:36:58	Small***	Do they all have gift bags
2023-01-02 21:36:57	Floating***	What does a gift bag look like
2023-01-02 21:25:26	W***	Do you have gift box bags
2023-01-02 20:56:47	Mei***	How many gift bags?
2023-01-02 20:56:11	White***	Do you have packaging bags
2023-01-02 20:37:50	Dream***	Do you have a handbag
2023-01-02 20:37:48	Small***	What kind of gift bag is it
2023-01-02 20:09:18	丨***	Is there a gift bag for one pound of small green oranges?
2023-01-05 20:17:54	Bubble***	What does it look like inside
2023-01-05 19:40:53	Jin***	What kind of tea does it look like
2023-01-05 19:38:29	Wu***	What does it look like inside the box?
2023-01-05 19:31:15	Small***	What does it look like inside the big red robe
2023-01-06 09:00:26	Jia***	Open a box and see what's inside
2023-01-06 08:58:53	Gu Gu***	What does it look like inside the small package
2023-01-06 08:42:15	Old man***	What does it look like
2023-01-06 15:15:13	B***	Look at what it looks like
2023-01-06 14:23:13	Left***	What does it look like inside the gift box
2023-01-06 13:45:27	Acne***	What does it look like when opened
2023-01-06 13:27:58	3***	What does the anchor's bag and inside look like
2023-01-06 13:15:39	Small***	What does Link 1 look like
2023-01-06 12:55:13	Zhou***	What does it look like inside
2023-01-07 00:24:32	Yuan***	What does the outer packaging of cinnamon look like
2023-01-06 23:23:56	Ni***	Take a look inside the box
2023-01-06 23:02:05	Hehe***	Does cinnamon look like this
2023-01-06 22:42:03	I***	What does it look like to open it
2023-01-06 21:46:05	Fat***	What does the fifth bubble look like
2023-01-06 21:29:13	All in all***	Take a look inside and see what it looks like
2023-01-06 20:27:27	Xiang***	What does it look like inside
2023-01-06 20:26:17	Xiang***	What does it look like inside
2023-01-06 20:25:50	Xiang***	What does it look like inside
2023-01-07 09:04:43	༒***	What does it look like inside
2023-01-07 09:03:34	༒***	What does the packaging inside look like
2023-01-07 09:01:29	༒***	What does it look like to open it inside
2023-01-07 08:42:56	Huo***	What does the box look like
2023-01-07 13:23:50	Xiang***	What does it look like inside
2023-01-07 13:05:12	Mu***	What does it look like to soak in
2023-01-07 12:30:36	_***	Look at what cinnamon looks like
2023-01-07 11:56:25	Year by year***	What does it look like inside
2023-01-07 11:52:29	Huo***	What does each one look like inside
2023-01-07 19:52:52	@***	Let's see what tea leaves look like when they are opened
2023-01-07 19:52:45	@***	Let's see what tea leaves look like when they are opened
2023-01-07 19:52:22	@***	Let's see what tea leaves look like when they are opened
2023-01-07 19:52:14	@***	Let's see what tea leaves look like when they are opened
2023-01-07 19:51:16	@***	Let's see what tea leaves look like when they are opened
2023-01-07 19:51:05	@***	Let's see what tea leaves look like when they are opened
2023-01-07 19:51:02	@***	Let's see what tea leaves look like when they are opened
2023-01-07 19:50:29	@***	Let's see what tea leaves look like when they are opened
2023-01-07 19:50:22	@***	Let's see what tea leaves look like when they are opened
2023-01-07 19:49:50	@***	Let's see what tea looks like
2023-01-07 19:49:17	@***	What does tea look like
2023-01-07 19:39:41	Black***	What's inside the box like
2023-01-07 23:42:39	😳***	What does it look like to open something else
2023-01-08 09:33:08	Ah***	What does it look like inside
2023-01-08 09:03:54	Come on***	Can you see what the next bag looks like with two boxes in it
2023-01-08 08:44:59	The sound***	What does the bottom box look like?
2023-01-08 19:45:37	S***	What were the contents of the previous package gift
2023-01-09 14:17:53	North***	Can you see what it looks like when it's put into the gift box bag
2023-01-09 13:10:13	Lang***	What does it look like inside the packaging
2023-01-09 11:57:21	:***	What does the strip look like when opened
2023-01-09 11:27:20	Luo***	What does it look like inside
2023-01-09 10:52:04	Da Da***	What does it look like when you open it up?
2023-01-09 10:51:24	None***	What does it look like to open it up
2023-01-09 10:51:13	None***	What does it look like inside
2023-01-09 10:51:07	None***	What does it look like inside
2023-01-09 10:50:46	***	What does the gift box look like
2023-01-09 10:48:38	Over***	What does it look like inside
2023-01-09 10:48:07	Small***	What does it look like inside
2023-01-09 09:54:36	Yang***	What's inside? What's inside
2023-01-09 09:54:31	Yang***	What does it look like inside
2023-01-09 09:54:18	Yang***	What does it look like inside
2023-01-09 09:54:16	Yang***	What's inside? What's inside
2023-01-09 09:53:55	Yang***	What does it look like inside
2023-01-09 09:53:47	Yang***	What does it look like inside
2023-01-10 00:48:04	Summer***	Take a look inside and see what it looks like
2023-01-09 23:03:48	℡***	What does it look like inside
2023-01-09 22:10:56	D***	What does it look like inside
2023-01-09 21:57:06	Room***	What does the inside of the strip look like
2023-01-09 21:55:59	Room***	What does it look like inside the strip? Is there a handbag
2023-01-09 21:39:51	I***	What do the two boxes look like in the order
2023-01-09 21:18:06	👊***	What does it look like inside? Take a look
2023-01-09 20:43:14	Small***	What does it look like to open it up
2023-01-09 20:38:09	Three***	What does it look like inside
2023-01-10 13:55:04	Cake***	What does it look like to open it up? Let's take a look
2023-01-10 12:15:35	Follow along***	What does it look like inside
2023-01-10 09:14:57	❤***	What does it look like inside?
2023-01-10 23:11:28	💚***	What does it look like inside
2023-01-10 23:09:02	Small***	What does it look like inside the box
2023-01-10 23:08:59	Small***	What does it look like inside the box

## Sheet: Inquiry-price
A	E	D
2023-01-31 18:55:17	Peach milk	How much does your phone cost in total
2023-01-31 21:11:18	Use * *.	How much does honey cost?
2023-02-07 00:27:41	Pomelo	Is the 66 yuan I bought before the same as this one?
2023-02-07 19:22:00	To * *?	How much is this can
2023-02-09 19:12:14	Si * * Qing	More money for powdered milk
2023-02-10 19:41:00	The sky is light	How much is a pack of chicken feet?
2023-02-10 19:41:25	The sky is light	How much is a pack of chicken feet?
2023-02-10 20:59:00	Little * *?	How many meters and how many pounds of chicken feet are packed
2023-02-10 20:59:32	Small * *	How many meters and how many pounds of chicken feet are packed
2023-02-17 19:05:46	Juan * * Zi	How much is three pounds
2023-02-17 20:29:27	Four** ♥	How many meters?
2023-02-22 19:31:01	m**n	How much does a box of chicken feet cost. Can be saved for a few days
2023-02-27 21:57:00	Lion * * g	How much is the honey from the oak tree
2023-02-27 21:57:54	Lion * * g	How much is the honey from the oak tree
2023-02-27 23:10:00	M * * Jiang	How much does one can cost
2023-02-27 23:10:42	M * * Jiang	How much does one can cost
2023-03-02 21:19:59	Doo * * Mom	How many pink pineapples are there
2023-03-02 22:28:19	Yu * *)	Is a pink pineapple worth over a thousand yuan each?
2023-03-02 22:29:21	Yu * *)	Is a pink pineapple worth over a thousand yuan each?
2023-03-02 22:40:36	Squat * * Memories	How much does this pineapple cost, anchor
2023-03-07 19:33:56	Xiao * * u	How many chicken feet do you have
2023-03-07 19:43:07	Pure * * color	How much is three pounds of chicken feet
2023-03-13 19:15:53	* * Handsome	How many meters?
2023-03-19 16:56:17	Mo * *)	How much does the silver lock cost?
2023-03-19 18:53:07	Xiong**@	How many meters?
2023-03-19 19:40:54	Ah * * Li	How many meters of honey
2023-03-20 17:18:15	Fate * * You	How to sell boneless chicken feet
2023-03-20 17:18:35	Fate * * You	How to sell boneless chicken feet
2023-03-20 17:20:02	Xian * * Pen	Is boneless chicken catching priced well?
2023-03-20 17:21:39	A * * You	How much does this pot cost
2023-03-20 18:41:08	A**t	How much does this bouquet cost
2023-03-20 18:49:21	East * *	How many chicken feet did you get
2023-03-20 19:42:56	Li * * Li	How much did you pay for the watch
2023-03-22 18:31:15	Heart Hall	How much does this cost per bag
2023-03-22 20:25:49	Four * * Empty	How much does one can cost
2023-03-22 20:27:11	Eat * * ⁸	How much is this per kilogram
2023-03-22 20:56:24	Shi * * Ran	How much is loquat honey per can
2023-03-24 17:52:50	Ling * * Ah	Is crayfish 50 yuan for 750 grams?
2023-03-26 19:17:53	Zhou * * noisy	How many pounds do boneless chicken feet weigh?
2023-03-27 20:06:05	Uncle Hu * *	Is the price of blue tissue the same
2023-04-02 18:27:55	Small * * dot	How much does this bottle cost
2023-04-02 18:27:55	Small * * dot	How much does this bottle cost
2023-04-06 17:08:29	***Grass	Is the one who came to buy the basin the ones you said cost over ten yuan each
2023-04-10 19:50:37	You * *	How many meters does the chicken catch
2023-04-10 20:45:26	De * * Xi	How much does the tripe cost?,
2023-04-12 16:49:13	An * * said	How much is this large package?
2023-04-12 16:51:20	What * *.	How much does this plate cost? [Crying] [Crying] [Crying]
2023-01-01 14:03:38	Yuan Yuan**~	How much did Huazhi spend
2023-01-10 13:43:33	Spring beauty	How much is a bag of corn
2023-01-12 12:37:05	Seal * * Love	How much does chemotherapy cost once
2023-01-13 17:19:09	Using * * 1	How many meters does chemotherapy take?
2023-01-13 17:39:43	Ping * *	How much does an imported injection cost?
2023-01-13 17:39:55	Tea * *	How many meters of pajamas were bought
2023-01-13 17:47:46	Qing * * City	How many meters did you go in total
2023-01-13 18:01:57	☺**	How much does a beautiful walnut cost per kilogram?
2023-01-13 18:02:02	☺**	How much does a beautiful walnut cost per kilogram?
2023-01-13 18:02:11	☺**	How much does a beautiful walnut cost per kilogram?
2023-01-13 18:02:17	☺**	How much does a beautiful walnut cost per kilogram?
2023-01-13 18:02:21	☺**	How much does a beautiful walnut cost per kilogram?
2023-01-13 18:02:23	☺**	How much does a beautiful walnut cost per kilogram?
2023-01-13 18:13:11	Fei * *.	That earring in your ear looks good, how much does it cost?
2023-01-13 18:19:27	Sea * * 8	Are the two prices of hats different?
2023-01-14 10:59:14	Xiao * * Ling	How much are the white pants behind you
2023-01-14 11:00:18	Xiao * * Ling	How much are the white pants behind you
2023-01-14 11:41:05	Friend**	How many meters do you spend now?
2023-01-18 11:25:26	An * *	How much did you pay for the wig
2023-01-18 11:30:30	Yesterday * *	The wig looks good, how much does it cost?
2023-01-18 11:30:56	Chun * * Mei	How much does this fake hair cost?
2023-01-18 11:34:10	Ah * * Red	How much does a wig cost
2023-01-18 11:48:52	Like * * Shadow	How much does a wig cost? It looks great
2023-01-18 11:50:10	Using * * F	How much does this wig look good for
2023-01-18 11:55:43	❄** know	This wig looks real. How much does it cost
2023-01-18 12:01:15	Summer days	How much does Fang Jie's imported chemotherapy cost per session?
2023-01-18 12:22:09	@**You	How much does a wig cost
2023-01-18 12:25:25	Xiang * * La	How much does a wig cost
2023-01-18 12:44:19	Heart**	Wig looks good, how much does it cost
2023-01-18 12:44:37	Heart**	Wig looks good, how much does it cost
2023-01-18 12:45:05	Heart**	The wig looks good, how much does it cost? The wig looks good,
2023-01-18 12:45:12	Heart**	How much does a wig cost
2023-01-18 12:46:06	Chang * * Chang	How many meters?
2023-01-18 12:48:00	Heart Rain	How much did you pay for the wig? It's quite natural
2023-01-18 12:50:22	Using * * 3	How much does a wig cost to look good
2023-01-18 12:53:57	Using * * 8	Wig looks good, how much does it cost
2023-01-18 12:55:19	Name * * required	How many meters of wig?
2023-01-18 12:55:56	Name * * required	How many meters of wig?
2023-01-18 12:56:28	Name * * required	How many meters of wig
2023-01-18 12:57:08	Zhi * * First	How much does this wig cost
2023-01-18 13:01:58	Red * * 1	How much is this on your head
2023-01-18 13:02:02	Using * * 9	How much does your wig cost?
2023-01-18 13:02:12	T**t	How much does a wig cost
2023-01-18 13:07:14	Towards * * Zero	How many meters is Fang's hair
2023-01-18 13:08:40	ten	How much does this hair cost
2023-01-18 13:08:55	Hui**	How much did you pay for this beautiful hair
2023-01-18 13:10:02	Using * * 8	This wig looks good, how much does it cost
2023-01-18 13:10:03	Xiao * * Sha	How many meters of wig
2023-01-18 13:10:25	w**n	How much does your wig cost?
2023-01-18 13:13:30	Immortal Ball	How many meters of customized hair
2023-01-18 13:20:32	Qin * * Sister	How much does a wig cost?
2023-01-18 13:20:40	Feng * * Sister	This wig looks good, how many meters
2023-01-18 13:21:02	Qin * * Sister	The wig looks good, how much does it cost?
2023-01-18 13:21:22	Open * * Heart	How much does hair cost
2023-01-18 13:23:19	Feng * * Sister	How many meters is your wig
2023-01-18 13:25:24	Ya * *.	This wig is quite expensive
2023-01-18 13:25:24	Jian * * One	How many meters of wig
2023-01-18 13:36:30	True * * Heng	How much does a wig cost
2023-01-18 13:43:40	@**Born	How much does a wig cost
2023-01-18 13:44:05	Xiang * * Yuan	How much does a wig cost
2023-01-18 13:44:06	@**Born	How much does a wig cost
2023-01-18 14:04:47	Feel * * you	How much did the two long chemotherapy sessions cost together?
2023-01-18 14:06:55	Zhou * * years old	How many meters of hair is beautiful
2023-01-18 14:09:08	Xun * *?	How much does a wig cost, Sister Fang
2023-01-18 14:14:40	He * * Yao	How much does your wig cost? It seems all right
2023-01-18 14:25:27	Using * * 1	This hair looks good, how much did it cost to buy it
2023-01-18 14:33:33	꧁**꧂	Sister, how much does your wig cost
2023-01-18 14:41:34	Dragon * * Dragon	Fangjie has lost weight. How much does the wig cost
2023-01-18 14:42:34	House * * Villa	How much does a wig cost
2023-01-18 14:46:36	Mei**	Sister Fang, is this hair a wig? How much did it cost? good-looking.
2023-01-18 14:56:53	Small * *	Wig looks good, how many meters
2023-02-21 12:28:57	Using * * 9	How much is corn per kilogram
2023-02-21 13:00:33	Using * * 4	How much does it cost to check once?
2023-02-23 12:53:56	Pan * * Feng	How much is flour per kilogram
2023-02-23 15:00:50	Xiao * * Lian	How much does a wig cost
2023-02-23 15:03:17	Beautiful * *	How much is the one you bought
2023-02-24 19:15:17	Using * * 5	How much rice should Fang Jie buy for her hair
2023-02-24 19:15:57	Using * * 5	How many meters of Fang's hair is
2023-02-24 19:16:00	Feng * * Plate	How long is Fang's hair
2023-02-24 19:18:28	Ling * * Zhi	How much does this wig cost?
2023-02-24 19:18:48	Short * * Female	How much does a wig cost
2023-02-24 19:20:03	Nine * * Fragrance	How much did the beautiful woman get double eyelids for
2023-02-24 19:29:14	Light * * Fragrance	Fang, how much did you pay for that wig?
2023-02-24 19:40:53	J * * Yin	How much does this wig cost?
2023-02-24 19:41:09	Using * * 5	How much does a wig cost
2023-02-24 19:41:19	Small * *	Fangjie, how much does the wig cost?
2023-02-24 19:41:43	Flat * * light	Is Fang's hair fake? How much does it cost
2023-02-24 19:42:09	Using * * 0	How much does a wig cost
2023-02-24 19:42:17	Using * * 5	How much does a wig cost
2023-02-24 19:42:21	Standing * * j	How much does a wig cost
2023-02-24 19:54:18	Using * * 7	How much does hair cost
2023-02-24 19:56:18	Using * * 7	How much does hair cost
2023-02-24 20:01:15	Liu * * Zhen	How much does this cost per pack?
2023-02-24 20:01:28	Liu * * Zhen	How much is a bag of corn Congee?
2023-02-24 20:01:41	Liu * * Zhen	How much does corn paste cost per pack?
2023-02-24 20:05:34	English * * Zi	How much does your hair cost
2023-02-24 20:12:07	Shun * * Sheep	How much does hair cost?
2023-02-24 20:13:18	Using * * beads	Sister, the wig looks good. How much did you buy it for?
2023-02-24 20:16:55	Floating and sinking	How much was the wig bought there
2023-02-24 20:28:33	Mei**	Sister Fang, your wig looks good. How many meters did you buy?
2023-02-24 20:34:05	Yang * * Hua	Fang, is this a wig? This hair looks good. How much does this wig cost
2023-02-24 20:34:31	Small * *~	How many meters of wig
2023-02-24 20:34:43	Yang * * Hua	This wig looks good, how much does it cost
2023-02-24 21:24:05	Mo * * Yang	How much did you pay for the wig?
2023-03-01 19:44:55	Quick * *~	How much is Rice noodles? How much does it cost per kilogram? How much is Rice noodles?
2023-03-02 20:43:10	Using * * 8	How much is corn per kilogram, Sister Fang
2023-03-03 19:33:28	You * * Xia	How many meters of wig
2023-03-03 19:40:58	Using * * 7	Your jade bracelet looks great, how many meters
2023-03-03 19:57:21	Hao * * Milk	Your wig looks pretty good on you. Where did you buy it? It looks pretty good, how much does it cost?
2023-03-03 20:12:26	Bei * * Lei	How many meters does the bracelet fit in
2023-03-03 20:13:39	Bei * * Lei	How many meters did Fang Jie's bracelet fit in
2023-03-03 21:04:46	Today * *	How many meters of wig should I buy
2023-03-03 21:04:46	Today * *	How many meters of wig should I buy
2023-03-09 12:20:30	Wu * * 6	How many meters is the hat you're wearing
2023-03-09 12:57:51	Using * * light	How much does this hat cost
2023-03-09 13:19:00	One * * Fragrance	How much is a cloth
2023-03-09 13:31:08	Flat * * light	How much is that sweater
2023-03-09 20:13:22	Yao * * Female	How much is Rice noodles per kilogram
2023-03-10 10:34:21	z**α	How much is the powder per kilogram
2023-03-10 11:04:31	Cai * * Ying	How much is the one you're wearing on your head?
2023-03-10 21:36:20	Small * * dish	How much does an imported needle cost?
2023-03-11 14:06:26	Flowing language	How much is an extra towel?
2023-03-11 14:36:21	Hao * * Ze	How many meters of dried radish
2023-03-11 15:22:39	P**G	How much did the hair cost
2023-03-11 18:12:43	Oh my * * annoying	How much is your Rice noodles
2023-03-11 20:43:16	At the beginning.	How much is the bracelet you are wearing
2023-03-11 22:30:53	Ai * * Yeah	How many meters did it take
2023-03-11 23:47:37	No * * Oh	How much is the bracelet on my hand
2023-03-12 00:15:23	Flower foam	How many bracelets are there
2023-03-12 00:35:37	Art**	Sister Fang, how many meters is your bracelet?
2023-03-12 11:27:01	Lucky Bamboo	Sister, how much does it cost for chemotherapy once?
2023-03-12 12:11:00	Using * * 0	Sister Fang, how many meters do you need to change dressing and undergo chemotherapy once
2023-03-12 19:15:39	Sugar Treasure	How much does the lamp cost
2023-03-12 20:32:01	Sister Liu * *	How much does chemotherapy cost per session
2023-03-12 20:35:10	Fan * * Mei	How much does one course of chemotherapy cost
2023-03-12 20:57:34	Using * * 6	How much is Rice noodles per kilogram
2023-03-13 09:54:23	Sister Ke * *	How many meters is needed for a chemotherapy session
2023-03-14 13:51:16	Jiao * * Ya	How much does your treatment cost in meters
2023-03-14 18:40:12	Using * * y	How many meters did it take
2023-03-14 20:13:38	@**Ling	How many meters?
2023-03-14 20:13:57	@**Ling	How many meters are the shoes
2023-03-14 20:16:18	@**Ling	How many meters are the shoes
2023-03-14 21:01:44	Love * *	How much does chemotherapy cost once?
2023-03-14 21:05:56	Using * * 3	How many meters did it take
2023-03-14 21:12:02	Xiao * * Xi	How much did the surgery cost approximately?
2023-03-15 10:29:08	Using * * 2	How much was the hat you just wore
2023-03-16 10:22:33	Li * * Ping	How many meters did it take
2023-03-16 11:02:52	As much as possible	How much does chemotherapy cost per session?
2023-03-16 12:13:23	Zhang * * Hui	How much does rice cake cost per kilogram
2023-03-16 12:52:48	Feng * * Ping	How much is a dish towel
2023-03-16 13:19:30	Beautiful * *	How much is your pineapple
2023-03-16 18:49:40	Thousand demons	How much does chemotherapy cost once????
2023-03-16 19:04:21	Using * * 0	How much is Rice noodles
2023-03-16 20:30:53	Using * * 4	How much does chemotherapy cost once?
2023-03-18 13:19:41	Using * * 0	Sister Fang, how many meters does the surgery and chemotherapy take in total?
2023-03-18 13:40:19	Chen * * Yu	How much does chemotherapy cost? I am also undergoing chemotherapy
2023-03-18 14:21:54	If * * Fang	Sister Fang, how much did you cure
2023-03-19 12:05:49	Using * * 0	Sister Fang, how many meters does it take from surgery to chemotherapy?
2023-03-19 12:47:56	Cotton * * Sugar	How many meters did it take
2023-03-20 13:28:25	Miao * *	How much does it cost to import beautiful women now?
2023-03-21 12:25:17	Dear * * Heart	How much is the total cost of your treatment
2023-03-23 10:10:13	Red * * Wei	How to sell corn? How much is it?
2023-03-23 18:50:11	Ling Ling**	How many meters did it take
2023-03-23 18:50:34	Ling Ling**	How many meters did the hospital spend
2023-03-23 18:54:12	Using * * 0	What is the cost of surgery and chemotherapy for Sister Fang
2023-03-23 20:21:00	Come down * *	How much does chemotherapy cost once
2023-03-23 20:52:11	Using * * 4	How much does it cost to check once? younger sister
2023-03-25 17:26:34	Only beautiful	Sister Fang, how many meters is the wig
2023-03-28 11:39:22	Xing * * Sample	How much is a pound of pear
2023-03-28 11:56:05	Jian * * Le	How much does your wig cost? It's natural
2023-03-28 12:56:34	Small * * Star	How many meters is your wig, Sister Fang
2023-03-28 17:13:22	I * * you	How much does it really cost?
2023-03-29 13:40:09	Flat * * light	How many meters? It looks good
2023-03-29 14:05:22	�**�	Fang Jie, where did you buy your wig and how many meters
2023-03-29 14:18:51	Fen * * Fen	How much is a towel
2023-03-29 18:24:14	Sheng * * An	How many meters of corn
2023-03-29 18:26:22	Bao * * Ling	How much is Rice noodles?
2023-03-29 19:25:52	Li * * sister	How much is Rice noodles? How much is it
2023-03-29 19:32:09	Yuan * * Ping	How much is the bracelet on your hand?
2023-03-30 10:49:04	Zeng * *!	How much does chemotherapy cost once
2023-03-30 10:49:31	Zeng * *!	How much does chemotherapy cost once
2023-03-30 18:07:26	Sound * * Sound	May I ask, Sister Fang, how much did you pay for the stainless steel shelf behind you? What is its height multiplied by how long
2023-03-30 18:10:16	Using * * in	How much did the wig cost, sister
2023-03-30 18:10:31	Only beautiful	How many meters is Fang's hair
2023-03-30 18:10:36	Using * * in	How much did the wig cost, sister
2023-03-30 18:17:42	(**;	How much does this wig cost
2023-03-30 18:18:43	(**;	How much does a wig cost
2023-03-30 18:23:16	Admitted * *	How much is Rice noodles for Fangmei
2023-03-30 18:29:37	White * * He	How many meters of wig is today
2023-03-30 18:32:47	Flower * * Round	How much does a wig cost
2023-03-30 18:33:20	Yao * * Female	How much is Rice noodles per kilogram
2023-03-30 19:12:07	Xiao * * Yan	How much does your powder cost per kilogram?
2023-03-31 20:38:12	Sugar * * ℃	How much does this jade bracelet cost
2023-03-31 20:50:58	Qiong * * Sister	Your wig looks good, how many meters
2023-04-01 10:50:26	Yuan * * Bian	How much does a wig cost
2023-04-01 11:10:49	Shun * * Ran	Is Fang wearing a wig? How much is it?
2023-04-01 11:50:57	Rich * * Yes	How much does a wig cost to look good
2023-04-02 08:56:09	Qian * * Qian	How many meters does this hair cost? I also want to buy it. The hair has turned white
2023-04-02 08:57:07	Qian * * Qian	This hair is pretty good, how many meters do you need
2023-04-02 08:58:22	Qian * * Qian	How many meters of wig
2023-04-02 10:15:45	Molting * * transformation	The anchor bracelet looks good, how many meters?
2023-04-02 11:16:19	Seven * * Sisters	How much is a box of bread?
2023-04-04 13:04:31	Feng**	How much is that dishcloth
2023-04-04 13:26:16	Look * *	How much does Fang's wig cost? Did you buy it online?
2023-04-04 13:52:39	Mei * *	How many meters is one
2023-04-04 14:28:56	Qin * * Rhyme	How much is a kilogram of Ginseng fruit
2023-01-18 16:15:50	Bao***	Are your eyebrows tattooed? How much did it cost
2023-01-18 16:27:20	That***	How much is a bag of duck tongue
2023-01-26 14:30:34	�***	How many meters can live stream in a month
2023-01-28 17:04:09	A***	How much is rice dumpling
2023-01-28 17:06:41	Smoke***	How much is package 2 and 4?
2023-01-28 17:29:48	Soup***	How much is rice dumpling
2023-01-28 17:30:04	Soup***	How much is rice dumpling
2023-01-28 17:30:12	Soup***	How much is rice dumpling
2023-01-28 17:30:23	Soup***	How much is rice dumpling
2023-01-28 17:30:34	Soup***	How much is rice dumpling
2023-01-28 17:30:47	Soup***	How much is rice dumpling
2023-01-31 14:47:51	Wang***	Is the thermos priced normally
2023-01-31 15:02:50	Wang***	Where do jeans come from and how much do they cost
2023-01-31 15:04:06	Wang***	Where did you buy jeans and how much did they cost
2023-02-09 14:49:48	F***	Why are there two prices for plain cream?
2023-02-09 14:49:57	F***	Why are there two prices for plain cream?
2023-02-09 14:50:15	F***	Why are there two prices for plain cream?
2023-02-09 14:51:54	F***	Why are there two prices for plain cream?
2023-02-09 15:03:39	Qi***	How much is a pair of pants
2023-02-09 15:04:20	Qi***	How much is a pair of pants
2023-02-09 15:30:56	Hong***	How much did you buy this necklace for
2023-02-09 16:03:29	The most***	170 square meters, that looks good
2023-02-10 14:13:41	Use***	How many meters of plain cream?
2023-02-10 15:42:57	ᰔ***	How much did you pay for the ring on your hand
2023-02-10 15:43:02	ᰔ***	How much did you pay for the ring on your hand
2023-02-10 15:43:08	ᰔ***	How much did you pay for the ring on your hand
2023-02-10 15:43:10	ᰔ***	How much did you pay for the ring on your hand
2023-02-10 15:43:22	ᰔ***	How much did you pay for the ring on your hand
2023-02-10 15:43:29	ᰔ***	How much did you pay for the ring on your hand
2023-02-10 15:43:36	ᰔ***	How much did you pay for the ring on your hand
2023-02-10 15:43:41	ᰔ***	How much did you pay for the ring on your hand
2023-02-10 15:43:46	ᰔ***	How much did you pay for the ring on your hand
2023-02-10 15:44:13	ᰔ***	How much did you pay for the ring on your hand
2023-02-10 15:44:21	ᰔ***	How much did you pay for the ring on your hand
2023-02-10 15:44:26	ᰔ***	How much did you pay for the ring on your hand
2023-02-10 15:44:27	ᰔ***	How much did you pay for the ring on your hand
2023-02-10 15:44:33	ᰔ***	How much did you pay for the ring on your hand
2023-02-10 15:44:40	ᰔ***	How much did you pay for the ring on your hand
2023-02-10 15:44:52	ᰔ***	How much did you pay for the ring on your hand
2023-02-10 15:45:04	ᰔ***	How much did you pay for the ring on your hand
2023-02-10 15:45:06	ᰔ***	How much did you pay for the ring on your hand
2023-02-10 15:45:20	ᰔ***	How much did you pay for the ring on your hand
2023-02-10 15:45:46	ᰔ***	How much did you pay for the ring on your hand
2023-02-10 15:45:53	ᰔ***	How much did you pay for the ring on your hand
2023-02-10 15:45:54	ᰔ***	How much did you pay for the ring on your hand
2023-02-10 15:45:59	ᰔ***	How much did you pay for the ring on your hand
2023-02-11 14:25:08	Fortunately***	What is the heel height of the shoes
2023-02-11 14:27:36	Use***	How many meters are the shoes
2023-02-11 15:03:23	You***	Sister, where are the jeans? They're only over 60
2023-02-11 15:03:51	Z***	Are the pants at that price
2023-02-11 16:04:38	Model***	How many meters is the toilet
2023-02-12 14:38:23	Stone***	How many meters is your black collar jacket
2023-02-13 16:23:04	┅***	The 170 square meter set is good
2023-02-13 16:23:52	Stay still***	How much is sugarcane per serving
2023-02-14 14:07:09	Yes, it is***	How many meters is the four piece set on grandma's bed
2023-02-18 14:22:34	Child***	How many meters of sugarcane
2023-02-18 14:29:24	Small***	How much does it cost per box? How many?
2023-02-18 15:20:14	Huan Huan***	Is the price of one box of white kidney beans?
2023-02-21 15:06:25	l***	How many meters are the clothes on your body
2023-02-21 15:06:36	l***	How many meters are the clothes on your body
2023-02-21 15:06:46	l***	How many meters are the clothes on your body
2023-02-21 15:06:54	Seven***	How much does sunscreen cost
2023-02-21 15:06:58	l***	How many meters are the clothes on your body
2023-02-21 15:07:11	l***	How many meters of clothing are you wearing?
2023-02-21 15:07:21	l***	How many meters of clothing are you wearing?
2023-02-21 15:07:39	Small***	How much does sunscreen cost
2023-02-22 15:11:35	Xun Xun***	How much does a natural makeup cream cost? How many bottles
2023-02-22 15:11:38	Xun Xun***	How much does a natural makeup cream cost? How many bottles
2023-02-22 15:11:50	Xun Xun***	How much does a natural makeup cream cost? How many bottles
2023-02-22 15:11:54	Xun Xun***	How much does a natural makeup cream cost? How many bottles
2023-02-22 15:12:05	Xun Xun***	How much does a natural makeup cream cost? How many bottles
2023-02-22 15:12:21	Xun Xun***	How much does a natural makeup cream cost? How many bottles
2023-02-22 15:12:31	Xun Xun***	How much does a natural makeup cream cost? How many bottles
2023-02-22 15:12:36	Xun Xun***	How much does a natural makeup cream cost? How many bottles
2023-02-22 15:12:45	Xun Xun***	How much does a natural makeup cream cost? How many bottles
2023-02-22 15:12:50	Xun Xun***	How much does a natural makeup cream cost? How many bottles
2023-02-22 15:12:59	Xun Xun***	How much does a natural makeup cream cost? How many bottles
2023-02-22 15:13:10	Xun Xun***	How much does a natural makeup cream cost? How many bottles
2023-02-22 15:13:19	Xun Xun***	How much does a natural makeup cream cost? How many bottles
2023-02-22 15:13:33	Xun Xun***	How much does a natural makeup cream cost? How many bottles
2023-02-22 15:16:13	Xun Xun***	How much does a natural makeup cream cost? How many bottles
2023-02-22 15:16:29	Xun Xun***	How much does a natural makeup cream cost? How many bottles
2023-02-22 15:16:39	Xun Xun***	How much does a natural makeup cream cost? How many bottles
2023-02-22 15:36:12	J***	Is yogurt at that price
2023-02-22 15:54:48	Orange***	Is that the price for beef patties?
2023-02-25 15:06:52	L***	How many bottles is the 28th link and how much does it cost?
[truncated: 173 more rows]

## Sheet: Promotion-scarcity
A	E	D
[truncated: 466 more rows]

[truncated: 14 more sheets: Promotion-monetary, Promotion-nonmonetary, Price-expensive, Price-cheap, Logistics-realibility, Logistics-economy, Logistics-empathy, Logistics-timeliness, Logistics-flexbility, Logistics-information, Influencer-professionalism, Influencer-homogeneity, Influencer-attraction, Influencer-interactivity]
