# Supplementary material for: A study of text classification algorithms for live-streaming e-commerce comments based on improved BERT model
Source: PLoS One. 2025 Apr 22;20(4):e0316550. doi: 10.1371/journal.pone.0316550 (PMC12013950; doi:10.1371/journal.pone.0316550)
Supplement: S1 Data — (ZIP) [file pone.0316550.s001.zip › supporting information data/Tea_dataset_translated.xlsx]

## Sheet: Evaluation-quality
A	E	D
2023-01-01 14:23:17	Du***	Tea leaves are too resistant to steeping, I haven't had many pots of water to drink
2023-01-01 14:23:14	Ning***	I have received feedback, the taste is pure and beautiful, and the color is very good
2023-01-01 14:23:14	Lei***	Very easy to brew, not bad
2023-01-01 14:23:11	6***	I am drinking this tea, high quality
2023-01-01 14:23:02	May***	This tea is delicious, you can rest assured to drink it
2023-01-01 14:22:35	Quiet***	Soaking a few pots doesn't taste good
2023-01-01 14:22:32	Du***	Very good to soak, very good
2023-01-01 14:22:31	Lei***	The taste is great, it's delicious
2023-01-01 14:22:15	Pillow***	Bring it to friends for a drink with unanimous praise 👍
2023-01-01 14:22:07	Sweet***	The tea has a mellow taste and is delicious
2023-01-01 14:21:56	Du***	We're repurchasing again
2023-01-01 14:21:51	Lei***	Very easy to brew, not bad
2023-01-01 14:21:48	6***	I'm trying it out, my mouth full of floral fragrance is worth having
2023-01-01 14:21:48	Ning***	Full buds, fragrant and sweet tea soup
2023-01-01 14:20:58	Sweet***	This tea has a very good taste
2023-01-01 14:20:49	May***	The tea buds are evenly distributed and have a good taste
2023-01-01 14:20:24	Lei***	It's good to entertain friends and drink this
2023-01-01 14:20:09	Pillow***	This material looks good at first glance
2023-01-01 14:19:40	Pillow***	Good soup color, good taste 👍
2023-01-01 14:19:39	Sweet***	Fragrant and durable, the soup color is clean and clear.
2023-01-01 14:19:37	Forever***	I bought it for the second time, and my friends around me said they really liked it
2023-01-01 14:19:20	Small***	I have tried this tea before, and the taste is very good
2023-01-01 14:19:13	Lei***	Very easy to brew, not bad
2023-01-01 14:19:04	Ning***	Got it, it's really good, supported
2023-01-01 14:18:40	Du***	Repurchase, familiar flavor
2023-01-01 14:18:37	Lei***	It's good to entertain friends and drink this
2023-01-01 14:18:34	Ning***	This material looks good at first glance
2023-01-01 14:17:48	May***	I have repurchased multiple times and it really tastes good
2023-01-01 14:17:45	Use***	This is the level of tasting
2023-01-01 14:17:42	Sweet***	The tea has a mellow taste and is delicious
2023-01-01 14:17:33	Yu***	It's shiny and very clear
2023-01-01 14:17:28	Ning***	Drinking tea can also help prevent aging and has health benefits
2023-01-01 14:16:59	Ma***	Amber soup is beautiful
2023-01-01 14:16:59	Li***	I have received feedback, the taste is pure and beautiful, and the color is very good
2023-01-01 14:16:26	J***	Drinking this tea is just right for this season
2023-01-01 14:16:18	Sweet***	Second purchase, very good
2023-01-01 14:16:18	Du***	Tea leaves are too resistant to steeping, I haven't had many pots of water to drink
2023-01-01 14:16:08	bear	The foam resistance is really impressive
2023-01-01 14:16:07	Sang***	After drinking your tea, I can't even taste other people's tea
2023-01-01 14:16:05	Lei***	I have bought it many times, and the tea is good
2023-01-01 14:15:37	Sinking***	The evaluation of an old tea customer, choosing their home is not wrong.
2023-01-01 14:15:33	Sweet***	Very good, the customers all said it was great
2023-01-01 14:15:11	Yu***	Tea repurchased for the second time
2023-01-01 14:15:10	6***	I have repurchased multiple times and it really tastes good
2023-01-01 14:15:02	Du***	The taste is good while drinking
2023-01-01 14:15:01	Ma***	The quality of tea is beyond words
2023-01-01 14:14:55	bear	Sweet with a hint of sweetness, very palatable to drink
2023-01-01 14:11:31	Du***	I received the goods and tasted them. The taste is good
2023-01-01 14:11:30	Sweet***	Easy to brew
2023-01-01 14:11:28	Sang***	This tea soup looks delicious
2023-01-01 14:11:27	Li***	This material looks good at first glance
2023-01-01 14:11:24	Use***	The tea has a good foam resistance
2023-01-01 14:11:19	Fang***	The soup has a bright color and an unparalleled taste
2023-01-01 14:11:14	Lei***	Very good, I'll come back to buy if needed
2023-01-01 14:11:12	Ning***	The tea has a great taste and has been repurchased
2023-01-01 14:10:59	Pillow***	I bought it for my dad, it tastes good 😌， Ness~
2023-01-01 14:11:56	Pillow***	Very good, the customers all said it was great
2023-01-01 14:11:54	Li***	This tea is truly the ceiling of tea
2023-01-01 14:01:20	Ah***	I have tried this tea before, and the taste is very good
2023-01-01 14:01:15	Sinking***	The taste is warm and the soup color is mellow, which is very good
2023-01-01 14:01:15	Period***	I bought it for the second time and my friends around me were very happy
2023-01-01 14:01:02	Sweet***	The soup has a mellow color and a good taste. Very few impurities, worth a try.
2023-01-01 13:56:20	Sinking***	Always drinking from your house! Don't worry, the taste is very good
2023-01-01 13:56:15	Use***	This tea is really worth recommending
2023-01-01 13:56:08	Pillow***	The soup has a mellow color and a good taste. Very few impurities, worth a try.
2023-01-01 13:55:52	One***	The quality of tea is beyond words
2023-01-01 13:55:30	Du***	I received the goods and tasted them. The taste is good
2023-01-01 13:55:21	Ning***	I have received feedback, the taste is pure and beautiful, and the color is very good
2023-01-01 13:55:11	Wang***	I have bought it many times, but your tea has never disappointed me
2023-01-01 13:54:26	bear	The foam resistance is really impressive
2023-01-01 13:54:19	Period***	My friends all say that the quality of tea is good
2023-01-01 13:54:17	bear	A very satisfactory shopping experience with a full inventory!
2023-01-01 13:03:10	J***	It's good to buy tea in Tiktok for the first time
2023-01-01 13:03:08	Zhen***	The details are done very well
2023-01-01 12:42:34	Du***	awesome
2023-01-01 12:42:32	bear	So many highly praised teas are enough to prove their quality.
2023-01-01 12:42:31	Sweet***	Second purchase, very good
2023-01-01 12:42:28	Small***	The quality of tea is really good
2023-01-01 12:42:25	Li***	This baby is really amazing
2023-01-01 12:42:25	6***	I got it last night and drank it today. The taste is good and refreshing
2023-01-01 12:42:16	Use***	My father-in-law really likes to drink this tea
2023-01-01 12:42:16	Slightly***	I got it last night and drank it today. The taste is good and refreshing
2023-01-01 12:42:12	Use***	This tea is really worth recommending
2023-01-01 12:42:10	May***	I got it last night and drank it today. The taste is good and refreshing
2023-01-01 12:41:55	J***	It's good to buy tea in Tiktok for the first time
2023-01-01 12:41:48	Love***	The quality of tea is particularly good
2023-01-02 10:09:45	Knowing***	Don't buy it, it's fake
2023-01-02 23:38:52	Li***	Okay, okay. Fake tea dare not be sold anymore
2023-01-04 00:13:07	Small***	It's fake
2023-01-04 00:12:55	Lei***	It's too fake
2023-01-03 23:12:23	What about it***	Someone claims that Kang Ge bought fake tea
2023-01-03 23:11:43	Dogs***	All of them are fake
2023-01-03 19:52:51	2***	Don't buy it, it's fake
2023-01-05 21:08:19	One***	I like to drink green tea, it won't be fake. I dare not drink this synthetic tea, and I don't know if there is any black technology involved
2023-01-05 19:09:16	Mountain***	A counterfeiter said that your tea is not good
2023-01-06 22:36:07	flower	Is this tea genuine or fake? Someone who has bought tea from his family, say a word of conscience
2023-01-06 22:36:02	flower	Is this tea genuine or fake? Someone who has bought tea from his family, say a word of conscience
2023-01-06 22:29:41	M***	This has been counterfeited, Da Hong Pao tea meme
2023-01-06 22:22:32	Le***	It's all fake
2023-01-06 21:52:34	Q***	This code is not trustworthy and can be forged
2023-01-06 21:05:08	Ah。	This tea is real or fake
2023-01-07 09:03:02	Evil***	Fake goods, right
2023-01-07 09:00:17	One***	Too fake [covering face]
2023-01-07 11:12:03	Hu***	This is too fake [covering face]
2023-01-08 00:38:55	Wan***	Everyone says it's fake, I dare not even take action
2023-01-08 00:35:14	Small***	Selling fake tea leaves
2023-01-07 22:51:16	have	It's too fake
2023-01-08 23:19:21	Face***	Advertising is no problem, this kind of false advertising is really disgusting
2023-01-08 21:57:28	Pull it***	It's too fake
2023-01-09 22:52:02	V***	It's too fake
2023-01-09 22:51:56	V***	It's too fake
2023-01-09 22:38:05	J***	It's too fake
2023-01-09 22:04:46	Hot***	They say you're a fake
2023-01-09 20:02:06	Small***	Monopoly of fake tea leaves
2023-01-10 13:43:31	Open it***	It's all fake
2023-01-10 12:27:41	V***	It's too fake
2023-01-10 12:27:32	V***	It's too fake
2023-01-10 21:17:14	Uncover***	It's too fake
2023-01-11 12:50:59	Wan***	This is fake. Don't believe it, everyone
2023-01-11 23:15:33	G***	All of them are fake
2023-01-11 21:50:19	Hot***	All of them are counterfeit goods
2023-01-11 19:56:32	Ye***	The secret realm is fake. I haven't bought anything else, so it probably won't be better
2023-01-12 15:13:12	Dream***	Fake tea is not even for dogs to drink
2023-01-12 14:52:14	Y***	Buy it back and try to counterfeit it
2023-01-12 22:41:10	1***	It's too fake
2023-01-12 22:37:04	Sugar***	Colors can definitely be fake
2023-01-12 22:36:36	Guess***	Tea can be counterfeited in color as long as you can't taste it
2023-01-12 21:45:14	@***	Fake goods.
2023-01-12 21:44:59	@***	Fake goods, I have bought them before,
2023-01-12 22:41:10	1***	It's too fake
2023-01-12 22:37:04	Sugar***	Colors can definitely be fake
2023-01-12 22:36:36	Guess***	Tea can be counterfeited in color as long as you can't taste it
2023-01-12 21:45:14	@***	Fake goods.
2023-01-12 21:44:59	@***	Fake goods, I have bought them before,
2023-01-13 23:19:38	Use***	I bought it, fake tea
2023-01-13 22:08:43	Heart***	True or False [Face Covering] [Face Covering] [Face Covering]
2023-01-14 23:32:37	Qing***	It's too fake
2023-01-14 23:04:55	Mountain***	It's too fake
2023-01-14 23:00:51	No, no***	Is it true or false
2023-01-14 20:28:07	Wave***	Tea is not real or fake, as long as you like it
2023-01-14 19:27:28	Dragon***	All of them are fake
2023-01-15 11:44:54	Cut off***	It's too fake
2023-01-16 20:33:59	Hot***	They are all counterfeit goods and cannot be consumed
2023-01-01 22:55:58	D***	Even their initial sales were fake, and their store received extremely high ratings
2023-01-01 22:44:05	Wu***	It's too fake
2023-01-01 22:26:00	Building***	Selling counterfeit goods
2023-01-01 20:14:39	D***	It's fake
2023-01-03 23:39:58	Use***	I bought it before and it doesn't taste good
2023-01-03 22:43:35	Actually***	It's not tasty at all
2023-01-03 22:08:08	Smoke***	If it's not good, just blacklist it
2023-01-03 20:50:31	J***	This is really not tasty
2023-01-03 20:26:25	@***	The secret realm is not tasty
2023-01-03 19:27:49	You***	Not tasty
2023-01-05 23:17:26	Kang***	If it's not good enough to drink, I'm too lazy to give up
2023-01-05 22:59:40	Crazy***	Not tasty
2023-01-06 09:47:47	🐻***	Not tasty
2023-01-08 22:57:19	Jia***	Not tasty
2023-01-08 21:58:10	Zhao***	Not tasty
2023-01-08 21:58:07	Zhao***	Pit, it's not tasty at all,
2023-01-08 20:15:33	L***	I've captured the secret realm. Can you taste it
2023-01-08 19:41:05	Ah***	I have bought it before, and the taste is very poor
2023-01-09 13:37:06	North***	Is it still not tasty?
2023-01-09 13:10:48	🌈***	The power is out and the internet is not working well, right
2023-01-09 11:11:21	Plate***	Not good to drink, return. negative comment
2023-01-10 00:03:16	I***	It's really not tasty
2023-01-09 22:47:33	I***	@Is A * * really not tasty?
2023-01-09 21:44:20	Big***	Can I refund it if it's not tasty
2023-01-09 19:50:38	巛***	Not tasty
2023-01-09 19:37:26	Wang***	Not tasty
2023-01-10 12:28:35	Ah***	Don't go on these useless things, they're not tasty either
2023-01-09 00:01:56	Diamond***	The tea purchased has poor appearance
2023-02-12 23:31:47	Peng***	Not tasty, everyone listen to me
2023-02-12 22:54:32	Europe***	White tea is really not tasty
2023-02-12 22:54:23	Europe***	White tea is really not tasty
2023-02-12 22:44:22	Fight it***	Broken silver is not good
2023-02-12 22:44:17	Fight it***	Broken silver is not good
2023-02-12 21:13:32	I***	There are indeed a few low-quality ones inside
2023-02-12 21:12:34	Small***	It looks good, but there seem to be quite a few negative reviews
2023-02-12 20:00:22	Do not***	Not tasty
2023-02-17 10:23:07	Ah***	This big red robe is really unpleasant to drink, it has no taste
2023-01-01 12:41:00	Hurry up***	Tea color difference
2023-01-01 11:28:33	Pull it***	This pot is too bad
2023-01-01 22:51:45	Wu Wu***	The quality of the stew cup sent is too poor
2023-01-01 21:49:49	Red***	Missing a pot
2023-01-01 20:41:31	Fat***	After reading the negative reviews, I don't want to buy anymore [666]
2023-01-02 12:31:59	Xi***	This tea brewing technique is too poor
2023-01-02 12:07:51	Zhu***	The small Qinggan sold before was a mess, no wonder there were so many negative reviews
2023-01-02 08:47:53	You***	There are so many negative reviews
2023-01-02 19:43:50	bear	Poor
2023-01-03 11:14:00	Wan***	This tea is too poor
2023-01-03 09:56:39	Hide it***	There are too many negative reviews, hahaha
2023-01-05 23:05:46	Giant***	The black tea I sent cannot be broken, and the taste is very poor
2023-01-05 23:02:42	Drowning***	Poor garbage
2023-01-05 21:16:01	Cloud***	This material will definitely have a good taste
2023-01-05 20:56:20	E***	Look at the negative reviews when buying, it's not something to drink
2023-01-05 20:32:10	Cloud***	This material will definitely have a good taste
2023-01-05 20:19:00	You***	It's almost the same, I can't tell whether it's good or bad
2023-01-05 20:18:42	You***	It's almost the same, I can't tell
2023-01-05 20:18:40	You***	It's almost the same, I can't tell
2023-01-05 20:07:50	The most***	I bought it once, it's too bad
2023-01-05 19:41:20	Cloud***	This material will definitely have a good taste
2023-01-06 09:00:32	Road***	Many negative reviews
2023-01-06 23:56:45	Cloud***	This material will definitely have a good taste
2023-01-06 20:38:49	💣***	I dare not buy due to poor evaluation and high praise
2023-01-06 19:47:17	Cloud***	This material will definitely have a good taste
2023-01-07 19:49:07	@***	Tea looks bad
2023-01-07 19:35:18	Zhu***	I originally wanted to buy it, I tried it quite a bit, but after seeing many negative reviews, I decided not to buy it
2023-01-07 23:06:05	Big***	The convenient ones at your house are all broken tea! There's a big difference when I bought it back
2023-01-08 20:19:32	Z***	Garbage poor tea
2023-01-08 20:12:47	Use***	Poor! I don't know where the leaves came from
2023-01-08 19:46:21	@***	There are tens of thousands of negative reviews, please take a look. [Face Covering] [Face Covering] [Face Covering] [Face Covering]
2023-01-08 19:46:19	@***	There are tens of thousands of negative reviews, please take a look. [Face Covering] [Face Covering] [Face Covering] [Face Covering]
2023-01-08 19:46:14	@***	There are tens of thousands of negative reviews, please take a look. [Face Covering] [Face Covering] [Face Covering] [Face Covering]
2023-01-08 19:45:44	@***	Many negative reviews don't buy it
2023-01-09 11:11:21	Plate***	Not good to drink, return. negative comment
2023-01-09 10:36:20	Now***	Ten thousand negative reviews [likes] [likes] [likes], slipped away
2023-01-09 22:46:56	A***	The quality is really poor
2023-01-10 14:04:21	Cute***	You have a lot of negative reviews at home 🙄🙄🙄🙄
2023-01-10 12:36:21	Le***	Something that can be given as a gift
2023-01-10 08:43:26	Run***	The comments are very poor
2023-01-11 20:18:42	Big***	There are so many secrets, so many negative reviews
2023-01-11 20:09:33	Round***	Very bad
2023-01-12 23:56:28	🌈***	I dare not buy it after reading the negative reviews
2023-01-12 22:36:42	Ming***	White Ninth ✔ Very bad
2023-01-12 23:56:28	🌈***	I dare not buy it after reading the negative reviews
2023-01-12 22:36:42	Ming***	White Ninth ✔ Very bad
2023-01-13 12:19:37	Do not***	You can tell from the tea soup on this table that the tea is very poor
2023-01-13 08:36:26	s***	The tea is okay, but after two repeat purchases, there were many gifts and the quality was very poor.
2023-01-13 22:34:12	Shuo***	Poor after-sales service
2023-01-13 22:33:24	Shuo***	Don't be fooled, if it's not tea residue, the date doesn't match, or drinking it like plain water, negative reviews!!! Things go wrong, I regret buying them, and the after-sales service is extremely poor!
2023-01-13 19:26:16	M***	The taste is extremely poor
2023-01-14 15:44:16	Tai***	That's all we need.
2023-01-14 14:45:00	Nine***	The quality is too poor, and the comparison is very obvious
2023-01-14 14:44:30	Nine***	The quality is too poor, and the comparison is very obvious
2023-01-14 14:11:52	Chen***	The tea is very poor
2023-01-14 13:27:09	You***	Poor quality
2023-01-14 13:15:58	I***	The second shot.. And the first bubble.. The color difference is so big
2023-01-14 11:54:35	An***	Many negative reviews
2023-01-14 11:16:18	2***	Poor quality
2023-01-14 08:40:23	Five***	This tea has a very poor taste
2023-01-14 21:37:22	have	After soaking, the leaves really have poor appearance
2023-01-14 21:36:46	have	After seeing Ye Zi, he's really bad
2023-01-14 21:16:09	One***	The bottom of this leaf is a bit weak, Akang
2023-01-14 20:03:28	Hundred***	1/3 negative review, dare not buy
2023-01-01 12:27:01	Soup***	Garbage tea
2023-01-01 12:16:51	Hey, hey***	Garbage tea
2023-01-01 22:20:03	Tong Tong***	A bit of garbage
2023-01-01 21:10:34	Being***	Don't sell it, this is really junk tea
2023-01-01 19:57:32	Not yet***	Garbage goods always behave like this
2023-01-02 08:46:50	Qing***	After reading the comments, they seem a bit rubbish
2023-01-04 00:36:19	Wen***	Too rubbish
2023-01-04 00:22:30	ᯤ***	What kind of junk tea [smile] is the taste of all blended together.
2023-01-04 00:07:31	Jiao***	Even if you give it to me, I won't drink junk tea
2023-01-03 23:24:27	📷***	White tea is the worst, tasteless! Buy it!
2023-02-11 22:32:55	Chen***	Really rubbish
2023-02-11 22:32:40	Chen***	Family members, please don't buy it. It's really garbage and hard to drink
2023-02-11 22:32:25	Chen***	I bought it, it's very junk
2023-02-11 22:02:48	�***	Isn't broken silver garbage? Some people still sell it
2023-02-11 21:40:54	Yu***	Garbage tea
2023-02-11 21:16:28	Fierce***	The comment section is full of negative reviews, only the first time I bought it was good, and the rest are all garbage
2023-02-11 21:01:20	A***	Qinggan is the worst waste, men should avoid drinking it as it can damage their kidneys
2023-02-11 22:32:55	Chen***	Really rubbish
2023-02-11 22:32:40	Chen***	Family members, please don't buy it. It's really garbage and hard to drink
2023-02-11 22:32:25	Chen***	I bought it, it's very junk
2023-02-11 22:02:48	�***	Isn't broken silver garbage? Some people still sell it
2023-02-11 21:40:54	Yu***	Garbage tea
2023-02-11 21:16:28	Fierce***	The comment section is full of negative reviews, only the first time I bought it was good, and the rest are all garbage
2023-02-11 21:01:20	A***	Qinggan is the worst waste, men should avoid drinking it as it can damage their kidneys
2023-02-12 21:30:45	i***	Broken silver is garbage
2023-02-12 20:42:41	Old man***	Some people still buy junk tea
2023-02-12 20:15:35	L***	Broken silver is the most garbage
2023-02-12 20:13:12	Fan***	Unvaluable junk tea [see]
2023-01-01 14:23:09	Pillow***	This tea is easy to carry and has a beautiful appearance.
2023-01-01 14:16:59	Ma***	Amber soup is beautiful
2023-01-01 14:01:55	Use***	It's really beautiful, I like it
2023-01-01 13:53:08	Pillow***	Beautiful color, beautiful soup color, and rich and fragrant taste.
2023-01-01 13:48:04	Sweet***	This tea is easy to carry and has a beautiful appearance.
2023-01-01 13:40:59	Sweet***	Beautiful color, beautiful soup color, and rich and fragrant taste.
2023-01-01 12:55:04	@***	Beautiful soup color
2023-01-01 12:51:19	🌈***	It's beautiful
2023-01-01 09:49:22	Ah***	Beautiful, I like it
2023-01-01 09:18:22	Yu***	pretty
2023-01-01 23:01:28	Milk***	pretty
2023-01-01 22:45:44	Milk***	pretty
2023-01-01 22:43:58	Ten***	Beautiful tea soup
2023-01-01 22:20:50	6***	pretty
2023-01-01 22:01:40	Come on***	Beautiful soup color
2023-01-01 21:52:20	Ten***	pretty
2023-01-01 21:39:11	6***	pretty
2023-01-01 21:30:01	Milk***	pretty
2023-01-01 21:26:28	Xia***	Beautiful soup color
2023-01-01 21:14:29	None***	The material is beautiful
2023-01-01 21:08:24	None***	Beautiful soup color
2023-01-01 21:07:50	Milk***	Beautiful soup color
2023-01-01 20:38:09	6***	Beautiful soup color
2023-01-01 20:37:13	Ten***	Beautiful soup color
2023-01-01 20:34:25	Ten***	pretty
2023-01-01 20:19:29	y***	Beautiful tea soup
2023-01-01 20:13:43	Xia***	Beautiful tea soup
2023-01-01 19:44:14	6***	Beautiful soup color
2023-01-01 19:38:01	Warm up***	pretty
2023-01-01 19:25:55	Come on***	pretty
2023-01-01 19:13:38	Ten***	Beautiful tea soup
2023-01-02 13:19:38	🌈***	pretty
2023-01-02 13:18:55	Wang Wang***	Beautiful tea soup
2023-01-02 13:18:19	🌈***	pretty
2023-01-02 13:18:11	Wang Wang***	The material is beautiful
2023-01-02 13:11:53	A***	pretty
2023-01-02 13:11:17	Big***	pretty
2023-01-02 13:11:07	Han***	pretty
2023-01-02 13:10:57	Damn it***	pretty
2023-01-02 13:10:36	I***	pretty
2023-01-02 13:10:26	Not yet***	pretty
2023-01-02 13:10:10	An***	pretty
2023-01-02 13:09:20	Do it***	pretty
2023-01-02 13:08:37	X***	pretty
2023-01-02 13:08:27	D***	pretty
2023-01-02 13:08:26	Wen***	pretty
2023-01-02 13:08:22	No, no***	pretty
2023-01-02 13:08:16	@***	pretty
2023-01-02 13:08:00	Bao***	pretty
2023-01-02 13:07:53	Wang Wang***	pretty
2023-01-02 13:07:36	9***	pretty
2023-01-02 13:07:22	Wang***	It's beautiful
2023-01-02 13:06:25	Ah***	pretty
2023-01-02 13:04:25	Ling***	pretty
2023-01-02 13:04:15	Sincerely***	It's beautiful
2023-01-02 12:53:27	D***	pretty
2023-01-02 12:52:47	A***	pretty
2023-01-02 12:52:16	Not yet***	pretty
2023-01-02 12:51:51	@***	pretty
2023-01-02 12:49:27	Big***	pretty
2023-01-02 12:48:18	Ah***	pretty
2023-01-02 12:48:00	Ling***	pretty
2023-01-02 12:47:37	Bao***	pretty
2023-01-02 12:46:50	No, no***	pretty
2023-01-02 12:46:27	An***	pretty
2023-01-02 12:41:02	Bao***	It's beautiful
2023-01-02 12:39:09	Big***	Very beautiful
2023-01-02 10:51:41	Wen***	The material is really beautiful
2023-01-02 09:26:04	You***	It's beautiful
2023-01-02 09:24:56	Fire***	pretty
2023-01-02 09:16:20	Big***	pretty
2023-01-02 08:54:08	Fire***	The soup color is really beautiful
2023-01-02 08:44:25	Chen***	So beautiful, baby
2023-01-02 08:37:55	Xin***	This soup color is really beautiful
2023-01-02 08:37:34	Open it***	The soup color is so beautiful
2023-01-02 08:18:20	Xin***	The soup color is really beautiful
2023-01-02 08:12:02	Xin***	The soup color is really beautiful
2023-01-02 08:08:54	Su***	Wow, it's really beautiful
2023-01-02 23:54:56	Difficult***	It looks very beautiful
2023-01-02 23:54:02	Cold***	pretty
2023-01-02 23:44:33	Rice***	pretty
2023-01-02 23:27:05	Stone***	It looks very beautiful
2023-01-02 22:34:02	Difficult***	Wow, it's so beautiful
2023-01-02 22:19:13	Ten***	Beautiful color, beautiful soup color, and rich and fragrant taste
2023-01-02 21:49:39	Meng***	pretty
2023-01-02 21:29:01	Black***	It looks very beautiful
2023-01-02 21:25:18	Ai***	The tea has a nice color, it looks very beautiful
2023-01-02 20:53:06	Xue***	It looks very beautiful
2023-01-02 20:38:17	Ai***	It looks very beautiful
2023-01-02 20:37:33	Small***	pretty
2023-01-02 20:36:29	Black***	It looks very beautiful
2023-01-02 20:14:08	Small***	pretty
2023-01-02 20:12:34	Long term***	Beautiful tea soup
2023-01-02 19:46:12	None***	Beautiful soup color
2023-01-02 19:44:40	Stone***	This tea is beautiful
2023-01-02 19:40:32	Stuffy***	The tea soup is so beautiful
2023-01-02 19:33:19	Explosive***	pretty
2023-01-02 19:12:20	Mo***	The tea soup is so beautiful
2023-01-02 19:11:07	Long term***	pretty
2023-01-03 13:55:34	？***	pretty
2023-01-03 13:55:34	Ha ha***	pretty
2023-01-03 13:55:21	You***	pretty
2023-01-03 13:55:16	Letter***	pretty
2023-01-03 13:55:10	of	pretty
2023-01-03 13:55:02	Open it***	pretty
2023-01-03 13:47:50	One***	pretty
2023-01-03 13:47:24	Small***	pretty
2023-01-03 13:47:05	Blood***	pretty
2023-01-03 13:44:32	Xiao***	pretty
2023-01-03 13:38:13	Wind***	pretty
2023-01-03 12:36:14	Fire***	pretty
2023-01-03 12:30:07	Difficult***	pretty
2023-01-03 12:22:07	You***	Golden yellow, beautiful
2023-01-03 12:13:34	Yan Yan***	pretty
2023-01-03 11:31:27	Oh my god***	pretty
2023-01-03 11:05:19	Long term***	pretty
2023-01-03 10:19:49	Rice***	pretty
2023-01-03 10:11:06	Mo***	pretty
2023-01-03 09:54:16	Small***	pretty
2023-01-03 09:53:30	You***	pretty
2023-01-03 09:48:16	Small***	pretty
2023-01-03 09:43:40	Difficult***	pretty
2023-01-03 09:28:08	Long term***	pretty
2023-01-04 00:26:14	Cool***	The tea soup is really beautiful
2023-01-04 00:22:25	Micro***	Tea soup, it's really beautiful
2023-01-04 00:05:26	Can be***	The tea soup is so beautiful
2023-01-04 00:05:24	The day***	This tea soup is so beautiful
2023-01-04 00:05:09	Milk***	This soup color is really beautiful [thumbs up]
2023-01-04 00:04:41	Di***	pretty
2023-01-04 00:01:24	Yan Yan***	pretty
2023-01-04 00:01:19	Di***	Beautiful tea soup
2023-01-03 23:28:17	Quiet***	This tea soup is really beautiful
2023-01-03 23:23:08	Oh my god***	This tea soup is clean, beautiful, and excellent
2023-01-03 23:20:55	Sea***	Beautiful tea soup
2023-01-03 23:20:03	Bite***	pretty
2023-01-03 23:19:38	Star***	It's beautiful
2023-01-03 23:18:43	Small***	pretty
2023-01-03 23:07:33	Crazy***	The tea soup is very beautiful
2023-01-03 23:07:14	Milk***	This soup color is really beautiful [thumbs up]
2023-01-03 22:58:45	q***	It's so beautiful
2023-01-03 22:51:42	The day***	This tea soup is really beautiful
2023-01-03 22:45:34	Lin***	pretty
2023-01-03 22:45:16	The day***	This tea soup is so beautiful, I want to buy it
2023-01-03 22:45:10	Oh my god***	This tea soup is clean, beautiful, and excellent 👍
2023-01-03 22:42:42	Micro***	It looks like wine, wow, beautiful
2023-01-03 22:41:59	This one***	What a beautiful tea soup 👍
2023-01-03 22:41:33	Wind***	pretty
2023-01-03 22:41:06	Cool***	Wine red is really beautiful
2023-01-03 22:40:39	At the end***	The soup looks like red wine, beautiful and beautiful
2023-01-03 22:40:11	Home***	The tea soup is so beautiful!
2023-01-03 22:40:10	Far away***	The tea soup is clean and beautiful, excellent and translucent,
2023-01-03 22:40:10	Stupid***	It's beautiful
2023-01-03 22:40:05	s***	I found your tea so beautiful
2023-01-03 22:39:43	Oh my god***	This tea soup is clean, beautiful, and excellent,
2023-01-03 22:37:59	Wind***	Beautiful tea soup
2023-01-03 22:37:44	Being***	It's beautiful
2023-01-03 22:34:16	Hi***	The tea soup is so beautiful
2023-01-03 22:33:43	Huai***	It's so beautiful
2023-01-03 22:30:39	Ming***	Beautiful tea soup
2023-01-03 22:28:25	This one***	The tea soup is so beautiful!
2023-01-03 22:27:38	Flat***	The tea soup is so beautiful
2023-01-03 22:24:45	Di***	Beautiful tea soup
2023-01-03 22:22:49	Ming***	pretty
2023-01-03 22:20:48	Home***	The soup color is so beautiful
2023-01-03 22:19:29	Oh my god***	This tea soup is clean, beautiful, and excellent
2023-01-03 22:08:57	Shun***	The tea soup is so beautiful
2023-01-03 22:04:31	The day***	The tea soup is really beautiful
2023-01-03 22:01:14	Can be***	The tea soup is so beautiful
2023-01-03 22:00:46	Long term***	pretty
2023-01-03 22:00:03	Micro***	It looks like wine, wow, beautiful 🌸
2023-01-03 21:59:34	Far away***	The tea soup is clean and beautiful, excellent and transparent
2023-02-04 00:14:16	May***	Good tea
2023-02-04 00:14:13	Meow, meow***	Drinking this tea in this season is just right
2023-02-04 00:14:13	Bitter***	My friends around me are all drinking your tea now, it's really good
2023-02-04 00:14:12	Send it***	Good tea
2023-02-04 00:14:12	�***	Good green tea
2023-02-04 00:14:03	K***	The quality is indeed good
2023-02-04 00:13:59	Small***	The taste is good, the tea soup is quite clear, I will buy it again next time!
2023-02-04 00:13:47	You***	Multiple repeat purchases
2023-02-04 00:13:42	One***	It tastes very refreshing and I like to drink it
2023-02-04 00:13:40	Ren***	I received the tea and brewed a cup. The taste is good
2023-02-04 00:13:40	Small***	One year of tea, three years of medicine
2023-02-04 00:13:39	Big***	Drinking tea can also help prevent aging and has health benefits. Drinking two to three cups a day can have an anti-aging effect

## Sheet: Evaluation-packaging
A	E	D
2023-01-01 14:22:33	Sweet***	I gave the tea I took to the teacher, it's quite grand
2023-01-01 14:20:54	Ning***	This packaging looks really nice, it's perfect for gifting
2023-01-01 14:20:21	Du***	Very classy, good gift giving
2023-01-01 14:17:27	Lei***	I bought it as a gift and said it's good
2023-01-01 14:16:22	bear	The tea taste is authentic, the quality is very good, the outer packaging is of high grade, and giving it away is also prestigious
2023-01-01 14:14:25	Month***	Gift box for someone to hold in hand
2023-01-01 14:11:57	Month***	Great atmosphere, great gift for people
2023-01-01 14:11:49	One***	Giving gifts during the Chinese New Year is too prestigious
2023-01-01 14:10:51	Sweet***	For gift giving purposes, your tea is super delicious
2023-01-01 14:10:30	Pillow***	It's for someone to give away. I've bought it myself before and it's good. The tea soup is clear
2023-01-01 14:10:07	bear	It looks high-end and a great gift.
2023-01-01 14:09:25	One***	Giving gifts during the Chinese New Year is too prestigious
2023-01-01 14:09:25	Month***	It's good, you can drink it yourself or give gifts
2023-01-01 14:08:19	Sweet***	It's for someone to give away. I've bought it myself before and it's good. The tea soup is clear
2023-01-01 14:06:32	Forever***	The taste is even better than the tea my friend gave me last time
2023-01-01 14:05:22	Lei***	It's good, you can drink it yourself or give gifts
2023-01-01 14:04:53	One***	Giving gifts during the Chinese New Year is too prestigious
2023-01-01 14:03:35	Ning***	This packaging looks really nice, it's perfect for gifting
2023-01-01 14:03:04	One***	Giving gifts during the Chinese New Year is too prestigious
2023-01-01 14:02:17	Du***	Very classy, good gift giving
2023-01-01 14:01:21	bear	Exquisite packaging, a great gift item
2023-01-01 14:01:09	Small***	Very good, for personal use, even giving away things would be considered acceptable
2023-01-01 14:00:44	Month***	Great atmosphere, great gift for people
2023-01-01 14:00:35	@***	The taste is even better than the tea my friend gave me last time
2023-01-01 13:58:59	Lei***	The packaging is exquisite and the gift is great
2023-01-01 13:58:31	One***	Giving gifts during the Chinese New Year is too prestigious
2023-01-01 13:57:54	Month***	The packaging is exquisite and the gift is great
2023-01-01 13:55:00	One***	Giving gifts during the Chinese New Year is too prestigious
2023-01-01 13:54:15	Sweet***	The packaging is very generous and gives people a great gift
2023-01-01 13:53:55	Lei***	It's good, you can drink it yourself or give gifts
2023-01-01 13:52:00	Month***	The packaging is exquisite and the gift is great
2023-01-01 13:51:37	Month***	Gift box for someone to hold in hand
2023-01-01 13:50:34	One***	Giving gifts during the Chinese New Year is too prestigious
2023-01-01 13:49:44	Sweet***	The packaging is very generous and gives people a great gift
2023-01-01 13:49:21	Lei***	The packaging is exquisite and the gift is great
2023-01-01 13:47:56	Du***	Very classy, good gift giving
2023-01-01 13:45:54	Ning***	It's a gift, it explodes
2023-01-01 13:45:12	Pillow***	I gave the tea I took to the teacher, it's quite grand
2023-01-01 13:44:08	L***	Giving gifts is too appropriate
2023-01-01 13:43:09	bear	Exquisite packaging, a great gift item
2023-01-01 13:40:35	Lei***	Gift box for someone to hold in hand
2023-01-01 13:32:43	Ning***	This packaging looks really nice, it's perfect for gifting
2023-01-01 13:31:59	Sweet***	The packaging is very generous and gives people a great gift
2023-01-01 13:29:05	Zhen***	Giving it to someone for personal use is very prestigious
2023-01-01 13:29:03	One***	Giving gifts during the Chinese New Year is too prestigious
2023-01-01 13:28:05	Lei***	Great atmosphere, great gift for people
2023-01-01 13:27:56	One***	Giving gifts during the Chinese New Year is too prestigious
2023-01-01 13:27:17	One***	Giving gifts during the Chinese New Year is too prestigious
2023-01-01 13:24:46	One***	Giving gifts during the Chinese New Year is too prestigious
2023-01-01 13:24:29	Thirst***	The taste is even better than the tea my friend gave me last time
2023-01-01 13:22:35	bear	Exquisite packaging, a great gift item
2023-01-01 13:21:15	One***	Giving gifts during the Chinese New Year is too prestigious
2023-01-01 13:20:13	Pillow***	For gift giving purposes, your tea is super delicious
2023-01-01 13:17:25	One***	Giving gifts during the Chinese New Year is too prestigious
2023-01-01 13:16:19	Ke***	Very good, both for personal use and as a gift
2023-01-01 13:16:15	One***	Giving gifts during the Chinese New Year is too prestigious
2023-01-01 13:15:04	One***	Giving gifts during the Chinese New Year is too prestigious
2023-01-01 13:13:23	Returning***	I want the wooden gift box with a fair cup as a gift
2023-01-01 13:12:00	One***	Giving gifts during the Chinese New Year is too prestigious
2023-01-01 13:06:54	Ke***	Very good, both for personal use and as a gift
2023-01-01 13:03:34	Sweet***	For gift giving purposes, your tea is super delicious
2023-01-01 13:01:12	Sweet***	For gift giving purposes, your tea is super delicious
2023-01-01 13:00:01	Pillow***	For gift giving purposes, your tea is super delicious
2023-01-01 12:59:16	One***	Giving gifts during the Chinese New Year is too prestigious
2023-01-01 12:55:59	Li***	This packaging looks really nice, it's perfect for gifting
2023-01-01 12:54:05	Use***	Buying it as a gift for customers is also more prestigious
2023-01-01 12:53:50	Ning***	This packaging looks really nice, it's perfect for gifting
2023-01-01 12:51:10	One***	Giving gifts during the Chinese New Year is too prestigious
2023-01-01 12:51:05	Ke***	Very good, both for personal use and as a gift
2023-01-01 12:48:33	Ke***	Very good, both for personal use and as a gift
2023-01-01 12:47:28	Lei***	Great atmosphere, great gift for people
2023-01-01 12:39:54	Pillow***	It's for someone to give away. I've bought it myself before and it's good. The tea soup is clear
2023-01-01 12:38:57	One***	Giving gifts during the Chinese New Year is too prestigious
2023-01-01 12:34:42	Pillow***	The packaging is very generous and gives people a great gift
2023-01-01 12:33:37	Lei***	The packaging is exquisite and the gift is great
2023-01-01 12:33:34	Du***	Very classy, good gift giving
2023-01-01 12:32:56	Pillow***	For gift giving purposes, your tea is super delicious
2023-01-01 12:32:14	Lei***	I bought it as a gift and said it's good
2023-01-01 12:30:00	One***	Giving gifts during the Chinese New Year is too prestigious
2023-01-01 12:28:27	One***	Giving gifts during the Chinese New Year is too prestigious
2023-01-01 12:28:19	Pillow***	For gift giving purposes, your tea is super delicious
2023-01-01 12:28:13	Yu***	My grandfather loves drinking this tea the most and bought it to give to him
2023-01-01 12:27:34	One***	Giving gifts during the Chinese New Year is too prestigious
2023-01-01 12:27:15	Lei***	Gift box for someone to hold in hand
2023-01-01 12:26:59	One***	Giving gifts during the Chinese New Year is too prestigious
2023-01-01 12:26:14	Month***	Gift box for someone to hold in hand
2023-01-01 12:26:13	One***	Giving gifts during the Chinese New Year is too prestigious
2023-01-01 12:22:28	Sweet***	For gift giving purposes, your tea is super delicious
2023-01-01 12:20:30	Sweet***	The packaging is very generous and gives people a great gift
2023-01-01 12:19:43	Month***	I bought it as a gift and said it's good
2023-01-01 12:18:25	Month***	The packaging is exquisite and the gift is great
2023-01-01 12:07:55	Pillow***	For gift giving purposes, your tea is super delicious
2023-01-01 12:05:48	One***	Giving gifts during the Chinese New Year is too prestigious
2023-01-01 12:05:20	Small***	It's a good gift, much better than cigarettes and alcohol
2023-01-01 12:02:11	One***	Giving gifts during the Chinese New Year is too prestigious
2023-01-01 12:01:48	Ning***	This packaging looks really nice, it's perfect for gifting
2023-01-01 12:00:55	Ah***	The taste is even better than the tea my friend gave me last time
2023-01-01 11:59:43	One***	Giving gifts during the Chinese New Year is too prestigious
2023-01-01 11:59:07	One***	Giving gifts during the Chinese New Year is too prestigious
2023-01-01 11:57:13	One***	Giving gifts during the Chinese New Year is too prestigious
2023-01-01 11:54:35	One***	Giving gifts during the Chinese New Year is too prestigious
2023-01-01 11:54:18	One***	Giving gifts during the Chinese New Year is too prestigious
2023-01-01 11:52:13	Lei***	Gift box for someone to hold in hand
2023-01-01 11:45:29	Month***	Great atmosphere, great gift for people
2023-01-01 11:45:24	Du***	Very classy, good gift giving
2023-01-01 11:44:13	One***	Giving gifts during the Chinese New Year is too prestigious
2023-01-01 11:41:43	Forever***	High end gift giving with this packaging is very prestigious
2023-01-01 11:40:47	Sweet***	For gift giving purposes, your tea is super delicious
2023-01-01 11:39:37	Lei***	It's good, you can drink it yourself or give gifts
2023-01-01 11:38:36	Use***	The taste is even better than the tea my friend gave me last time
2023-01-01 11:37:52	Sinking***	It looks high-end and a great gift.
2023-01-01 11:37:11	Lei***	It's good, you can drink it yourself or give gifts
2023-01-01 11:36:59	One***	Giving gifts during the Chinese New Year is too prestigious
2023-01-01 11:35:49	One***	Giving gifts during the Chinese New Year is too prestigious
2023-01-01 11:35:46	Returning***	For gift giving purposes, your tea is super delicious
2023-01-01 11:35:27	Du***	It's good, you can drink it yourself or give gifts
2023-01-01 11:34:07	One***	Giving gifts during the Chinese New Year is too prestigious
2023-01-01 11:28:39	Sinking***	It looks high-end and a great gift.
2023-01-01 11:28:03	Du***	I bought it as a gift and said it's good
2023-01-01 11:25:17	Du***	The packaging is exquisite and the gift is great
2023-01-01 11:21:44	One***	Giving gifts during the Chinese New Year is too prestigious
2023-01-01 11:20:22	Lei***	Very classy, good gift giving
2023-01-01 11:20:09	One***	Giving gifts during the Chinese New Year is too prestigious
2023-01-01 11:20:07	Du***	It's good, you can drink it yourself or give gifts
2023-01-01 11:20:02	Mei***	It looks high-end and a great gift.
2023-01-01 11:18:46	Du***	It's good, you can drink it yourself or give gifts
2023-01-01 11:18:37	Quiet***	Suitable for gift giving, explode
2023-01-01 11:17:17	Du***	Great atmosphere, great gift for people
2023-01-01 11:16:42	🌈***	This packaging looks really nice, it's perfect for gifting
2023-01-01 11:15:44	Du***	Great atmosphere, great gift for people
2023-01-01 11:15:40	Sweet***	It looks high-end and a great gift.
2023-01-01 11:15:06	Month***	I gave the tea I took to the teacher, it's quite grand
2023-01-01 11:14:38	Du***	Gift box for someone to hold in hand
2023-01-01 11:14:30	Sweet***	It looks high-end and a great gift.
2023-01-01 11:12:44	Ning***	The packaging is very generous and gives people a great gift
2023-01-01 11:11:11	Du***	The packaging is exquisite and the gift is great
2023-01-01 11:09:57	One***	Giving gifts during the Chinese New Year is too prestigious
2023-01-01 11:09:26	Du***	Great atmosphere, great gift for people
2023-01-01 11:07:40	Month***	The packaging is very generous and gives people a great gift
2023-01-01 11:02:13	One***	Giving gifts during the Chinese New Year is too prestigious
2023-01-01 11:01:47	One***	Giving gifts during the Chinese New Year is too prestigious
2023-01-01 11:00:36	One***	Giving gifts during the Chinese New Year is too prestigious
2023-01-01 10:59:22	Small***	Buying it as a gift for customers is also more prestigious
2023-01-01 10:59:08	Pad***	The taste is even better than the tea my friend gave me last time
2023-01-01 10:58:43	Zhen***	Buying it as a gift for customers is also more prestigious
2023-01-01 10:57:31	Du***	The packaging is exquisite and the gift is great
2023-01-01 10:57:01	Du***	Great atmosphere, great gift for people
2023-01-01 10:56:50	Sweet***	It looks high-end and a great gift.
2023-01-01 10:56:12	bear	Exquisite packaging, a great gift item
2023-01-01 10:55:56	Sweet***	It looks high-end and a great gift.
2023-01-01 10:55:11	One***	Giving gifts during the Chinese New Year is too prestigious
2023-01-01 10:54:04	One***	Giving gifts during the Chinese New Year is too prestigious
2023-01-01 10:54:02	Du***	I bought it as a gift and said it's good
2023-01-01 10:52:46	One***	Giving gifts during the Chinese New Year is too prestigious
2023-01-01 10:52:42	bear	The tea taste is authentic, the quality is very good, the outer packaging is of high grade, and giving it away is also prestigious
2023-01-01 10:52:25	Li***	Very classy, good gift giving
2023-01-01 10:51:47	Du***	I bought it as a gift and said it's good
2023-01-01 10:51:17	Ying Ying***	I didn't know how to drink tea, so I took a photo. I also need to use it for holiday gifts
2023-01-01 10:51:13	One***	Giving gifts during the Chinese New Year is too prestigious
2023-01-01 10:51:07	Du***	It's good, you can drink it yourself or give gifts
2023-01-01 10:51:04	Lei***	It looks high-end and a great gift.
2023-01-01 10:50:30	Ting***	It's a gift, it explodes
2023-01-01 10:50:27	🌈***	For gift giving purposes, your tea is super delicious
2023-01-01 10:50:05	Taro***	I bought it as a gift and said it's good
2023-01-01 10:49:01	Lei***	Exquisite packaging, a great gift item
2023-01-01 10:47:55	Du***	I bought it as a gift and said it's good
2023-01-01 10:46:58	Taro***	I bought it as a gift and said it's good
2023-01-01 10:45:43	Lei***	It looks high-end and a great gift.
2023-01-01 10:44:24	Month***	It's for someone to give away. I've bought it myself before and it's good. The tea soup is clear
2023-01-01 10:44:17	Lei***	The tea taste is authentic, the quality is very good, the outer packaging is of high grade, and giving it away is also prestigious
2023-01-01 10:43:47	Du***	I bought it as a gift and said it's good
2023-01-01 10:41:56	Du***	Gift box for someone to hold in hand
2023-01-01 10:41:38	Yu***	A great gift, choose dried tangerine peel
2023-01-01 10:35:42	Ning***	For gift giving purposes, your tea is super delicious
2023-01-01 10:34:43	Lei***	Exquisite packaging, a great gift item
2023-01-01 10:34:25	Forever***	It looks great. Keep one for yourself and give it to someone as a gift
2023-01-01 10:32:16	Du***	I bought it as a gift and said it's good
2023-01-01 10:31:59	Ma***	Very good to drink by yourself, even giving it away is acceptable
2023-01-01 10:31:15	Du***	Great atmosphere, great gift for people
2023-01-01 10:30:35	Du***	Great atmosphere, great gift for people
2023-01-01 10:29:58	Du***	Great atmosphere, great gift for people
2023-01-01 10:26:52	Du***	Gift box for someone to hold in hand
2023-01-01 10:22:46	Du***	Great atmosphere, great gift for people
2023-01-01 10:22:06	Ning***	It's for someone to give away. I've bought it myself before and it's good. The tea soup is clear
2023-01-01 10:20:43	One***	Giving gifts during the Chinese New Year is too prestigious
2023-01-01 10:20:16	Ning***	I gave the tea I took to the teacher, it's quite grand
2023-01-01 10:20:01	bear	This gift will explode
2023-01-01 10:19:20	🌈***	I gave the tea I took to the teacher, it's quite grand
2023-01-01 10:17:35	Du***	I bought it as a gift and said it's good
2023-01-01 10:15:52	Du***	It's good, you can drink it yourself or give gifts
2023-01-01 10:14:44	Du***	Great atmosphere, great gift for people
2023-01-01 10:14:41	🌈***	For gift giving purposes, your tea is super delicious
2023-01-01 10:14:35	Forever***	High end gift giving with this packaging is very prestigious
2023-01-01 10:14:29	Sweet***	Very classy, good gift giving
2023-01-01 10:12:29	Forever***	The taste is even better than the tea my friend gave me last time.
2023-01-01 10:11:31	Ning***	It's for someone to give away. I've bought it myself before and it's good. The tea soup is clear
2023-01-01 10:11:13	Five***	Buying it as a gift for customers is also more prestigious
2023-01-01 10:10:41	Lei***	The tea taste is authentic, the quality is very good, the outer packaging is of high grade, and giving it away is also prestigious
2023-01-01 10:09:49	Sweet***	I bought it as a gift and said it's good
2023-01-01 10:08:00	Ah。	It's a good gift, much better than cigarettes and alcohol
2023-01-01 10:03:33	East***	The gift giver doesn't drink heavily [sobbing] [sobbing] [sobbing] [sobbing]
2023-01-01 10:00:39	Period***	It's a good gift, much better than smoking or drinking
2023-01-01 09:59:45	Yu***	I didn't take many photos just now, so I'll take a few more and give them to a friend. The client also has some face
2023-01-01 09:40:55	Forever***	It's a good gift, much better than smoking or drinking
2023-01-01 09:28:47	Apple***	The taste is even better than the tea my friend gave me last time
2023-01-01 09:25:26	Apple***	Bought a deal, giving away gifts for personal use during the Chinese New Year brings face
2023-01-01 09:20:05	Fu***	Gift box
2023-01-01 23:11:44	Oh my god***	Buying to give away to customers is also more prestigious
2023-01-01 23:05:43	Ten***	Giving gifts to someone is too appropriate
2023-01-01 22:59:15	Xia***	It's more prestigious to give packaging as a gift
2023-01-01 22:58:53	Milk***	Giving gifts to someone is too appropriate
2023-01-01 22:56:10	Hurry up***	This packaging is exquisite and easy to hold.
2023-01-01 22:55:48	Milk***	Buying it as a gift for customers is also more prestigious
2023-01-01 22:54:42	Ten***	Giving gifts based on packaging is more prestigious
2023-01-01 22:54:03	Milk***	Giving gifts to someone is too appropriate
2023-01-01 22:53:41	Wang Wang***	Very good, both for personal use and as a gift to others
2023-01-01 22:51:45	Wu Wu***	The quality of the stew cup sent is too poor
2023-01-01 22:49:57	Wang Wang***	Buying it as a gift is really suitable
2023-01-01 22:37:40	Ten***	Giving gifts to someone is too appropriate
2023-01-01 22:30:02	Lin***	It looks high-end and a great gift.
2023-01-01 22:29:46	Milk***	Seeing the packaging as a gift is very prestigious
2023-01-01 22:29:00	Ten***	Both personal use and gifting are very good
2023-01-01 22:26:31	Zhang***	Just like drinking on your own. I don't want to give it away
2023-01-01 22:25:54	Xia***	Buying it as a gift for customers is more prestigious
2023-01-01 22:24:43	Ten***	Giving gifts to someone is too appropriate
2023-01-01 22:23:36	Wood***	The gift box is quite grand, it's a great gift, I really like it.
2023-01-01 22:22:48	Ping***	It looks high-end and a great gift.
2023-01-01 22:15:12	Milk***	Buying it as a gift for customers is also more prestigious
2023-01-01 22:10:31	Come on***	Giving gifts to someone is too appropriate
2023-01-01 22:01:06	Ten***	Giving gifts to someone is too appropriate
2023-01-01 21:59:12	Milk***	Giving gifts to someone is too appropriate
2023-01-01 21:57:05	Come on***	Buying it as a gift for customers is more prestigious
2023-01-01 21:53:17	Oh my god***	Buying it as a gift is really suitable
2023-01-01 21:53:11	6***	Good for personal use and gifting to others
2023-01-01 21:50:44	M***	White No. 9 packaging is too suitable for giving away
2023-01-01 21:47:07	Xia***	Both personal use and gifting are very good
2023-01-01 21:45:45	°***	give
2023-01-01 21:44:42	6***	Giving gifts to someone is too appropriate
2023-01-01 21:36:10	Come on***	Giving gifts to someone is too appropriate
2023-01-01 21:34:53	Xia***	Both personal use and gifting are very good
2023-01-01 21:30:53	Xia***	Giving gifts to someone is too appropriate
2023-01-01 21:30:43	Oh my god***	Buying to give away to customers is also more prestigious
2023-01-01 21:27:09	Ya***	Giving gifts to someone is too appropriate
2023-01-01 21:26:32	Wang Wang***	The taste of this tea is even better than the one my friend gave me last time
2023-01-01 21:26:16	Come on***	Giving gifts for personal use is too appropriate
2023-01-01 21:24:35	Ya***	Giving gifts to others is great
2023-01-01 21:19:11	Ten***	Both personal use and gifting are very good
2023-01-01 21:09:14	Ten***	Giving gifts to someone is too appropriate
2023-01-01 21:07:57	Micro***	Buying it as a gift is really suitable
2023-01-01 21:07:15	Ya***	Giving gifts to someone is too appropriate
2023-01-01 21:06:31	Dare to***	The taste of this tea is even better than the one my friend gave me last time
2023-01-01 21:03:36	Ya***	Buying it as a gift for customers is also more prestigious
2023-01-01 21:02:51	Come on***	Giving gifts based on packaging is very prestigious
2023-01-01 21:02:19	Milk***	Giving gifts to someone is too appropriate
2023-01-01 21:00:48	Love***	You have to buy your own drink before you dare to give it to others
2023-01-01 21:00:41	Love***	Used as a gift for my father-in-law
2023-01-01 20:59:36	Milk***	Both personal use and gifting are very good
2023-01-01 20:56:16	Come on***	Both personal use and gifting are very good
2023-01-01 20:55:29	Milk***	Giving gifts to someone is too appropriate
2023-01-01 20:53:38	Milk***	Both personal use and gifting are very good
2023-01-01 20:53:17	Water***	The taste of this tea is even better than the one my friend gave me last time
2023-01-01 20:53:01	Wang Wang***	Very good, both for personal use and as a gift to others
2023-01-01 20:49:40	y***	Giving gifts to someone is too appropriate
2023-01-01 20:48:55	Nai***	Suitable for gift giving, hurry up and get in the car
2023-01-01 20:48:50	Xia***	Buying it as a gift for customers is also more prestigious
2023-01-01 20:47:55	Water***	Buying it as a gift is really suitable
2023-01-01 20:46:20	Come on***	Giving gifts to someone is too appropriate
2023-01-01 20:45:52	y***	Giving gifts based on packaging is very prestigious
2023-01-01 20:41:48	y***	Both personal use and gifting are very good
2023-01-01 20:41:31	Nai***	The taste of this tea is even better than the one my friend gave me last time
2023-01-01 20:38:50	Xia***	Giving gifts to someone is too appropriate
2023-01-01 20:38:48	Wei***	The taste of this tea is even better than the one my friend gave me last time
2023-01-01 20:37:04	Ya***	Giving gifts to others is great
2023-01-01 20:34:20	Biao***	Very good, both for personal use and as a gift to others
2023-01-01 20:31:43	Autumn***	Very good, both for personal use and as a gift to others
2023-01-01 20:30:09	Micro***	Buying to give away to customers is also more prestigious
2023-01-01 20:29:17	Ya***	It looks high-end and a great gift.
2023-01-01 20:25:13	Small***	The taste of this tea is even better than the one my friend gave me last time
2023-01-01 20:16:18	Ya***	Giving gifts to someone is too appropriate
2023-01-01 20:15:06	y***	Both personal use and gifting are very good
2023-01-01 20:12:05	Ten***	Buying it as a gift for customers is also more prestigious
2023-01-01 20:11:04	Cui***	The taste of this tea is even better than the one my friend gave me last time
2023-01-01 20:08:59	Ya***	Giving gifts based on packaging is very prestigious
2023-01-01 19:59:55	Warm up***	Giving gifts to others is great
2023-01-01 19:59:43	ꕥ***	It's okay for those in the countryside, take this as a gift and they'll throw it away when you leave
2023-01-01 19:58:11	6***	Giving gifts based on packaging is very prestigious
2023-01-01 19:54:38	Ten***	This packaging is very prestigious as a gift
2023-01-01 19:47:35	Ya***	Giving gifts based on packaging is very prestigious
2023-01-01 19:42:51	Xia***	Good for personal use and gifting to others
2023-01-01 19:40:45	Wood***	Tea is something that tea drinkers won't buy, and tea givers won't drink
2023-01-01 19:39:48	Come on***	Giving gifts to someone is too appropriate
2023-01-01 19:38:51	Ten***	Buying it as a gift for customers is also more prestigious
2023-01-01 19:36:39	6***	Both personal use and gifting are very good
2023-01-01 19:30:29	Come on***	Giving gifts based on packaging is very prestigious
2023-01-01 19:26:05	I***	Very good, both for personal use and as a gift to others
2023-01-01 19:17:15	s***	This tea is not sold by anyone else except your family, I'm afraid giving it away might reveal the filling
2023-01-01 19:16:57	s***	This tea is not sold by anyone else except your family, I'm afraid giving it away might reveal the filling
2023-01-01 19:16:39	s***	This tea is not sold by anyone else except your family, I'm afraid giving it away might reveal the filling
2023-01-01 19:16:20	s***	This tea is not sold by anyone else except your family, I'm afraid giving it away might reveal the filling
2023-01-01 19:16:09	s***	This tea is not sold by anyone else except your family, I'm afraid giving it away might reveal the filling
2023-01-01 19:15:58	s***	This tea is not sold by anyone else except your family, I'm afraid giving it away might reveal the filling
2023-01-01 19:15:50	s***	This tea is not sold by anyone else except your family, I'm afraid giving it away might reveal the filling
2023-01-01 19:15:48	e***	It's a bit of a mistake to give it to someone, isn't it
2023-01-01 19:15:39	s***	This tea is not sold by anyone else except your family, I'm afraid giving it away might reveal the filling
2023-01-01 19:15:25	Ten***	It's great to give it away for personal use
2023-01-01 19:15:11	I***	Tea is about taste, not price. Giving it away is too appropriate, as it is meant for someone else to drink
2023-01-01 19:14:35	Come on***	Giving gifts to someone is too appropriate
2023-01-01 19:10:04	Ya***	Giving gifts to someone is too appropriate
2023-01-01 19:06:31	I***	Gift clear tea
2023-01-02 13:23:55	None***	It's a good gift, much stronger than cigarettes and alcohol
2023-01-02 12:50:23	Hurry up***	It's a gift for someone. I've bought it myself before and it's good. The tea soup is clear.
2023-01-02 12:29:21	D***	This packaging feels good and very high-end
2023-01-02 12:29:15	Acid***	It's a good gift, much stronger than cigarettes and alcohol
2023-01-02 12:29:02	An***	This packaging feels good and very high-end
2023-01-02 12:27:46	Okay, okay***	I don't want loose tea, it's just packaged as a gift
2023-01-02 12:15:44	Separated***	High end, looking at the packaging as a gift gives a lot of face
2023-01-02 12:15:10	Not yet***	Looks high-end, the first choice for gift giving
2023-01-02 12:12:42	Cloth***	High end, looking at the packaging as a gift gives a lot of face
2023-01-02 12:11:25	flower	It's a good gift, much stronger than cigarettes and alcohol
2023-01-02 12:10:48	Bao***	Looks high-end, the first choice for gift giving
2023-01-02 12:08:58	9***	Looks high-end, the first choice for gift giving
2023-01-02 12:06:29	flower	High end, looking at the packaging as a gift gives a lot of face
2023-01-02 12:02:12	Wen***	Looks high-end, the first choice for gift giving
2023-01-02 12:00:37	D***	This packaging feels good and very high-end
2023-01-02 11:49:33	Lin***	It looks high-end and a great gift.
2023-01-02 11:48:29	One***	It looks high-end and a great gift.
2023-01-02 11:46:12	Spring***	Order placed, quality guaranteed, gift giving
2023-01-02 11:37:29	Bao***	This packaging feels good and very high-end
2023-01-02 11:36:36	Big***	This packaging feels good and very high-end
2023-01-02 11:33:15	Ah***	This packaging feels good and very high-end
2023-01-02 11:31:03	An***	Looks high-end, the first choice for gift giving
2023-01-02 11:27:40	X***	Looks high-end, the first choice for gift giving
2023-01-02 11:15:17	Damn it***	This packaging feels good and very high-end
2023-01-02 11:14:56	Wen***	Looks high-end, the first choice for gift giving
2023-01-02 11:01:27	Sincerely***	Looks high-end, the first choice for gift giving
2023-01-02 10:48:48	An***	Looks high-end, the first choice for gift giving
2023-01-02 10:33:47	Healthy***	There are too many drinks even for the delivery
2023-01-02 10:04:12	Big***	This packaging feels good and very high-end
2023-01-02 09:53:15	Buddha***	The gift box is quite grand, it's a great gift, I really like it.
2023-01-02 09:37:18	Han***	It's a good gift, much better than cigarettes and alcohol
2023-01-02 09:22:35	An***	This packaging feels good and very high-end
2023-01-02 09:15:37	A***	This packaging feels good and very high-end
2023-01-02 09:14:18	Lin***	It looks high-end and a great gift.
2023-01-02 09:09:48	Open it***	Sending this to my father-in-law is really suitable.
2023-01-02 09:09:20	Small***	Sending to brothers, sending to friends, this tea is really amazing.
2023-01-02 09:03:11	Open it***	It looks high-end and a great gift.
2023-01-02 09:00:28	@***	This packaging feels good and very high-end
2023-01-02 08:55:33	X***	Looks high-end, the first choice for gift giving
2023-01-02 08:52:41	Han***	It's a good gift, much better than cigarettes and alcohol
2023-01-02 08:48:55	Buddha***	It looks high-end and a great gift. It looks high-end and a great gift.
2023-01-02 08:45:08	None***	Isn't this a perfect gift for someone
2023-01-02 08:34:43	Blood***	It's a gift for someone. I've bought it myself before and it's good. The tea soup is clear.
2023-01-02 08:29:40	A***	This packaging feels good and very high-end
2023-01-02 08:29:28	Xiao***	It's quite good to give away gifts, it has substance and face.
2023-01-02 08:17:54	Big***	Looks high-end, the first choice for gift giving
2023-01-02 08:07:12	Wen***	This packaging feels good and very high-end
2023-01-02 08:04:52	Not yet***	Looks high-end, the first choice for gift giving
2023-01-02 08:03:15	D***	This packaging feels good and very high-end
2023-01-02 07:57:07	Wang Wang***	It's a good gift, much better than cigarettes and alcohol
2023-01-02 07:53:19	Big***	This packaging feels good and very high-end
2023-01-03 00:07:19	Small***	This packaging is very exquisite, it's a gift that people can hold their hands on
2023-01-03 00:04:07	Use***	High end, giving gifts with this packaging is very prestigious
2023-01-03 00:02:51	Star***	Great atmosphere, great gift for people
2023-01-03 00:01:47	One***	The taste is better than the tea my friend gave me last time. It tastes better than the tea my friend gave me last time
2023-01-03 00:00:56	Small***	Good gift giving
2023-01-02 23:59:48	Old***	Exquisite packaging, a great gift item
2023-01-02 23:59:08	Grey***	Gift box for someone to hold in hand
2023-01-02 23:58:40	Star***	Gift box for someone to hold in hand
2023-01-02 23:57:46	Use***	High end, giving gifts with this packaging is very prestigious
2023-01-02 23:57:23	One***	The taste is better than the tea my friend gave me last time. It tastes better than the tea my friend gave me last time
2023-01-02 23:56:53	One***	The taste is better than the tea my friend gave me last time. It tastes better than the tea my friend gave me last time
2023-01-02 23:55:24	After***	It's good, you can drink it yourself or give gifts
2023-01-02 23:55:12	One***	The taste is better than the tea my friend gave me last time. It tastes better than the tea my friend gave me last time
2023-01-02 23:54:22	Use***	High end, giving gifts with this packaging is very prestigious
2023-01-02 23:52:40	One***	The taste is better than the tea my friend gave me last time. It tastes better than the tea my friend gave me last time
2023-01-02 23:52:35	The Emperor***	Gift box for someone to hold in hand
2023-01-02 23:46:50	The Emperor***	Great atmosphere, great gift for people
2023-01-02 23:46:18	Use***	High end, giving gifts with this packaging is very prestigious
2023-01-02 23:46:00	Guess***	For gift giving purposes, your tea is super delicious
2023-01-02 23:45:59	Star***	Gift box for someone to hold in hand
2023-01-02 23:45:21	Use***	High end, giving gifts with this packaging is very prestigious
2023-01-02 23:44:58	One***	The taste is better than the tea my friend gave me last time. It tastes better than the tea my friend gave me last time
2023-01-02 23:43:44	One***	The taste is better than the tea my friend gave me last time. It tastes better than the tea my friend gave me last time
2023-01-02 23:43:26	M***	I gave the tea I took to the teacher, it's quite grand
2023-01-02 23:40:46	Fire***	I bought it as a gift and said it's good and delicious
2023-01-02 23:40:38	Use***	High end, giving gifts with this packaging is very prestigious
2023-01-02 23:40:33	One***	The taste is better than the tea my friend gave me last time. It tastes better than the tea my friend gave me last time
2023-01-02 23:40:22	Being***	The tea has an authentic taste and good quality. Buying it as a gift for customers is also quite prestigious
2023-01-02 23:39:39	Star***	The packaging is exquisite and the gift is great
2023-01-02 23:39:34	The Emperor***	Great atmosphere, great gift for people
2023-01-02 23:39:12	Trapped***	Very classy, good gift giving
2023-01-02 23:37:27	M***	The packaging is very generous and gives people a great gift
2023-01-02 23:35:22	Use***	High end, giving gifts with this packaging is very prestigious
2023-01-02 23:35:16	After***	It's good, you can drink it yourself or give gifts
2023-01-02 23:31:45	Guess***	I gave the tea I took to the teacher, it's quite grand
2023-01-02 23:31:38	Oh***	I gave the tea I took to the teacher, it's quite grand
2023-01-02 23:31:17	After***	Gift box for someone to hold in hand
2023-01-02 23:30:38	Star***	Is it suitable to give gifts to my father-in-law? Very easy to brew, not bad
2023-01-02 23:28:46	The Emperor***	Gift box for someone to hold in hand
2023-01-02 23:27:33	Trapped***	Very classy, good gift giving
2023-01-02 23:25:02	One***	The taste is better than the tea my friend gave me last time. It tastes better than the tea my friend gave me last time
2023-01-02 23:23:42	The Emperor***	Gift box for someone to hold in hand
2023-01-02 23:23:13	After***	Great atmosphere, great gift for people
2023-01-02 23:21:06	Guess***	I gave the tea I took to the teacher, it's quite grand
2023-01-02 23:20:27	After***	I bought it as a gift and said it's good
2023-01-02 23:18:53	Use***	High end, giving gifts with this packaging is very prestigious
2023-01-02 23:13:17	Trapped***	Very classy, good gift giving
2023-01-02 23:12:18	One***	The taste is better than the tea my friend gave me last time. It tastes better than the tea my friend gave me last time
2023-01-02 23:11:57	M***	It's for someone to give away. I've bought it myself before and it's good. The tea soup is clear
2023-01-02 23:11:48	The Emperor***	Gift box for someone to hold in hand
2023-01-02 23:10:49	Guess***	I gave the tea I took to the teacher, it's quite grand
2023-01-02 23:10:22	Use***	High end, giving gifts with this packaging is very prestigious
2023-01-02 23:09:40	After***	I bought it as a gift and said it's good
2023-01-02 23:08:18	Trapped***	Very classy, good gift giving
2023-01-02 23:06:45	Oh***	It's for someone to give away. I've bought it myself before and it's good. The tea soup is clear
2023-01-02 23:06:36	One***	The taste is better than the tea my friend gave me last time. It tastes better than the tea my friend gave me last time
2023-01-02 23:06:16	One***	For gift giving purposes, your tea is super delicious
2023-01-02 23:06:13	Trapped***	Very classy, good gift giving
2023-01-02 23:06:03	After***	The packaging is exquisite and the gift is great
2023-01-02 23:04:34	Use***	High end, giving gifts with this packaging is very prestigious
2023-01-02 22:40:14	Tang***	This packaging looks really nice, it's perfect for gifting
2023-01-02 22:39:47	Use***	High end, giving gifts with this packaging is very prestigious
2023-01-02 22:38:10	One***	The taste is better than the tea my friend gave me last time
2023-01-02 22:37:58	Use***	High end, giving gifts with this packaging is very prestigious
2023-01-02 22:36:08	Grey***	Great atmosphere, great gift for people
2023-01-02 22:36:04	Hi***	This packaging looks really nice, it's perfect for gifting
2023-01-02 22:33:42	The cricket***	Sending someone is really good
2023-01-02 22:33:36	Guess***	For gift giving purposes, your tea is super delicious
2023-01-02 22:32:49	Use***	High end, giving gifts with this packaging is very prestigious
2023-01-02 22:32:43	Xin***	Very classy, good gift giving
2023-01-02 22:32:17	Trapped***	Very classy, good gift giving
2023-01-02 22:31:57	One***	For gift giving purposes, your tea is super delicious
2023-01-02 22:31:04	One***	The taste is better than the tea my friend gave me last time
2023-01-02 22:30:52	Old***	It looks high-end and a great gift.
2023-01-02 22:30:25	Hi***	This packaging looks really nice, it's perfect for gifting
2023-01-02 22:30:05	Use***	High end, giving gifts with this packaging is very prestigious
2023-01-02 22:29:41	One***	For gift giving purposes, your tea is super delicious
2023-01-02 22:28:54	One***	The taste is better than the tea my friend gave me last time
2023-01-02 22:27:43	Use***	High end, giving gifts with this packaging is very prestigious
2023-01-02 22:24:47	Use***	High end, giving gifts with this packaging is very prestigious
2023-01-02 22:24:02	One***	The taste is better than the tea my friend gave me last time
2023-01-02 22:21:38	Being***	The tea has an authentic taste and good quality. Buying it as a gift for customers is also quite prestigious
2023-01-02 22:21:34	Trapped***	Very classy, good gift giving
2023-01-02 22:20:07	One***	The packaging is very generous and gives people a great gift
2023-01-02 22:19:54	One***	The taste is better than the tea my friend gave me last time
2023-01-02 22:18:20	The Emperor***	Great atmosphere, great gift for people
2023-01-02 22:18:11	Hi***	This packaging looks really nice, it's perfect for gifting
2023-01-02 22:17:40	Oh***	For gift giving purposes, your tea is super delicious
2023-01-02 22:17:34	Flow***	The tea has an authentic taste and good quality. Buying it as a gift for customers is also quite prestigious
2023-01-02 22:17:24	Trapped***	Very classy, good gift giving
2023-01-02 22:17:08	Star***	It's good, you can drink it yourself or give gifts
2023-01-02 22:16:55	Use***	High end, giving gifts with this packaging is very prestigious
2023-01-02 22:13:24	One***	The taste is better than the tea my friend gave me last time
2023-01-02 22:13:02	Grey***	Great atmosphere, great gift for people
2023-01-02 22:10:46	Use***	High end, giving gifts with this packaging is very prestigious
2023-01-02 22:09:43	Hi***	This packaging looks really nice, it's perfect for gifting
2023-01-02 22:09:25	After***	The packaging is exquisite and the gift is great
2023-01-02 22:08:50	One***	The taste is better than the tea my friend gave me last time
2023-01-02 22:05:59	Oh***	The packaging is very generous and gives people a great gift
2023-01-02 22:05:36	One***	The taste is better than the tea my friend gave me last time
2023-01-02 22:04:15	One***	The taste is better than the tea my friend gave me last time
2023-01-02 22:03:23	Use***	High end, giving gifts with this packaging is very prestigious
2023-01-02 22:02:20	Use***	High end, giving gifts with this packaging is very prestigious
2023-01-02 22:01:39	Village***	Giving gifts is very generous
2023-01-02 22:00:17	Rice***	Sending someone is really good
2023-01-02 22:00:16	Use***	High end, giving gifts with this packaging is very prestigious
2023-01-02 21:59:58	One***	The taste is better than the tea my friend gave me last time
2023-01-02 21:58:49	One***	The taste is better than the tea my friend gave me last time
2023-01-02 21:56:52	Xin***	Very classy, good gift giving
2023-01-02 21:56:04	One***	The taste is better than the tea my friend gave me last time
2023-01-02 21:53:40	Use***	High end, giving gifts with this packaging is very prestigious
2023-01-02 21:53:28	One***	The packaging is very generous and gives people a great gift
2023-01-02 21:52:59	One***	The taste is better than the tea my friend gave me last time
2023-01-02 21:49:22	Xin***	Very classy, good gift giving
2023-01-02 21:47:14	Being***	The tea has an authentic taste and good quality. Buying it as a gift for customers is also quite prestigious
2023-01-02 21:46:34	Old***	It looks high-end and a great gift.
2023-01-02 21:46:19	Use***	High end, giving gifts with this packaging is very prestigious
2023-01-02 21:45:52	One***	The taste is better than the tea my friend gave me last time
2023-01-02 21:44:53	After***	It's good, you can drink it yourself or give gifts
2023-01-02 21:43:27	Oh***	For gift giving purposes, your tea is super delicious
2023-01-02 21:42:56	Use***	High end, giving gifts with this packaging is very prestigious
2023-01-02 21:42:09	Guess***	For gift giving purposes, your tea is super delicious
2023-01-02 21:41:48	After***	The packaging is exquisite and the gift is great
2023-01-02 21:40:16	Use***	High end, giving gifts with this packaging is very prestigious
2023-01-02 21:39:37	Being***	The tea has an authentic taste and good quality. Buying it as a gift for customers is also quite prestigious
2023-01-02 21:36:32	Spring***	Exquisite packaging, a great gift item
2023-01-02 21:36:09	One***	The taste is better than the tea my friend gave me last time
2023-01-02 21:33:44	Spring***	Exquisite packaging, a great gift item
2023-01-02 21:32:53	Use***	High end, giving gifts with this packaging is very prestigious
2023-01-02 21:29:37	Being***	The taste of this tea is even better than the one my friend gave me last time
2023-01-02 21:28:04	Use***	High end, giving gifts with this packaging is very prestigious
2023-01-02 21:25:44	One***	The taste is better than the tea my friend gave me last time
2023-01-02 21:24:29	Use***	High end, giving gifts with this packaging is very prestigious
2023-01-02 21:23:44	Star***	Gift box for someone to hold in hand
2023-01-02 21:23:00	The***	Isn't this tea too grand? The packaging gives people a sense of pride and elegance
2023-01-02 21:21:45	One***	The taste is better than the tea my friend gave me last time
2023-01-02 21:20:41	Flow***	The tea has an authentic taste and good quality. Buying it as a gift for customers is also quite prestigious
2023-01-02 21:20:17	One***	The taste is better than the tea my friend gave me last time
2023-01-02 21:19:50	After***	Gift box for someone to hold in hand
2023-01-02 21:19:49	Star***	The packaging is exquisite and the gift is great
2023-01-02 21:19:46	Grey***	Great atmosphere, great gift for people
2023-01-02 21:17:59	Being***	The taste of this tea is even better than the one my friend gave me last time
2023-01-02 21:16:43	Xin***	Very classy, good gift giving
2023-01-02 21:16:33	Use***	High end, giving gifts with this packaging is very prestigious
2023-01-02 21:14:20	Long term***	Sending someone is really good
2023-01-02 21:13:39	One***	The taste is better than the tea my friend gave me last time
2023-01-02 21:13:31	After***	Great atmosphere, great gift for people
2023-01-02 21:09:49	After***	The packaging is exquisite and the gift is great
2023-01-02 21:08:19	M***	The packaging is very generous and gives people a great gift
2023-01-02 21:07:41	After***	The packaging is exquisite and the gift is great
2023-01-02 21:07:19	Trapped***	Very classy, good gift giving
2023-01-02 21:05:29	One***	The taste is better than the tea my friend gave me last time
2023-01-02 21:05:14	The Emperor***	Gift box for someone to hold in hand
2023-01-02 21:03:41	After***	Great atmosphere, great gift for people
2023-01-02 21:03:15	M***	For gift giving purposes, your tea is super delicious
2023-01-02 21:01:33	The Emperor***	Great atmosphere, great gift for people
2023-01-02 21:00:58	After***	The packaging is exquisite and the gift is great
2023-01-02 20:53:35	M***	For gift giving purposes, your tea is super delicious
2023-01-02 20:52:50	One***	The taste is better than the tea my friend gave me last time
2023-01-02 20:52:36	Use***	High end, giving gifts with this packaging is very prestigious
2023-01-02 20:52:21	Fire***	Sending someone is really good
2023-01-02 20:49:11	After***	Gift box for someone to hold in hand
2023-01-02 20:49:11	One***	The taste is better than the tea my friend gave me last time
2023-01-02 20:48:07	Xin***	Very classy, good gift giving
2023-01-02 20:46:35	Use***	High end, giving gifts with this packaging is very prestigious
2023-01-02 20:44:11	Sea***	Very classy, good gift giving
2023-01-02 20:42:27	After***	Gift box for someone to hold in hand
2023-01-02 20:41:58	Use***	High end, giving gifts with this packaging is very prestigious
2023-01-02 20:41:10	After***	I bought it as a gift and said it's good
2023-01-02 20:40:33	Being***	The tea has an authentic taste and good quality. Buying it as a gift for customers is also quite prestigious
2023-01-02 20:39:37	One***	The taste is better than the tea my friend gave me last time
2023-01-02 20:38:51	After***	The packaging is exquisite and the gift is great
2023-01-02 20:38:40	The Emperor***	Gift box for someone to hold in hand
2023-01-02 20:37:27	Use***	High end, giving gifts with this packaging is very prestigious
2023-01-02 20:36:36	Cold***	It's quite good to give away gifts, it has substance and face
2023-01-02 20:35:19	The Emperor***	Gift box for someone to hold in hand
2023-01-02 20:34:01	After***	The packaging is exquisite and the gift is great
2023-01-02 20:32:39	Old***	Exquisite packaging, a great gift item
2023-01-02 20:32:23	Trapped***	Very classy, good gift giving
2023-01-02 20:31:52	One***	The taste is better than the tea my friend gave me last time
2023-01-02 20:31:07	Use***	High end, giving gifts with this packaging is very prestigious
2023-01-02 20:30:11	One***	The taste is better than the tea my friend gave me last time
2023-01-02 20:30:03	Nu***	It's good to give gifts during the Chinese New Year
2023-01-02 20:29:24	Trapped***	Very classy, good gift giving
2023-01-02 20:26:31	One***	The taste is better than the tea my friend gave me last time
2023-01-02 20:26:10	Trapped***	Very classy, good gift giving
2023-01-02 20:24:47	The***	Isn't this tea too grand? The packaging gives people a sense of pride and elegance
2023-01-02 20:23:35	After***	The packaging is exquisite and the gift is great
2023-01-02 20:18:54	Use***	High end, giving gifts with this packaging is very prestigious
2023-01-02 20:18:53	Trapped***	Very classy, good gift giving
2023-01-02 20:18:36	One***	The taste is better than the tea my friend gave me last time
2023-01-02 20:18:14	One***	For gift giving purposes, your tea is super delicious
2023-01-02 20:17:10	The Emperor***	Great atmosphere, great gift for people
2023-01-02 20:16:46	After***	The packaging is exquisite and the gift is great
2023-01-02 20:15:17	People***	The first choice for gift giving during the Chinese New Year
2023-01-02 20:14:02	Stuffy***	Sending someone is really good
2023-01-02 20:13:20	Old***	The tea taste is authentic, the quality is very good, the outer packaging is of high grade, and giving it away is also prestigious
2023-01-02 20:11:50	Use***	High end, giving gifts with this packaging is very prestigious
2023-04-15 20:35:02	The ocean***	Very good, it's reasonable to give it away for personal use
2023-04-15 20:34:23	Discuss***	Paid 3 and gave a good gift
2023-04-15 20:33:44	The ocean***	It's quite good to give away gifts, it has substance and face
2023-04-15 20:33:37	Wave***	Buying and giving away to customers will definitely save face
2023-04-15 20:32:48	Handsome***	Buying it as a gift for customers is also more prestigious
2023-04-15 20:32:26	Oh my god***	Buying it as a gift for customers is also more prestigious
2023-04-15 20:31:51	1***	It's quite good to give away gifts, it has substance and face
2023-04-15 20:31:36	7***	The taste is even better than the tea my friend gave me last time
2023-04-15 20:31:18	You***	It's a gift, it's said to be good
2023-04-15 20:28:40	flower	High end, giving gifts with this packaging is very prestigious.
2023-04-15 20:27:58	@***	Buying and giving away to customers will definitely save face
2023-04-15 20:27:11	Travel***	The taste is even better than the tea my friend gave me last time
2023-04-15 20:27:10	Old man***	Buying and giving away to customers will definitely save face
2023-04-15 20:25:15	flower	It's a good gift, much better than cigarettes and alcohol
2023-04-15 20:24:02	flower	This packaging is exquisite and easy to hold
2023-04-15 20:22:53	Wei***	It looks high-end and a great gift.
2023-04-15 20:21:10	Wind***	Buying it as a gift for customers is also more prestigious
2023-04-15 20:20:47	7***	It's quite good to give away gifts, it has substance and face
2023-04-15 20:20:37	Yes, it is***	It's a good gift, much better than cigarettes and alcohol
2023-04-15 20:20:28	Ha ha***	Buying and giving away to customers will definitely save face
2023-04-15 20:20:26	Emotions***	It's quite good to give away gifts, it has substance and face.
2023-04-15 20:20:07	Take it***	Buying it as a gift for customers is also more prestigious
2023-04-15 20:19:38	1***	It's a good gift, much better than cigarettes and alcohol
2023-04-15 20:19:33	7***	This packaging is exquisite and easy to hold
2023-04-15 20:19:15	Ground***	Very good, it's reasonable to give it away for personal use
2023-04-15 20:18:25	Emotions***	It's quite good to give away gifts, it has substance and face.
2023-04-15 20:18:11	Ming***	It's a gift, it's said to be good
2023-04-15 20:17:25	7***	This packaging is exquisite and easy to hold
2023-04-15 20:17:18	Handsome***	It's quite good to give away gifts, it has substance and face
2023-04-15 20:17:18	The ocean***	High end, giving gifts with this packaging is very prestigious.
2023-04-15 20:17:12	Discuss***	Paid 3 and gave a good gift
2023-04-15 20:16:41	7***	It's quite good to give away gifts, it has substance and face
2023-04-15 20:16:16	@***	Buying and giving away to customers will definitely save face
2023-04-15 20:16:03	Wind***	It's quite good to give away gifts, it has substance and face
2023-04-15 20:14:49	Yes, it is***	It's quite good to give away gifts, it has substance and face
2023-04-15 20:14:37	Yes, it is***	It's a good gift, much better than cigarettes and alcohol
2023-04-15 20:14:34	flower	High end, giving gifts with this packaging is very prestigious.
2023-04-15 20:14:33	flower	Buying it as a gift for customers is also more prestigious
2023-04-15 20:14:27	Travel***	It's quite good to give away gifts, it has substance and face
2023-04-15 20:14:04	Small***	Great atmosphere, great gift for people
2023-04-15 20:12:50	The ocean***	Very good, it's reasonable to give it away for personal use
2023-04-15 20:12:18	Discuss***	Paid 3 and gave a good gift
2023-04-15 20:12:11	Yes, it is***	High end, giving gifts with this packaging is very prestigious.
2023-04-15 20:12:05	Xin***	Very classy, good gift giving
2023-04-15 20:11:43	Fragrance***	It's a gift, it's said to be good
2023-04-15 20:11:19	Handsome***	This packaging is exquisite and easy to hold
2023-04-15 20:11:07	Mixed up***	It's a gift, it's said to be good
2023-04-15 20:10:37	Handsome***	This packaging is exquisite and easy to hold
2023-04-15 20:09:50	Wishing you***	It looks high-end and a great gift.
2023-04-15 20:09:44	1***	It's a good gift, much better than cigarettes and alcohol
2023-04-15 20:09:22	Handsome***	Buying it as a gift for customers is also more prestigious
2023-04-15 20:09:19	Wind***	It's quite good to give away gifts, it has substance and face
2023-04-15 20:09:17	Small***	Unemployed on the spot after delivering this tea
2023-04-15 19:57:12	🌈***	Buying and giving away to customers will definitely save face
2023-04-15 19:53:41	Yes, it is***	It's quite good to give away gifts, it has substance and face
2023-04-15 19:53:03	Old man***	Buying and giving away to customers will definitely save face
2023-04-15 19:52:32	Narration***	Buying it as a gift for customers is also more prestigious.
2023-04-15 19:51:42	7***	Very good, it's reasonable to give it away for personal use
2023-04-15 19:50:14	7***	It's quite good to give away gifts, it has substance and face
2023-04-15 19:49:28	flower	It's quite good to give away gifts, it has substance and face
2023-04-15 19:49:27	Wind***	High end, giving gifts with this packaging is very prestigious.
2023-04-15 19:48:51	1***	Very good, it's reasonable to give it away for personal use
2023-01-01 10:56:50	Sweet***	It looks high-end and a great gift.
2023-01-01 10:56:12	bear	Exquisite packaging, a great gift item
2023-01-01 10:55:56	Sweet***	It looks high-end and a great gift.
2023-01-01 10:55:11	One***	Giving gifts during the Chinese New Year is too prestigious
2023-01-01 10:54:04	One***	Giving gifts during the Chinese New Year is too prestigious
2023-01-01 10:52:46	One***	Giving gifts during the Chinese New Year is too prestigious
2023-01-01 10:52:25	Li***	Very classy, good gift giving
2023-01-01 10:51:17	Ying Ying***	I didn't know how to drink tea, so I took a photo. I also need to use it for holiday gifts
2023-01-01 10:51:13	One***	Giving gifts during the Chinese New Year is too prestigious
2023-01-01 10:51:07	Du***	It's good, you can drink it yourself or give gifts
2023-01-01 10:51:04	Lei***	It looks high-end and a great gift.
2023-01-01 10:50:30	Ting***	It's a gift, it explodes
2023-01-01 10:50:27	🌈***	For gift giving purposes, your tea is super delicious
2023-01-01 10:49:01	Lei***	Exquisite packaging, a great gift item
2023-01-01 10:45:43	Lei***	It looks high-end and a great gift.
2023-01-01 10:41:56	Du***	Gift box for someone to hold in hand
2023-01-01 10:41:38	Yu***	A great gift, choose dried tangerine peel
2023-01-01 10:35:42	Ning***	For gift giving purposes, your tea is super delicious
2023-01-01 10:34:43	Lei***	Exquisite packaging, a great gift item
2023-01-01 10:26:52	Du***	Gift box for someone to hold in hand
2023-01-01 10:20:43	One***	Giving gifts during the Chinese New Year is too prestigious
2023-01-01 10:20:01	bear	This gift will explode
2023-01-01 10:15:52	Du***	It's good, you can drink it yourself or give gifts
2023-01-01 10:14:41	🌈***	For gift giving purposes, your tea is super delicious
2023-01-01 10:14:35	Forever***	High end gift giving with this packaging is very prestigious
2023-01-01 10:14:29	Sweet***	Very classy, good gift giving
2023-01-01 10:03:33	East***	The gift giver doesn't drink heavily [sobbing] [sobbing] [sobbing] [sobbing]
2023-01-01 09:46:29	Yu***	Treat your friends to this drink with courtesy and respect
2023-01-01 09:20:05	Fu***	Gift box
2023-01-01 08:59:25	Small***	The gift box has a lot of weight and looks exquisite and grand
2023-01-01 14:00:20	L***	The packaging is beautiful
2023-01-01 13:59:14	Sweet***	The packaging is beautiful
2023-01-01 13:58:59	Lei***	The packaging is exquisite and the gift is great
2023-01-01 13:58:47	bear	The packaging is very beautiful, and when you open it, you can smell the fragrance!
2023-01-01 13:57:54	Month***	The packaging is exquisite and the gift is great
2023-01-01 13:56:46	Zhen***	The packaging is intact and considerate
2023-01-01 13:54:15	Sweet***	The packaging is very generous and gives people a great gift
2023-01-01 13:52:00	Month***	The packaging is exquisite and the gift is great
2023-01-01 13:49:44	Sweet***	The packaging is very generous and gives people a great gift
2023-01-01 13:49:21	Lei***	The packaging is exquisite and the gift is great
2023-01-01 13:43:09	bear	Exquisite packaging, a great gift item
2023-01-01 13:41:49	Sinking***	The packaging is very beautiful, and when you open it, you can smell the fragrance!
2023-01-01 13:32:43	Ning***	This packaging looks really nice, it's perfect for gifting
2023-01-01 13:31:59	Sweet***	The packaging is very generous and gives people a great gift
2023-01-01 13:28:57	Ah***	The packaging is so high-end
2023-01-01 13:22:35	bear	Exquisite packaging, a great gift item
2023-01-01 13:19:31	bear	The packaging is so good that I can't bear to open it
2023-01-01 13:04:07	🇨***	Think about packaging. There are also cost expenses. There are also storage fees. Put it together and think about what kind of junk tea it is. This kind of tea makes people laugh when taken out
2023-01-01 13:03:03	Ah***	The packaging is so beautiful
2023-01-01 12:55:59	Li***	This packaging looks really nice, it's perfect for gifting
2023-01-01 12:53:50	Ning***	This packaging looks really nice, it's perfect for gifting
2023-01-01 12:48:12	J***	Do you have packaging bags
2023-01-01 12:46:36	Thirst***	The outer packaging is relatively high-end
2023-01-01 12:45:53	6***	The quality is good, and the packaging is very thoughtful
2023-01-01 12:43:21	F***	Just changing the packaging
2023-01-01 12:34:42	Pillow***	The packaging is very generous and gives people a great gift
2023-01-01 12:33:37	Lei***	The packaging is exquisite and the gift is great
2023-01-01 12:29:24	Ha ha***	What about adding packaging
2023-01-01 12:22:29	Sinking***	The packaging is so good that I can't bear to open it
2023-01-01 12:20:30	Sweet***	The packaging is very generous and gives people a great gift
2023-01-01 12:18:25	Month***	The packaging is exquisite and the gift is great
2023-01-01 12:06:04	Slightly***	The quality is good, and the packaging is very thoughtful
2023-01-01 12:01:48	Ning***	This packaging looks really nice, it's perfect for gifting
2023-01-01 11:54:44	Yu***	The packaging is very beautiful
2023-01-01 11:51:56	Sugar***	Take a look at the outer packaging
2023-01-01 11:47:02	Mei***	The packaging is so good that I can't bear to open it
2023-01-01 11:44:27	Forever***	Wow, I love the packaging. I love it
2023-01-01 11:41:43	Forever***	High end gift giving with this packaging is very prestigious
2023-01-01 11:38:38	洅***	I have received the tea I bought, and the packaging is exquisite
2023-01-01 11:38:07	May***	The quality is good, and the packaging is very thoughtful
2023-01-01 11:31:01	Ning***	I haven't drunk yet. Open the package and it has a strong aroma
2023-01-01 11:27:59	Fortunately***	The quality is good, and the packaging is very thoughtful
2023-01-01 11:25:17	Du***	The packaging is exquisite and the gift is great
2023-01-01 11:19:12	L***	The packaging box is so beautiful
2023-01-01 11:16:42	🌈***	This packaging looks really nice, it's perfect for gifting
2023-01-01 11:12:44	Ning***	The packaging is very generous and gives people a great gift
2023-01-01 11:11:11	Du***	The packaging is exquisite and the gift is great
2023-01-01 11:09:18	Sweet***	The packaging is so good that I can't bear to open it
2023-01-01 11:07:40	Month***	The packaging is very generous and gives people a great gift
2023-01-01 11:07:18	Zhen***	The outer packaging is also relatively high-end
2023-01-01 11:05:36	Mei***	The packaging is so good that I can't bear to open it
2023-01-01 10:59:48	Mei***	The packaging is very beautiful, and when you open it, you can smell the fragrance!
2023-01-01 10:57:31	Du***	The packaging is exquisite and the gift is great
2023-01-01 10:56:12	bear	Exquisite packaging, a great gift item
2023-01-01 10:52:42	bear	The tea taste is authentic, the quality is very good, the outer packaging is of high grade, and giving it away is also prestigious
2023-01-01 10:50:10	Sinking***	The packaging is very beautiful, and when you open it, you can smell the fragrance!
2023-01-01 10:49:50	Lei***	The packaging is very beautiful, and when you open it, you can smell the fragrance!
2023-01-01 10:49:40	Ting***	The tea has an authentic taste and good quality. The outer packaging keeps up with the grade
2023-01-01 10:49:01	Lei***	Exquisite packaging, a great gift item
2023-01-01 10:48:20	Ting***	The tea has an authentic taste and good quality. The outer packaging keeps up with the grade
2023-01-01 10:47:01	Mei***	The packaging is so good that I can't bear to open it
2023-01-01 10:45:14	Ting***	The tea has an authentic taste and good quality. The outer packaging keeps up with the grade
2023-01-01 10:44:17	Lei***	The tea taste is authentic, the quality is very good, the outer packaging is of high grade, and giving it away is also prestigious
2023-01-01 10:43:21	Ting***	The tea has an authentic taste and good quality. The outer packaging keeps up with the grade
2023-01-01 10:41:58	🌈***	I haven't drunk yet. Open the package and it has a strong aroma
2023-01-01 10:41:22	Mei***	The packaging is so good that I can't bear to open it
2023-01-01 10:39:02	bear	The packaging is so good that I can't bear to open it
2023-01-01 10:38:53	Month***	I haven't drunk yet. Open the package and it has a strong aroma
2023-01-01 10:38:36	bear	The tea has an authentic taste and good quality. The outer packaging keeps up with the grade
2023-01-01 10:34:43	Lei***	Exquisite packaging, a great gift item
2023-01-01 10:27:44	Ma***	This tea is really worth recommending. The packaging looks like Huazi [covering face]
2023-01-01 10:25:12	Forever***	Packaging is high-end, atmospheric, and upscale.
2023-01-01 10:21:55	Period***	The outer packaging is relatively high-end
2023-01-01 10:21:46	Ma***	The packaging is quite upscale
2023-01-01 10:14:35	Forever***	High end gift giving with this packaging is very prestigious
2023-01-01 10:10:55	Zhen***	The packaging is intact and considerate
2023-01-01 10:10:41	Lei***	The tea taste is authentic, the quality is very good, the outer packaging is of high grade, and giving it away is also prestigious
2023-01-01 10:01:03	Ah***	The packaging is really high-end, I like it
2023-01-01 09:57:06	Ma***	The outer packaging is relatively high-end
2023-01-01 09:52:25	Yan***	The value lies in the packaging
2023-01-01 09:48:25	Apple***	The packaging is so high-end and beautiful
2023-01-01 09:17:54	Apple***	The packaging is so high-end
2023-01-01 23:19:32	Dai***	That white tea packaged in orange red
2023-01-01 23:19:25	Dai***	That white tea packaged in orange red
2023-01-01 23:19:14	Dai***	That white tea packaged in orange red
2023-01-01 23:19:09	Dai***	That white tea packaged in orange red
2023-01-01 23:18:30	Dai***	That white tea packaged in orange red
2023-01-01 23:18:18	Dai***	That white tea packaged in orange red
2023-01-01 23:18:08	Dai***	That white tea packaged in orange red
2023-01-01 23:17:50	Dai***	That white tea packaged in orange red
2023-01-01 23:17:44	Dai***	That white tea packaged in orange red
2023-01-01 23:15:04	You***	This packaging looks good, isn't it for selling packaging
2023-01-01 23:14:45	Dai***	That white tea packaged in orange red
2023-01-01 23:14:26	Dai***	That white tea packaged in orange red
2023-01-01 23:13:38	Car***	Orange red white tea with green packaging
2023-01-01 23:07:41	Lei***	What you're selling doesn't seem like tea, but rather packaged tea. I think it's better to be like tea
2023-01-01 22:59:15	Xia***	It's more prestigious to give packaging as a gift
2023-01-01 22:56:10	Hurry up***	This packaging is exquisite and easy to hold.
2023-01-01 22:54:42	Ten***	Giving gifts based on packaging is more prestigious
2023-01-01 22:53:30	Come on***	The packaging is relatively high-end
2023-01-01 22:49:43	Shu***	Packaging is more expensive than tea series [nose picking]
2023-01-01 22:46:39	6***	The packaging is relatively high-end
2023-01-01 22:44:41	Shu***	Packaging is more expensive than tea series [Crying]
2023-01-01 22:44:20	Shu***	Packaging is more expensive than tea series [Bixin]
2023-01-01 22:41:53	Ten***	The packaging is relatively high-end
2023-01-01 22:37:31	Smoke***	Take a look at the packaging
2023-01-01 22:37:18	Xia***	The packaging is relatively high-end
2023-01-01 22:35:55	Will***	@Please open the packaging of Kang * * * and take a look
2023-01-01 22:32:21	Xiao***	You have to look at the tea inside. I don't look at the packaging
2023-01-01 22:31:37	Lin***	The packaging is okay.
2023-01-01 22:29:46	Milk***	Seeing the packaging as a gift is very prestigious
2023-01-01 22:25:33	6***	The packaging is relatively high-end
2023-01-01 22:23:20	Small***	The gift box packaging is exquisitely crafted. Tea is good.
2023-01-01 22:21:26	Ten***	The packaging is relatively high-end
2023-01-01 22:19:49	Use***	Overpackaged
2023-01-01 22:13:20	Come on***	The packaging is relatively high-end
2023-01-01 22:10:21	Learning***	The packaging is high-end and atmospheric, with a strong tea aroma that I really like. I will choose our good tea in the future
2023-01-01 22:09:53	Learning***	This packaging is absolutely amazing
2023-01-01 22:07:43	Wood***	The packaging is okay.
2023-01-01 22:05:55	Small***	The packaging is okay.
2023-01-01 21:54:04	Ten***	Packaging is of high quality
2023-01-01 21:52:48	Come on***	The packaging is relatively high-end
2023-01-01 21:50:44	M***	White No. 9 packaging is too suitable for giving away
2023-01-01 21:47:56	Ah***	The packaging overturned
2023-01-01 21:44:17	Milk***	The packaging is relatively high-end
2023-01-01 21:35:57	Milk***	The packaging is relatively high-end
2023-01-01 21:24:55	Falling off***	I've seen a few of these types of packaging before. Good tea needs to be sold like this [face covering]
2023-01-01 21:19:48	6***	The packaging is relatively high-end
2023-01-01 21:02:51	Come on***	Giving gifts based on packaging is very prestigious
2023-01-01 21:01:55	Ten***	The packaging is relatively high-end
2023-01-01 20:59:48	6***	The packaging is relatively high-end
2023-01-01 20:53:22	Ten***	The packaging is relatively high-end
2023-01-01 20:50:29	Xia***	The packaging is relatively high-end
2023-01-01 20:46:08	6***	The packaging is relatively high-end
2023-01-01 20:45:52	y***	Giving gifts based on packaging is very prestigious
2023-01-01 20:39:41	Okay, okay***	Small packaging on top
2023-01-01 20:38:54	Two***	This tea is packaged for purchase
2023-01-01 20:36:53	flower	They all sell packaging [covering face]
2023-01-01 20:15:32	6***	The packaging is relatively high-end
2023-01-01 20:08:59	Ya***	Giving gifts based on packaging is very prestigious
2023-01-01 20:06:09	Ya***	The packaging is good
2023-01-01 19:58:11	6***	Giving gifts based on packaging is very prestigious
2023-01-01 19:54:38	Ten***	This packaging is very prestigious as a gift
2023-01-01 19:50:47	The world***	The packaging is okay.
2023-01-01 19:50:45	I***	Packaging is greater than the essence of tea
2023-01-01 19:49:11	Come on***	The packaging is relatively high-end
2023-01-01 19:48:09	Liu***	Stop bragging, they are all junk products. Selling packaging.
2023-01-01 19:47:35	Ya***	Giving gifts based on packaging is very prestigious
2023-01-01 19:42:33	Okay, okay***	They said your tea is expensive because of the packaging
2023-01-01 19:40:30	Xia***	The packaging is relatively high-end
2023-01-01 19:30:29	Come on***	Giving gifts based on packaging is very prestigious
2023-01-02 13:19:32	One***	This packaging is too grand.
2023-01-02 13:18:26	Xiao***	This packaging is too grand.
2023-01-02 13:11:26	I***	The packaging is really atmospheric
2023-01-02 12:46:12	Luo***	The packaging is intact and quite thoughtful
2023-01-02 12:42:27	@***	This packaging is really high-end
2023-01-02 12:39:57	No, no***	This packaging looks really excellent
2023-01-02 12:38:37	None***	The packaging is intact and quite thoughtful
2023-01-02 12:29:21	D***	This packaging feels good and very high-end
2023-01-02 12:29:02	An***	This packaging feels good and very high-end
2023-01-02 12:23:28	No, no***	This tea packaging has a high aesthetic value, looks good and tastes good
2023-01-02 12:18:09	An***	This tea packaging has a high aesthetic value, looks good and tastes good
2023-01-02 12:15:44	Separated***	High end, looking at the packaging as a gift gives a lot of face
2023-01-02 12:12:42	Cloth***	High end, looking at the packaging as a gift gives a lot of face
2023-01-02 12:08:48	Ah***	This tea packaging has a high aesthetic value, looks good and tastes good
2023-01-02 12:06:29	flower	High end, looking at the packaging as a gift gives a lot of face
2023-01-02 12:02:54	Big***	This tea packaging has a high aesthetic value, looks good and tastes good
2023-01-02 12:00:37	D***	This packaging feels good and very high-end
2023-01-02 11:59:49	I***	This tea packaging has such a high aesthetic value, it looks good and tastes good
2023-01-02 11:45:56	Open it***	The packaging is okay.
2023-01-02 11:37:37	Big***	This tea packaging has such a high aesthetic value, it looks good and tastes good
2023-01-02 11:37:29	Bao***	This packaging feels good and very high-end
2023-01-02 11:36:36	Big***	This packaging feels good and very high-end
2023-01-02 11:33:15	Ah***	This packaging feels good and very high-end
2023-01-02 11:22:42	X***	This tea packaging has a high aesthetic value, looks good and tastes good
2023-01-02 11:17:14	Big***	This tea packaging has such a high aesthetic value, it looks good and tastes good
2023-01-02 11:15:17	Damn it***	This packaging feels good and very high-end
2023-01-02 11:06:15	H***	Don't open it. It's all packaging. Look inside
2023-01-02 11:02:32	No, no***	This tea packaging has a high aesthetic value, looks good and tastes good
2023-01-02 10:57:18	Damn it***	This tea packaging has a high aesthetic value, looks good and tastes good
2023-01-02 10:53:34	Ye***	They are all over packaged things
2023-01-02 10:49:50	One***	The packaging is okay.
2023-01-02 10:47:50	Blood***	The packaging is okay.
2023-01-06 22:34:38	Cool***	The package looks very organized when opened
2023-01-06 19:51:08	Sea***	The package looks very organized when opened
2023-01-06 19:34:51	Di***	The package looks very organized when opened
2023-01-07 08:36:25	One***	The package has been opened and looks very organized
2023-01-07 10:54:40	Listen up***	The express delivery has a lot of layout when opened
2023-01-01 13:37:25	Sweet***	This tea is easy to carry and has a beautiful appearance.
2023-01-01 13:23:12	Pay***	The main appearance is too beautiful

## Sheet: Evaluation-aftersales
A	E	D
2023-02-09 00:47:14	Screen***	My friend said your tea is good and the after-sales service is also good
2023-02-09 00:46:14	Cold***	My friend said your tea is good and the after-sales service is also good
2023-02-09 00:41:40	An***	My friend said your tea is good and the after-sales service is also good
2023-02-09 00:31:49	An***	My friend said your tea is good and the after-sales service is also good
2023-02-09 00:28:23	Wu***	My friend said your tea is good and the after-sales service is also good
2023-02-09 00:14:16	Measure***	My friend said your tea is good and the after-sales service is also good
2023-02-08 23:51:19	Heart***	Recommended by a friend, they said your tea is good and the after-sales service is also good
2023-02-08 23:46:24	Z***	My friend said your tea is good and the after-sales service is also good
2023-02-08 23:31:32	W***	Recommended by a friend, they said your tea is good and the after-sales service is also good
2023-02-08 23:13:28	An***	My friend said your tea is good and the after-sales service is also good
2023-02-08 23:01:19	One***	Recommended by a friend, they said your tea is good and the after-sales service is also good
2023-02-08 22:51:09	Yes, it is***	My friend said your tea is good and the after-sales service is also good
2023-02-08 22:45:19	Love***	Recommended by a friend, they said your tea is good and the after-sales service is also good
2023-02-09 10:17:44	Nai***	Recommended by a friend, they said your tea is good and the after-sales service is also good
2023-02-09 09:00:11	Snow***	Recommended by a friend, they said your tea is good and the after-sales service is also good
2023-02-09 08:54:01	s***	Recommended by a friend, they said your tea is good and the after-sales service is also good
2023-02-10 00:24:32	Nai***	Recommended by a friend, they said your tea is good and the after-sales service is also good
2023-02-10 00:23:10	Lv***	Recommended by a friend, they said your tea is good and the after-sales service is also good
2023-02-10 00:22:12	Seven***	Recommended by a friend, they said your tea is good and the after-sales service is also good
2023-02-10 00:18:23	Water***	Recommended by a friend, they said your tea is good and the after-sales service is also good
2023-02-10 00:09:40	Decayed***	Recommended by a friend, they said your tea is good and the after-sales service is also good
2023-02-10 00:09:01	Dream***	Recommended by a friend, they said your tea is good and the after-sales service is also good
2023-02-10 00:03:59	Legacy***	Recommended by a friend, they said your tea is good and the after-sales service is also good
2023-02-09 23:28:22	Dream***	Recommended by a friend, they said your tea is good and the after-sales service is also good
2023-02-09 20:06:43	Cold***	Recommended by a friend, they said your tea is good and the after-sales service is also good
2023-02-10 12:53:39	Water***	Recommended by a friend, they said your tea is good and the after-sales service is also good
2023-02-10 11:25:20	Dare to***	Recommended by a friend, they said your tea is good and the after-sales service is also good
2023-02-10 11:13:53	Come on***	Recommended by a friend, they said your tea is good and the after-sales service is also good
2023-02-12 00:31:36	Big***	Recommended by a friend, they said your tea is good and the after-sales service is also good. The taste is even better than the tea my friend gave me last time. The amount is quite large and the cost-effectiveness is high. I repurchased it again, and the quality of the tea is really good
2023-02-11 23:59:50	Beautiful***	Recommended by a friend, they said your tea is good and the after-sales service is also good
2023-02-11 23:50:59	I***	Recommended by a friend, they said your tea is good and the after-sales service is also good
2023-02-11 23:43:17	Nuo***	Recommended by a friend, they said your tea is good and the after-sales service is also good
2023-02-11 22:54:43	Oh my god***	Recommended by a friend, they said your tea is good and the after-sales service is also good
2023-02-11 22:49:39	Great***	Recommended by a friend, they said your tea is good and the after-sales service is also good
2023-02-11 22:41:11	Nuo***	Recommended by a friend, they said your tea is good and the after-sales service is also good
2023-02-11 22:36:42	Biao***	Recommended by a friend, they said your tea is good and the after-sales service is also good
2023-02-11 22:28:08	Dream***	Recommended by a friend, they said your tea is good and the after-sales service is also good
2023-02-11 22:15:29	A***	I eagerly opened a friend's recommendation and said that your tea is good and the after-sales service is also good. I have been filming in your live streaming room
2023-02-11 22:15:22	Dream***	Recommended by a friend, they said your tea is good and the after-sales service is also good
2023-02-11 22:12:34	Snow***	Recommended by a friend, they said your tea is good and the after-sales service is also good
2023-02-11 21:42:18	y***	Recommended by a friend, they said your tea is good and the after-sales service is also good
2023-02-11 21:41:22	Dare to***	Recommended by a friend, they said your tea is good and the after-sales service is also good
2023-02-11 21:35:11	Dream***	Recommended by a friend, they said your tea is good and the after-sales service is also good
2023-02-11 20:53:23	One***	Recommended by a friend, they said your tea is good and the after-sales service is also good
2023-02-12 00:31:36	Big***	Recommended by a friend, they said your tea is good and the after-sales service is also good. The taste is even better than the tea my friend gave me last time. The amount is quite large and the cost-effectiveness is high. I repurchased it again, and the quality of the tea is really good
2023-02-11 23:59:50	Beautiful***	Recommended by a friend, they said your tea is good and the after-sales service is also good
2023-02-11 23:50:59	I***	Recommended by a friend, they said your tea is good and the after-sales service is also good
2023-02-11 23:43:17	Nuo***	Recommended by a friend, they said your tea is good and the after-sales service is also good
2023-02-11 22:54:43	Oh my god***	Recommended by a friend, they said your tea is good and the after-sales service is also good
2023-02-11 22:49:39	Great***	Recommended by a friend, they said your tea is good and the after-sales service is also good
2023-02-11 22:41:11	Nuo***	Recommended by a friend, they said your tea is good and the after-sales service is also good
2023-02-11 22:36:42	Biao***	Recommended by a friend, they said your tea is good and the after-sales service is also good
2023-02-11 22:28:08	Dream***	Recommended by a friend, they said your tea is good and the after-sales service is also good
2023-02-11 22:15:29	A***	I eagerly opened a friend's recommendation and said that your tea is good and the after-sales service is also good. I have been filming in your live streaming room
2023-02-11 22:15:22	Dream***	Recommended by a friend, they said your tea is good and the after-sales service is also good
2023-02-11 22:12:34	Snow***	Recommended by a friend, they said your tea is good and the after-sales service is also good
2023-02-11 21:42:18	y***	Recommended by a friend, they said your tea is good and the after-sales service is also good
2023-02-11 21:41:22	Dare to***	Recommended by a friend, they said your tea is good and the after-sales service is also good
2023-02-11 21:35:11	Dream***	Recommended by a friend, they said your tea is good and the after-sales service is also good
2023-02-11 20:53:23	One***	Recommended by a friend, they said your tea is good and the after-sales service is also good
2023-02-12 22:47:14	�***	My friend said your tea is good and the after-sales service is also good
2023-02-12 22:21:15	Rain***	Recommended by a friend, they said your tea is good and the after-sales service is also good
2023-02-12 21:26:34	Get up***	Recommended by a friend, they said your tea is good and the after-sales service is also good
2023-02-12 21:26:11	Love***	Recommended by a friend, they said your tea is good and the after-sales service is also good
2023-02-12 21:17:15	Love***	Recommended by a friend, they said your tea is good and the after-sales service is also good
2023-02-12 20:56:51	Love***	Recommended by a friend, they said your tea is good and the after-sales service is also good
2023-02-12 20:56:22	Heart***	Recommended by a friend, they said your tea is good and the after-sales service is also good
2023-02-12 20:55:39	Ji***	Recommended by a friend, they said your tea is good and the after-sales service is also good
2023-02-12 20:30:24	Rain***	Recommended by a friend, they said your tea is good and the after-sales service is also good
2023-02-12 20:21:17	Ji***	Recommended by a friend, they said your tea is good and the after-sales service is also good
2023-02-12 20:19:46	Open it***	Recommended by a friend, they said your tea is good and the after-sales service is also good
2023-02-17 10:06:46	have	My friend said your tea is good and the after-sales service is also good
2023-02-17 10:05:36	Open it***	My friend said your tea is good and the after-sales service is also good
2023-02-17 09:36:13	H***	Recommended by a friend, they said your tea is good and the after-sales service is also good
2023-02-17 09:35:10	H***	Recommended by a friend, they said your tea is good and the after-sales service is also good
2023-02-17 09:30:41	have	My friend said your tea is good and the after-sales service is also good
2023-02-17 09:30:39	Open it***	My friend said your tea is good and the after-sales service is also good
2023-02-17 12:50:11	༒***	My friend said your tea is good and the after-sales service is also good
2023-02-28 12:03:31	I***	Recommended by a friend, they said your tea is good and the after-sales service is also good
2023-02-28 10:33:59	Ya***	Recommended by a friend, they said your tea is good and the after-sales service is also good
2023-02-28 10:32:54	Ya***	Recommended by a friend, they said your tea is good and the after-sales service is also good
2023-02-28 10:28:20	Come on***	Recommended by a friend, they said your tea is good and the after-sales service is also good
2023-04-15 20:35:58	Oh my god***	My friend said your tea is good and the after-sales service is also good
2023-04-15 20:32:38	Travel***	My friend said your tea is good and the after-sales service is also good
2023-04-15 20:32:08	Take it***	My friend said your tea is good and the after-sales service is also good
2023-04-15 20:21:10	Yes, it is***	My friend said your tea is good and the after-sales service is also good
2023-04-15 20:21:02	Take it***	My friend said your tea is good and the after-sales service is also good
2023-04-15 20:18:34	7***	My friend said your tea is good and the after-sales service is also good
2023-04-15 20:14:08	The ocean***	My friend said your tea is good and the after-sales service is also good
2023-04-15 20:14:05	Take it***	My friend said your tea is good and the after-sales service is also good
2023-04-15 20:12:27	flower	My friend said your tea is good and the after-sales service is also good
2023-04-15 20:12:03	Yes, it is***	My friend said your tea is good and the after-sales service is also good
2023-04-15 20:11:32	Take it***	My friend said your tea is good and the after-sales service is also good
2023-01-02 19:54:34	One***	Recommended by a friend, they said your tea is good and the after-sales service is also good
2023-01-02 20:28:51	One***	Recommended by a friend, they said your tea is good and the after-sales service is also good
2023-01-03 20:06:21	Zheng***	Recommended by a friend, they said your tea is good and the after-sales service is also good
2023-01-03 20:30:09	In***	Recommended by a friend, they said your tea is good and the after-sales service is also good
2023-01-03 21:57:09	Over***	Recommended by a friend, they said your tea is good and the after-sales service is also good
2023-01-03 22:57:25	Over***	Recommended by a friend, they said your tea is good and the after-sales service is also good
2023-01-03 23:15:54	丨***	Recommended by a friend, they said your tea is good and the after-sales service is also good
2023-01-03 23:32:05	Over***	Recommended by a friend, they said your tea is good and the after-sales service is also good
2023-01-05 20:03:02	Below***	Recommended by a friend, they said your tea is good and the after-sales service is also good
2023-01-05 20:10:05	Luo***	Recommended by a friend, they said your tea is good and the after-sales service is also good
2023-01-05 20:47:49	Xiang***	Recommended by a friend, they said your tea is good and the after-sales service is also good
2023-01-05 20:52:21	flower	Recommended by a friend, they said your tea is good and the after-sales service is also good
2023-01-05 21:34:20	Also***	Recommended by a friend, they said your tea is good and the after-sales service is also good
2023-01-05 22:28:24	One***	Recommended by a friend, they said your tea is good and the after-sales service is also good
2023-01-05 23:19:25	Zheng***	Recommended by a friend, they said your tea is good and the after-sales service is also good
2023-01-05 23:19:43	One***	Recommended by a friend, they said your tea is good and the after-sales service is also good
2023-01-06 19:34:12	Small***	Recommended by a friend, they said your tea is good and the after-sales service is also good
2023-01-06 21:04:04	One***	Recommended by a friend, they said your tea is good and the after-sales service is also good
2023-01-06 21:45:02	Use***	Recommended by a friend, they said your tea is good and the after-sales service is also good
2023-01-06 23:00:44	Flat***	Recommended by a friend, they said your tea is good and the after-sales service is also good
2023-01-07 08:44:47	Wei***	Recommended by a friend, they said your tea is good and the after-sales service is also good
2023-01-08 10:02:56	flower	My friend said your home 🍵 Very good, the after-sales service is also good
2023-01-08 10:54:54	Ya***	My friend said your home 🍵 Very good, the after-sales service is also good
2023-01-10 11:14:37	Really***	My friend said your home 🍵 Very good, the after-sales service is also good
2023-01-10 11:19:57	None***	My friend said your home 🍵 Very good, the after-sales service is also good
2023-01-10 19:42:52	Li***	Recommended by a friend, they said your tea is good and the after-sales service is also good
2023-01-10 19:50:14	Flat***	Recommended by a friend, they said your tea is good and the after-sales service is also good
2023-01-10 20:05:33	Rabbit***	Recommended by a friend, they said your tea is good and the after-sales service is also good
2023-01-10 20:53:46	Compared to***	My friend said your home 🍵 Very good, the after-sales service is also good
2023-01-10 20:58:56	Ning***	My friend said your home 🍵 Very good, the after-sales service is also good
2023-01-10 21:02:30	Li***	Recommended by a friend, they said your tea is good and the after-sales service is also good
2023-01-10 21:16:02	Calendar***	Recommended by a friend, they said your tea is good and the after-sales service is also good
2023-01-10 21:18:02	I***	My friend said your home 🍵 Very good, the after-sales service is also good
2023-01-10 21:56:21	Ning***	My friend said your home 🍵 Very good, the after-sales service is also good
2023-01-10 21:57:31	Fortunately***	Recommended by a friend, they said your tea is good and the after-sales service is also good
2023-01-10 22:07:40	3***	Recommended by a friend, they said your tea is good and the after-sales service is also good
2023-01-10 22:37:07	Calendar***	Recommended by a friend, they said your tea is good and the after-sales service is also good
2023-01-10 22:44:33	Luo***	My friend said your home 🍵 Very good, the after-sales service is also good
2023-01-10 22:47:17	Li***	Recommended by a friend, they said your tea is good and the after-sales service is also good
2023-01-10 22:56:15	Rabbit***	Recommended by a friend, they said your tea is good and the after-sales service is also good
2023-01-10 22:58:27	That one***	My friend said your home 🍵 Very good, the after-sales service is also good
2023-01-10 23:02:00	Calendar***	Recommended by a friend, they said your tea is good and the after-sales service is also good
2023-01-10 23:08:37	3***	Recommended by a friend, they said your tea is good and the after-sales service is also good
2023-01-10 23:12:05	Luo***	My friend said your home 🍵 Very good, the after-sales service is also good
2023-01-10 23:17:34	Compared to***	My friend said your home 🍵 Very good, the after-sales service is also good
2023-01-10 23:32:34	Use***	Recommended by a friend, they said your tea is good and the after-sales service is also good
2023-01-10 23:50:02	That***	My friend said your home 🍵 Very good, the after-sales service is also good
2023-01-11 19:52:27	Le***	Recommended by a friend, they said your tea is good and the after-sales service is also good
2023-01-11 20:21:23	Flat***	Recommended by a friend, they said your tea is good and the after-sales service is also good
2023-01-12 19:45:28	Oh my god***	Recommended by a friend, they said your tea is good and the after-sales service is also good
2023-01-12 19:56:48	Thousand***	Recommended by a friend, they said your tea is good and the after-sales service is also good
2023-01-12 20:02:53	Calendar***	Recommended by a friend, they said your tea is good and the after-sales service is also good
2023-01-12 20:04:40	English***	Recommended by a friend, they said your tea is good and the after-sales service is also good
2023-01-12 20:18:52	3***	Recommended by a friend, they said your tea is good and the after-sales service is also good
2023-01-12 20:21:47	Li***	Recommended by a friend, they said your tea is good and the after-sales service is also good
2023-01-12 20:24:33	Separated***	My friend said your home 🍵 Very good, the after-sales service is also good
2023-01-12 20:50:26	3***	Recommended by a friend, they said your tea is good and the after-sales service is also good
2023-01-12 20:52:51	🌈***	My friend said your home 🍵 Very good, the after-sales service is also good
2023-01-12 20:54:20	Ning***	My friend said your home 🍵 Very good, the after-sales service is also good
2023-01-12 21:10:14	3***	Recommended by a friend, they said your tea is good and the after-sales service is also good
2023-01-12 21:16:24	Lily***	My friend said your home 🍵 Very good, the after-sales service is also good
2023-01-12 21:19:58	Hi***	Recommended by a friend, they said your tea is good and the after-sales service is also good
2023-01-12 21:20:08	Cloth***	My friend said your home 🍵 Very good, the after-sales service is also good
2023-01-12 21:22:08	Female***	My friend said your home 🍵 Very good, the after-sales service is also good
2023-01-12 21:22:28	Yan***	Recommended by a friend, they said your tea is good and the after-sales service is also good
2023-01-12 21:37:12	Rabbit***	Recommended by a friend, they said your tea is good and the after-sales service is also good
2023-01-12 21:40:15	I***	My friend said your home 🍵 Very good, the after-sales service is also good
2023-01-12 21:40:44	Yan***	Recommended by a friend, they said your tea is good and the after-sales service is also good
2023-01-12 22:21:15	English***	Recommended by a friend, they said your tea is good and the after-sales service is also good
2023-01-12 22:31:03	English***	Recommended by a friend, they said your tea is good and the after-sales service is also good
2023-01-12 22:33:04	🌈***	My friend said your home 🍵 Very good, the after-sales service is also good
2023-01-12 22:36:34	Small***	Recommended by a friend, they said your tea is good and the after-sales service is also good
2023-01-12 22:46:54	Lily***	My friend said your home 🍵 Very good, the after-sales service is also good
2023-01-12 23:00:09	Ya***	My friend said your home 🍵 Very good, the after-sales service is also good
2023-01-14 20:23:50	3***	Recommended by a friend, they said your tea is good and the after-sales service is also good
2023-01-14 20:28:52	Flat***	Recommended by a friend, they said your tea is good and the after-sales service is also good
2023-01-14 20:30:58	May***	Recommended by a friend, they said your tea is good and the after-sales service is also good
2023-01-14 20:33:19	Li***	Recommended by a friend, they said your tea is good and the after-sales service is also good
2023-01-14 20:38:37	Flat***	Recommended by a friend, they said your tea is good and the after-sales service is also good
2023-01-14 21:10:20	Wang Wang***	My friend said your home 🍵 Very good, the after-sales service is also good
2023-01-14 21:53:04	Fei***	Recommended by a friend, they said your tea is good and the after-sales service is also good
2023-01-14 22:02:26	Flat***	Recommended by a friend, they said your tea is good and the after-sales service is also good
2023-01-14 22:08:20	English***	Recommended by a friend, they said your tea is good and the after-sales service is also good
2023-01-16 20:22:52	Fortunately***	Recommended by a friend, they said your tea is good and the after-sales service is also good
2023-01-16 20:44:40	Small***	Recommended by a friend, they said your tea is good and the after-sales service is also good
2023-01-16 20:57:25	Oh my god***	Recommended by a friend, they said your tea is good and the after-sales service is also good
2023-01-16 21:12:52	Oh my god***	Recommended by a friend, they said your tea is good and the after-sales service is also good
2023-01-16 21:25:42	Oh, hey***	Recommended by a friend, they said your tea is good and the after-sales service is also good
2023-01-16 21:46:29	3***	Recommended by a friend, they said your tea is good and the after-sales service is also good
2023-01-16 22:25:09	English***	Recommended by a friend, they said your tea is good and the after-sales service is also good
2023-01-16 23:03:04	God***	My friend said your home 🍵 Very good, the after-sales service is also good
2023-01-16 23:53:14	God***	My friend said your home 🍵 Very good, the after-sales service is also good
2023-01-17 00:05:10	Zhao***	Recommended by a friend, they said your tea is good and the after-sales service is also good
2023-01-17 00:17:14	Lan***	My friend said your home 🍵 Very good, the after-sales service is also good
2023-01-17 19:56:04	🌈***	My friend said your home 🍵 Very good, the after-sales service is also good
2023-01-17 20:53:50	Yang***	Recommended by a friend, they said your tea is good and the after-sales service is also good
2023-01-17 21:51:01	You***	My friend said your home 🍵 Very good, the after-sales service is also good
2023-01-17 21:57:22	flower	Recommended by a friend, they said your tea is good and the after-sales service is also good
2023-01-17 22:32:53	Dream***	Recommended by a friend, they said your tea is good and the after-sales service is also good
2023-01-17 23:16:34	Oh my god***	Recommended by a friend, they said your tea is good and the after-sales service is also good
2023-01-17 23:36:56	Dream***	Recommended by a friend, they said your tea is good and the after-sales service is also good
2023-01-18 21:32:15	Oh my god***	Recommended by a friend, they said your tea is good and the after-sales service is also good
2023-01-18 22:56:43	Water***	Recommended by a friend, they said your tea is good and the after-sales service is also good
2023-01-20 20:04:32	Dream***	Recommended by a friend, they said your tea is good and the after-sales service is also good
2023-01-20 20:05:44	y***	Recommended by a friend, they said your tea is good and the after-sales service is also good
2023-01-20 20:18:04	Early***	Recommended by a friend, they said your tea is good and the after-sales service is also good
2023-01-20 21:32:58	Seven***	Recommended by a friend, they said your tea is good and the after-sales service is also good
2023-01-20 21:37:03	y***	Recommended by a friend, they said your tea is good and the after-sales service is also good
2023-01-20 22:05:07	Lv***	Recommended by a friend, they said your tea is good and the after-sales service is also good
2023-01-20 22:29:42	Seven***	Recommended by a friend, they said your tea is good and the after-sales service is also good
2023-01-20 22:41:30	Wei***	Recommended by a friend, they said your tea is good and the after-sales service is also good
2023-01-20 23:07:41	Oh my god***	Recommended by a friend, they said your tea is good and the after-sales service is also good
2023-01-20 23:18:27	Small***	Recommended by a friend, they said your tea is good and the after-sales service is also good
2023-01-20 23:20:28	y***	Recommended by a friend, they said your tea is good and the after-sales service is also good
2023-01-21 20:50:55	Hi***	A friend recommended that your tea is good and the after-sales service is good. I will also take two orders
2023-01-21 21:06:55	Ya***	My friend said your home 🍵 Very good, the after-sales service is also good
2023-01-21 22:43:00	Separated***	My friend said your home 🍵 Very good, the after-sales service is also good
2023-01-21 22:44:04	🌈***	My friend said your home 🍵 Very good, the after-sales service is also good
2023-01-21 23:00:17	Every***	My friend said your home 🍵 Very good, the after-sales service is also good
2023-01-22 22:05:21	Deep***	My friend said your home 🍵 Very good, the after-sales service is also good
2023-01-22 22:47:23	Deep***	My friend said your home 🍵 Very good, the after-sales service is also good
2023-01-25 20:29:01	Dare to***	Recommended by a friend, they said your tea is good and the after-sales service is also good
2023-01-25 20:30:26	Dare to***	Recommended by a friend, they said your tea is good and the after-sales service is also good
2023-01-25 21:41:25	May***	Recommended by a friend, they said your tea is good and the after-sales service is also good
2023-01-25 21:42:48	Water***	Recommended by a friend, they said your tea is good and the after-sales service is also good
2023-01-25 22:16:54	Come on***	Recommended by a friend, they said your tea is good and the after-sales service is also good
2023-01-25 22:56:00	Love***	Recommended by a friend, they said your tea is good and the after-sales service is also good
2023-01-25 23:27:59	Snow***	Recommended by a friend, they said your tea is good and the after-sales service is also good
2023-01-28 19:54:15	Love***	Recommended by a friend, they said your tea is good and the after-sales service is also good
2023-01-28 20:24:36	Wang Wang***	My friend said your home 🍵 Very good, the after-sales service is also good
2023-01-28 22:38:08	Oh my god***	Recommended by a friend, they said your tea is good and the after-sales service is also good
2023-01-28 23:19:22	Small***	Recommended by a friend, they said your tea is good and the after-sales service is also good
2023-01-28 23:59:04	Micro***	Recommended by a friend, they said your tea is good and the after-sales service is also good
2023-01-29 21:51:43	Love***	My friend said your home 🍵 Very good, the after-sales service is also good
2023-01-30 19:52:25	Separated***	My friend said your home 🍵 Very good, the after-sales service is also good
2023-01-30 20:32:32	Acid***	My friend said your home 🍵 Very good, the after-sales service is also good
2023-02-01 14:50:10	Sunny	Recommended by a friend, they said your tea is good and the after-sales service is also good
2023-02-01 15:37:02	Female***	My friend said your home 🍵 Very good, the after-sales service is also good
2023-02-01 20:03:52	Separated***	My friend said your home 🍵 Very good, the after-sales service is also good
2023-02-01 20:06:21	Ya***	My friend said your home 🍵 Very good, the after-sales service is also good
2023-02-01 20:14:11	Luo***	My friend said your home 🍵 Very good, the after-sales service is also good
2023-02-01 20:26:29	May***	Recommended by a friend, they said your tea is good and the after-sales service is also good
2023-02-01 20:40:06	Separated***	My friend said your home 🍵 Very good, the after-sales service is also good
2023-02-01 21:00:56	Yang***	Recommended by a friend, they said your tea is good and the after-sales service is also good
2023-02-01 22:13:46	Number of***	Recommended by a friend, they said your tea is good and the after-sales service is also good
2023-02-01 22:52:11	May***	Recommended by a friend, they said your tea is good and the after-sales service is also good
2023-02-01 23:27:35	Zhao***	Recommended by a friend, they said your tea is good and the after-sales service is also good
2023-02-02 09:04:57	Yang***	Recommended by a friend, they said your tea is good and the after-sales service is also good
2023-02-02 09:37:01	Luo***	Recommended by a friend, they said your tea is good and the after-sales service is also good
2023-02-02 09:39:37	Below***	Recommended by a friend, they said your tea is good and the after-sales service is also good
2023-02-02 09:40:18	Luo***	Recommended by a friend, they said your tea is good and the after-sales service is also good
2023-02-02 10:03:43	Hundred***	Recommended by a friend, they said your tea is good and the after-sales service is also good
2023-02-02 10:29:54	Over***	Recommended by a friend, they said your tea is good and the after-sales service is also good
2023-02-02 10:47:52	丨***	Recommended by a friend, they said your tea is good and the after-sales service is also good
2023-02-02 10:55:46	Xian***	Recommended by a friend, they said your tea is good and the after-sales service is also good
2023-02-02 11:50:10	Wang Wang***	My friend said your home 🍵 Very good, the after-sales service is also good
2023-02-02 14:30:21	Xian***	Recommended by a friend, they said your tea is good and the after-sales service is also good
2023-02-02 14:33:12	Cool***	Recommended by a friend, they said your tea is good and the after-sales service is also good
2023-02-02 14:34:05	Luo***	My friend said your home 🍵 Very good, the after-sales service is also good
2023-02-02 15:28:40	丨***	Recommended by a friend, they said your tea is good and the after-sales service is also good
2023-02-02 19:50:19	Resentment***	Recommended by a friend, they said your tea is good and the after-sales service is also good
2023-02-02 20:16:49	Xian***	Recommended by a friend, they said your tea is good and the after-sales service is also good
2023-02-02 20:22:12	Resentment***	Recommended by a friend, they said your tea is good and the after-sales service is also good
2023-02-02 21:19:03	Ya***	My friend said your home 🍵 Very good, the after-sales service is also good
2023-02-02 21:47:57	Below***	Recommended by a friend, they said your tea is good and the after-sales service is also good
2023-02-02 21:58:30	Um***	Recommended by a friend, they said your tea is good and the after-sales service is also good
2023-02-02 22:36:44	Resentment***	Recommended by a friend, they said your tea is good and the after-sales service is also good
2023-02-02 22:57:32	Resentment***	Recommended by a friend, they said your tea is good and the after-sales service is also good
2023-02-02 23:04:04	Wei***	Recommended by a friend, they said your tea is good and the after-sales service is also good
2023-02-02 23:18:27	Resentment***	Recommended by a friend, they said your tea is good and the after-sales service is also good
2023-02-03 08:52:14	Ye***	Recommended by a friend, they said your tea is good and the after-sales service is also good
2023-02-03 09:02:59	Three***	Recommended by a friend, they said your tea is good and the after-sales service is also good
2023-02-03 09:08:32	Three***	Recommended by a friend, they said your tea is good and the after-sales service is also good
2023-02-03 09:22:15	8***	Recommended by a friend, they said your tea is good and the after-sales service is also good
2023-02-03 09:40:39	丨***	Recommended by a friend, they said your tea is good and the after-sales service is also good
2023-02-03 09:52:49	Emotions***	Recommended by a friend, they said your tea is good and the after-sales service is also good
2023-02-03 09:54:18	Sugi***	Recommended by a friend, they said your tea is good and the after-sales service is also good
2023-02-03 10:01:46	Xian***	Recommended by a friend, they said your tea is good and the after-sales service is also good
2023-02-03 10:05:11	Emotions***	Recommended by a friend, they said your tea is good and the after-sales service is also good
2023-02-03 10:30:08	Hand***	Recommended by a friend, they said your tea is good and the after-sales service is also good
2023-02-03 11:18:04	Micro***	Recommended by a friend, they said your tea is good and the after-sales service is also good
2023-02-03 11:27:23	Xian***	Recommended by a friend, they said your tea is good and the after-sales service is also good
2023-02-03 12:36:22	White***	Recommended by a friend, they said your tea is good and the after-sales service is also good
2023-02-03 13:25:23	Separated***	My friend said your home 🍵 Very good, the after-sales service is also good
2023-02-03 14:10:14	Micro***	Recommended by a friend, they said your tea is good and the after-sales service is also good
2023-02-03 14:24:39	Separated***	My friend said your home 🍵 Very good, the after-sales service is also good
2023-02-03 14:32:59	丨***	Recommended by a friend, they said your tea is good and the after-sales service is also good
2023-02-03 16:04:33	Three***	Recommended by a friend, they said your tea is good and the after-sales service is also good
2023-02-03 16:21:38	Ya***	My friend said your home 🍵 Very good, the after-sales service is also good
2023-02-03 17:16:37	Separated***	My friend said your home 🍵 Very good, the after-sales service is also good
2023-02-03 17:22:42	Love***	My friend said your home 🍵 Very good, the after-sales service is also good
2023-02-03 19:38:01	Emotions***	Recommended by a friend, they said your tea is good and the after-sales service is also good
2023-02-03 19:57:32	Separated***	My friend said your home 🍵 Very good, the after-sales service is also good
2023-02-03 20:09:20	Three***	Recommended by a friend, they said your tea is good and the after-sales service is also good
2023-02-03 20:24:39	Micro***	Recommended by a friend, they said your tea is good and the after-sales service is also good
2023-02-03 20:27:30	Ning***	My friend said your home 🍵 Very good, the after-sales service is also good
2023-02-03 20:36:05	Separated***	My friend said your home 🍵 Very good, the after-sales service is also good
2023-02-03 20:51:12	Luo***	Recommended by a friend, they said your tea is good and the after-sales service is also good
2023-02-03 20:52:48	Micro***	Recommended by a friend, they said your tea is good and the after-sales service is also good
2023-03-23 23:15:58	Y***	My friend said your home 🍵 Very good, the after-sales service is also good
2023-03-24 23:50:57	Dragon***	My friend said your home 🍵 Very good, the after-sales service is also good
2023-03-25 20:19:56	Ning***	Recommended by a friend, they said your tea is good and the after-sales service is also good
2023-03-25 20:21:32	y***	Recommended by a friend, they said your tea is good and the after-sales service is also good
2023-03-25 20:21:53	Seven***	Recommended by a friend, they said your tea is good and the after-sales service is also good
2023-03-25 20:21:56	Biao***	Recommended by a friend, they said your tea is good and the after-sales service is also good
2023-03-25 20:37:04	Far away***	Recommended by a friend, they said your tea is good and the after-sales service is also good
2023-03-25 20:48:22	Autumn***	Recommended by a friend, they said your tea is good and the after-sales service is also good
2023-03-25 21:03:29	Snow***	Recommended by a friend, they said your tea is good and the after-sales service is also good
2023-03-25 21:40:16	Dare to***	Recommended by a friend, they said your tea is good and the after-sales service is also good
2023-03-25 21:59:41	Small***	Recommended by a friend, they said your tea is good and the after-sales service is also good
2023-03-28 14:41:27	Ning***	Recommended by a friend, they said your tea is good and the after-sales service is also good
2023-03-28 14:42:09	Ning***	Recommended by a friend, they said your tea is good and the after-sales service is also good
2023-03-28 15:13:47	T***	Recommended by a friend, they said your tea is good and the after-sales service is also good
2023-03-28 15:15:52	Reduce***	Recommended by a friend, they said your tea is good and the after-sales service is also good
2023-03-28 16:06:34	Ning***	Recommended by a friend, they said your tea is good and the after-sales service is also good
2023-03-28 16:48:56	Ning***	Recommended by a friend, they said your tea is good and the after-sales service is also good
2023-03-28 17:05:56	I***	Recommended by a friend, they said your tea is good and the after-sales service is also good
2023-03-28 17:06:14	Come on***	Recommended by a friend, they said your tea is good and the after-sales service is also good
2023-03-28 17:09:56	Ya***	Recommended by a friend, they said your tea is good and the after-sales service is also good
2023-03-28 17:18:31	1***	Recommended by a friend, they said your tea is good and the after-sales service is also good
2023-03-28 17:19:35	1***	Recommended by a friend, they said your tea is good and the after-sales service is also good
2023-03-30 20:17:59	Show off***	Recommended by a friend, they said your tea is good and the after-sales service is also good
2023-03-30 20:35:04	Ah***	Recommended by a friend, they said your tea is good and the after-sales service is also good
2023-03-30 20:43:21	Fine***	Recommended by a friend, they said your tea is good and the after-sales service is also good
2023-03-30 20:44:29	Heart***	Recommended by a friend, they said your tea is good and the after-sales service is also good
2023-03-30 21:01:50	Specialized***	Recommended by a friend, they said your tea is good and the after-sales service is also good
2023-03-30 21:36:15	Pastoral***	Recommended by a friend, they said your tea is good and the after-sales service is also good
2023-03-30 23:15:26	Now***	Recommended by a friend, they said your tea is good and the after-sales service is also good
2023-03-30 23:21:14	Ning***	Recommended by a friend, they said your tea is good and the after-sales service is also good
2023-03-31 21:31:46	You***	My friend said your home 🍵 Very good, the after-sales service is also good
2023-04-03 20:13:04	Mei***	Recommended by a friend, they said your tea is good and the after-sales service is also good
2023-04-03 20:17:23	Open it***	Recommended by a friend, they said your tea is good and the after-sales service is also good
2023-04-03 20:42:08	No, no***	My friend said your tea is good and the after-sales service is also good
2023-04-03 20:43:13	Snow***	Recommended by a friend, they said your tea is good and the after-sales service is also good
2023-04-03 20:43:28	Hehe***	My friend said your tea is good and the after-sales service is also good
2023-04-03 21:07:12	Blue***	My friend said your tea is good and the after-sales service is also good
2023-04-03 21:14:03	Big***	My friend said your tea is good and the after-sales service is also good
2023-04-03 21:21:45	Li***	My friend said your tea is good and the after-sales service is also good
2023-04-03 21:34:36	Lv***	Recommended by a friend, they said your tea is good and the after-sales service is also good
2023-04-03 21:36:11	Big***	My friend said your tea is good and the after-sales service is also good
2023-04-03 21:55:32	An***	My friend said your tea is good and the after-sales service is also good
2023-04-03 22:07:33	An***	My friend said your tea is good and the after-sales service is also good
2023-04-03 22:09:59	訫***	My friend said your tea is good and the after-sales service is also good
2023-04-03 22:33:41	Li***	My friend said your tea is good and the after-sales service is also good
2023-04-03 22:41:46	Hehe***	My friend said your tea is good and the after-sales service is also good
2023-04-03 22:47:34	訫***	My friend said your tea is good and the after-sales service is also good
2023-04-03 23:30:38	Blue***	My friend said your tea is good and the after-sales service is also good
2023-04-03 23:35:47	Blue***	My friend said your tea is good and the after-sales service is also good
2023-04-03 23:37:34	An***	My friend said your tea is good and the after-sales service is also good
2023-04-03 23:45:03	Blue***	My friend said your tea is good and the after-sales service is also good
2023-04-03 23:52:36	I***	Recommended by a friend, they said your tea is good and the after-sales service is also good
2023-04-03 23:58:09	Hehe***	My friend said your tea is good and the after-sales service is also good
2023-04-04 00:08:44	An***	My friend said your tea is good and the after-sales service is also good
2023-04-04 00:12:20	Hehe***	My friend said your tea is good and the after-sales service is also good
2023-04-04 00:12:33	Laugh***	Recommended by a friend, they said your tea is good and the after-sales service is also good
2023-04-04 00:17:52	Open it***	Recommended by a friend, they said your tea is good and the after-sales service is also good
2023-04-04 00:28:59	Sunny	Recommended by a friend, they said your tea is good and the after-sales service is also good
2023-04-04 00:30:07	Hehe***	My friend said your tea is good and the after-sales service is also good
2023-04-04 00:30:07	Thousand***	Recommended by a friend, they said your tea is good and the after-sales service is also good
2023-04-04 00:46:27	An***	My friend said your tea is good and the after-sales service is also good
2023-04-04 20:08:15	Autumn***	Recommended by a friend, they said your tea is good and the after-sales service is also good
2023-04-04 20:43:09	Autumn***	Recommended by a friend, they said your tea is good and the after-sales service is also good
2023-04-04 20:45:43	Oh my god***	Recommended by a friend, they said your tea is good and the after-sales service is also good
2023-04-04 20:48:38	Cui***	Recommended by a friend, they said your tea is good and the after-sales service is also good
2023-04-04 20:53:04	Dare to***	Recommended by a friend, they said your tea is good and the after-sales service is also good
2023-04-04 20:57:14	Biao***	Recommended by a friend, they said your tea is good and the after-sales service is also good
2023-04-04 21:06:34	Ya***	Recommended by a friend, they said your tea is good and the after-sales service is also good
2023-04-04 21:14:40	Water***	Recommended by a friend, they said your tea is good and the after-sales service is also good
2023-04-04 21:38:31	Biao***	Recommended by a friend, they said your tea is good and the after-sales service is also good
2023-04-04 21:43:18	y***	Recommended by a friend, they said your tea is good and the after-sales service is also good
2023-04-04 22:07:16	y***	Recommended by a friend, they said your tea is good and the after-sales service is also good
2023-04-04 22:17:18	Dare to***	Recommended by a friend, they said your tea is good and the after-sales service is also good
2023-04-04 22:18:20	Micro***	Recommended by a friend, they said your tea is good and the after-sales service is also good
2023-04-04 22:18:34	Water***	Recommended by a friend, they said your tea is good and the after-sales service is also good
2023-04-04 22:32:42	Dare to***	Recommended by a friend, they said your tea is good and the after-sales service is also good
2023-04-04 22:40:31	Dare to***	Recommended by a friend, they said your tea is good and the after-sales service is also good
2023-04-04 22:51:12	Biao***	Recommended by a friend, they said your tea is good and the after-sales service is also good
2023-04-04 22:56:23	s***	Recommended by a friend, they said your tea is good and the after-sales service is also good
2023-04-04 22:58:00	Small***	Recommended by a friend, they said your tea is good and the after-sales service is also good
2023-04-04 23:03:31	Dare to***	Recommended by a friend, they said your tea is good and the after-sales service is also good
2023-04-04 23:05:58	Dare to***	Recommended by a friend, they said your tea is good and the after-sales service is also good
2023-04-04 23:06:50	Far away***	Recommended by a friend, they said your tea is good and the after-sales service is also good
2023-04-04 23:19:22	s***	Recommended by a friend, they said your tea is good and the after-sales service is also good
2023-04-04 23:34:03	Cui***	Recommended by a friend, they said your tea is good and the after-sales service is also good
2023-04-04 23:43:03	Dream***	Recommended by a friend, they said your tea is good and the after-sales service is also good
2023-04-05 00:01:46	Dream***	Recommended by a friend, they said your tea is good and the after-sales service is also good
2023-04-05 00:05:23	Far away***	Recommended by a friend, they said your tea is good and the after-sales service is also good
2023-04-05 00:07:12	Water***	Recommended by a friend, they said your tea is good and the after-sales service is also good
2023-04-05 00:09:17	&***	Recommended by a friend, they said your tea is good and the after-sales service is also good
2023-04-05 00:13:08	Nai***	Recommended by a friend, they said your tea is good and the after-sales service is also good
2023-04-05 00:15:59	Far away***	Recommended by a friend, they said your tea is good and the after-sales service is also good
2023-04-05 00:29:13	Lv***	Recommended by a friend, they said your tea is good and the after-sales service is also good
2023-04-05 00:38:31	s***	Recommended by a friend, they said your tea is good and the after-sales service is also good
2023-04-05 00:41:05	s***	Recommended by a friend, they said your tea is good and the after-sales service is also good
2023-04-05 00:44:00	Small***	Recommended by a friend, they said your tea is good and the after-sales service is also good
2023-04-05 00:53:51	Far away***	Recommended by a friend, they said your tea is good and the after-sales service is also good
2023-04-05 00:54:38	Water***	Recommended by a friend, they said your tea is good and the after-sales service is also good
2023-04-05 00:58:47	Cui***	Recommended by a friend, they said your tea is good and the after-sales service is also good
2023-04-05 20:34:24	Yu***	Recommended by a friend, they said your tea is good and the after-sales service is also good
2023-04-05 20:59:56	Ning***	Recommended by a friend, they said your tea is good and the after-sales service is also good
2023-04-05 21:04:45	Follow along***	Recommended by a friend, they said your tea is good and the after-sales service is also good
2023-04-05 21:12:35	Reduce***	Recommended by a friend, they said your tea is good and the after-sales service is also good
2023-04-05 21:25:11	Ah***	Recommended by a friend, they said your tea is good and the after-sales service is also good
2023-04-05 21:29:55	Zheng***	Recommended by a friend, they said your tea is good and the after-sales service is also good
2023-04-05 21:32:18	T***	Recommended by a friend, they said your tea is good and the after-sales service is also good
2023-04-05 21:37:46	Oh, my goodness***	Recommended by a friend, they said your tea is good and the after-sales service is also good
2023-04-05 21:43:12	Oh, my goodness***	Recommended by a friend, they said your tea is good and the after-sales service is also good
2023-04-05 22:17:55	Oh, my goodness***	Recommended by a friend, they said your tea is good and the after-sales service is also good
2023-04-05 22:28:26	Out***	Recommended by a friend, they said your tea is good and the after-sales service is also good
2023-04-06 23:23:56	Oh, my goodness***	Recommended by a friend, they said your tea is good and the after-sales service is also good
2023-04-06 23:28:33	Reduce***	Recommended by a friend, they said your tea is good and the after-sales service is also good
2023-04-07 00:14:21	I***	Recommended by a friend, they said your tea is good and the after-sales service is also good
2023-04-07 00:26:30	1***	Recommended by a friend, they said your tea is good and the after-sales service is also good
2023-04-08 20:06:22	Oh, my goodness***	Recommended by a friend, they said your tea is good and the after-sales service is also good
2023-04-08 20:31:14	Now***	Recommended by a friend, they said your tea is good and the after-sales service is also good
2023-04-08 22:30:41	None***	Recommended by a friend, they said your tea is good and the after-sales service is also good
2023-04-08 23:02:33	Specialized***	Recommended by a friend, they said your tea is good and the after-sales service is also good
2023-04-08 23:16:33	Reduce***	Recommended by a friend, they said your tea is good and the after-sales service is also good
2023-04-08 23:21:08	Fine***	Recommended by a friend, they said your tea is good and the after-sales service is also good
2023-04-08 23:42:15	Reduce***	Recommended by a friend, they said your tea is good and the after-sales service is also good
2023-04-08 23:45:30	F***	Recommended by a friend, they said your tea is good and the after-sales service is also good
2023-04-09 00:12:28	East***	Recommended by a friend, they said your tea is good and the after-sales service is also good
2023-04-09 00:28:12	Heart***	Recommended by a friend, they said your tea is good and the after-sales service is also good
2023-04-09 00:32:24	Heart***	Recommended by a friend, they said your tea is good and the after-sales service is also good
2023-04-09 20:00:19	Cui***	Recommended by a friend, they said your tea is good and the after-sales service is also good
2023-04-09 20:10:25	Yu***	Recommended by a friend, they said your tea is good and the after-sales service is also good
2023-04-09 20:31:11	Biao***	Recommended by a friend, they said your tea is good and the after-sales service is also good
2023-04-09 20:43:20	Seven***	Recommended by a friend, they said your tea is good and the after-sales service is also good
2023-04-09 21:50:14	Biao***	Recommended by a friend, they said your tea is good and the after-sales service is also good
2023-04-09 21:51:25	Dream***	Recommended by a friend, they said your tea is good and the after-sales service is also good
2023-04-09 21:59:39	Dream***	Recommended by a friend, they said your tea is good and the after-sales service is also good

## Sheet: Inquiry-variety
A	E	D
2023-01-01 14:22:51	Now***	Can the secret realm have 10 combinations without tangerine peel
2023-01-01 14:21:53	x***	Is there a realm?
2023-01-01 14:20:08	Wang***	What's in link one
2023-01-01 14:14:54	S***	What tea is inside this little green tangerine
2023-01-01 13:57:32	Do it***	What's inside the yellow box
2023-01-01 13:56:59	༽***	What's that green box behind
2023-01-01 13:56:53	Can be***	Which nine items should be mentioned again
2023-01-01 13:56:41	🍚***	What does 799 contain
2023-01-01 13:51:53	Do it***	What white tea does the anchor recommend
2023-01-01 13:44:41	Not yet***	Is there any stock in the secret realm? sister
2023-01-01 13:44:31	Not yet***	Is there still a secret realm?
2023-01-01 13:44:26	Not yet***	Is there still a secret realm?
2023-01-01 13:43:51	Li***	What are the samples
2023-01-01 13:42:26	Li***	What are these products
2023-01-01 13:35:45	I***	Do you have a big red robe
2023-01-01 13:33:53	Huai***	What was that for over 700 just now
2023-01-01 13:29:20	a***	Do you have Zuo Pu
2023-01-01 13:28:27	a***	Do you still have Zuo Pu
2023-01-01 13:27:07	Lake***	What did that combination have just now? I just arrived
2023-01-01 13:02:15	No, no***	Do you have green tea
2023-01-01 13:02:13	p***	Do you have Pu'er tea
2023-01-01 13:01:57	Du***	Is it appropriate to send it to the leader?
2023-01-01 13:00:58	Peng***	Do you have daffodils
2023-01-01 13:00:57	You***	Do you still have the tangerine peel in the video
2023-01-01 13:00:05	Like***	Where's the white tea
2023-01-01 12:59:59	Eat***	Where is Chen Pi
2023-01-01 12:58:58	B***	Is this glutinous rice broken silver or jasmine broken silver
2023-01-01 12:43:22	S***	When will prickly pears be served
2023-01-01 23:21:23	L***	Do you still have that card
2023-01-01 23:21:21	B***	Black gold is longevity or tribute?
2023-01-01 23:21:19	Small***	What is the difference between Black Gold and Jianghu
2023-01-01 23:21:17	A***	Kang, Brother, Brother, Brother, Brother, Brother, Brother, Brother, Brother, Brother, Brother, Brother, Brother, Brother, Brother, Brother, Brother, Brother, Brother, Brother, Brother, Brother, Brother, Brother, Brother, Brother, Brother, Brother, Brother, Brother, Brother, Brother? Three cans of that
2023-01-01 23:21:17	B***	Black gold is longevity or tribute?
2023-01-01 12:51:19	Hello***	Is there a secret realm
2023-01-01 12:44:09	S***	Do you have prickly pears
2023-01-01 12:43:55	p***	Is Pu erh available for sale
2023-01-01 12:43:44	S***	Do you have prickly pears
2023-01-01 12:43:43	Shen***	Do you have tangerine peel
2023-01-01 12:43:39	p***	Do you have Pu'er tea
2023-01-01 12:38:25	M***	Do you have any small green oranges
2023-01-01 12:37:16	（***	Do you have green tea?
2023-01-01 12:35:26	Hey, hey***	Do you have any small green oranges?
2023-01-01 11:39:07	No, no***	Do you have Li Mo tea, black gold, tangerine peel, white tea
2023-01-01 11:39:02	No, no***	Do you have Li Mo tea, black gold, tangerine peel, white tea
2023-01-01 11:39:01	9***	Is there still link 2 available,
2023-01-01 11:38:51	No, no***	Do you have Li Mo tea, black gold, tangerine peel, white tea
2023-01-01 11:34:07	Wen***	Do you have glutinous rice flavored crushed silver
2023-01-01 11:33:57	Road***	Do you have any secret realm items
2023-01-01 11:32:36	Wen***	Do you have glutinous rice flavored crushed silver
2023-01-01 11:27:23	Wen***	Do you have glutinous rice flakes and silver
2023-01-01 10:49:39	f***	Do you have a big red robe
2023-01-01 10:35:12	c***	Do you still have any products from Bama Tea Industry
2023-01-01 10:28:37	L***	Do you still have the big red robe
2023-01-01 10:00:00	***	Is there a secret realm
2023-01-01 09:59:39	***	Is there a secret realm
2023-01-01 09:58:47	***	Is there a secret realm
2023-01-01 09:46:13	Fruit***	Do you have the 20 box one
2023-01-01 23:23:11	🇨***	Do you have silver needles
2023-01-01 23:22:56	Big***	Do you have tangerine peel
2023-01-01 23:22:54	@***	Do you still have Chenpi silk? Do you still have Chenpi silk
2023-01-01 23:22:45	@***	Do you still have tangerine peel silk
2023-01-01 23:22:24	@***	Do you still have tangerine peel silk
2023-01-01 23:22:22	🇨***	Do you have silver needles
2023-01-01 23:22:02	🇨***	Do you have silver needles
2023-01-01 23:21:43	A***	Kang, Brother, Brother, Brother, Brother, Brother, Brother, Brother, Brother, Brother, Brother, Brother, Brother, Brother, Brother, Brother, Brother, Brother, Brother, Brother, Brother, Brother, Brother, Brother, Brother, Brother, Brother, Brother, Brother, Brother, Brother, Brother? Three cans of that
2023-01-01 23:21:30	A***	Kang, brother, brother, do you still have Master Bai's loose tea? Three cans of that
2023-01-01 23:21:29	🇨***	Do you have silver needles
2023-01-01 23:21:23	L***	Do you still have that card
2023-01-01 23:21:17	A***	Kang, Brother, Brother, Brother, Brother, Brother, Brother, Brother, Brother, Brother, Brother, Brother, Brother, Brother, Brother, Brother, Brother, Brother, Brother, Brother, Brother, Brother, Brother, Brother, Brother, Brother, Brother, Brother, Brother, Brother, Brother, Brother? Three cans of that
2023-01-01 23:21:07	A***	Kang, Brother, Brother, Brother, Brother, Brother, Brother, Brother, Brother, Brother, Brother, Brother, Brother, Brother, Brother, Brother, Brother, Brother, Brother, Brother, Brother, Brother, Brother, Brother, Brother, Brother, Brother, Brother, Brother, Brother, Brother, Brother, Brother, Brother? Three cans of that
2023-01-01 23:21:07	Qing***	Is there still a mountain called Zhulu Mountain
2023-01-01 23:21:03	Yan***	Do you still have tangerine peel?
2023-01-01 23:20:16	Small***	Do you have Tie Guan Yin?
2023-01-01 23:19:08	Irrigation***	Do you still have tangerine peel
2023-01-01 23:18:42	Flat***	Do you still have Old White Tea?
2023-01-01 23:18:26	Flat***	Do you still have Old White Tea?
2023-01-01 23:17:55	A***	Do you still have Master Bai's loose tea? Three cans of that
2023-02-02 20:29:11	Vinegar***	Do you have jasmine tea
2023-02-02 20:28:17	K***	Do you have this cup
2023-02-02 20:26:22	K***	Do you have the cup for making small green oranges
2023-02-02 20:22:39	Zhuang Zhuang***	Do you have any small green oranges
2023-02-02 20:21:15	Elephant***	Do you have any small green oranges
2023-02-02 20:18:48	Small***	Is there still Iceland
2023-02-02 20:17:38	�***	Is there still Iceland and the Secret Realm
2023-02-02 20:15:37	Small***	Is there still Iceland
2023-02-02 20:15:07	Small***	Is there still Iceland
2023-02-02 20:14:03	Small***	Do you still have Dragon Balls
2023-02-02 20:13:52	Small***	Is there a secret realm
2023-02-02 20:13:08	Small***	Is there a secret realm
2023-02-02 20:12:41	Hehe***	Do you have good black tea
2023-04-15 20:32:42	Ah***	Do you have Jasmine
2023-04-15 20:31:47	Ming Ming***	Do you still have tangerine peel?
2023-04-15 20:31:23	Suddenly***	Do you have the video
2023-04-15 20:30:45	Inside***	Really?
2023-04-15 20:29:37	Many more***	Do you have Jin Junmei
2023-04-15 20:29:17	Jian***	Do you have any broken silver
2023-04-15 20:25:40	Small***	Is there still Longjing
2023-01-01 20:18:03	Z***	What is green tea
2023-01-01 20:17:58	Z***	What green tea do you have
2023-01-01 20:17:45	Z***	What green tea do you have
2023-01-01 20:17:29	Jia***	What green tea do you have
2023-01-02 12:59:56	Forever***	What are the first links
2023-01-02 12:58:38	Forever***	What is the first link
2023-01-02 11:17:50	🌟***	What's inside
2023-01-02 09:06:45	༄***	What does 520 have
2023-01-02 23:21:44	Desert***	What is the Big Red Robe
2023-01-02 22:07:00	Spring***	What is black tea
2023-01-02 19:10:22	Floating***	What's good about giving gifts? Tea
2023-01-03 13:35:03	Mo***	What is Fuding white tea?
2023-01-03 11:57:38	c***	What are the benefits of drinking this thing
2023-01-03 11:32:27	Xin***	What are other gift options
2023-01-03 10:57:56	2***	What are they all about
2023-01-03 10:22:40	Since***	What kind of tea do you have
2023-01-03 10:16:27	Painting***	What does 168 have
2023-01-01 12:34:51	Empty***	What is Secret Realm Tea
2023-01-01 12:21:51	Small***	What kind of tea is this
2023-01-01 12:15:37	@***	What are the benefits of this tea?
2023-01-01 12:13:47	Period***	What kind of tea is this? This is
2023-01-01 23:20:31	B***	What is Black Gold and White Tea
2023-01-01 23:20:09	B***	What is Black Gold, White Tea Tribute or Longevity?
2023-01-01 23:19:15	B***	What is Kang Ge's Secret Realm tea
2023-01-01 23:18:51	The***	What are the 620 combinations
2023-01-01 23:17:24	v***	What is Ba Ma?
2023-01-01 23:15:43	Chen***	What is the combination of link number 4
2023-01-01 23:15:18	Small***	What are the tea gifts for 620
2023-01-01 23:14:05	s***	What is Ding Shunbai
2023-01-15 23:36:16	Dream***	What does this tea feel like
2023-01-15 23:34:08	🐻***	What are the 520 combinations? I didn't see it just now
2023-01-15 23:26:24	M***	Is there any top-notch insulation pot suitable for soaking
2023-01-15 22:53:00	South***	What is cinnamon? [Tears Running]
2023-01-15 22:27:40	Falling down***	Kang Ge, do you have any recommendations for those who give gifts to their elders
2023-01-15 22:07:47	Ah。	What kind of tea is this
2023-01-15 21:58:25	E***	What kind of tea is suitable for newcomers to drink
2023-01-15 20:05:51	1***	Do you have any sweet tea
2023-01-15 19:51:53	A***	Brother, what is this smell
2023-01-16 15:56:52	Small***	What kind of tea is this
2023-01-16 15:45:50	Zhu***	What kind of tea is cinnamon?
2023-01-16 15:43:05	Clamp***	What kind of tea is red?
2023-01-16 15:42:35	Small***	What is Half Day Leisure Tea
2023-01-16 15:33:43	Um***	What is it?
2023-01-16 15:04:31	Qing***	What is Secret Realm Tea
2023-01-01 13:07:12	c***	I'll take it. Take a look at what's inside
2023-01-01 13:03:18	🐘***	What is the difference between Chenpi white tea and Chenpi white tea in a white box
2023-01-01 12:14:06	…***	What kind of tea is next to it
2023-01-01 11:53:17	Sugar***	What does the outer packaging look like
2023-01-01 11:03:01	Fat***	What's in the yellow box
2023-01-01 11:02:49	Fat***	What is inside the boiled water box
2023-01-01 09:36:56	Forget it***	What is the difference between this tangerine peel white tea and black gold tangerine peel
2023-01-01 23:23:34	C***	What did National Geographic send
2023-01-01 23:23:04	Oh my***	What does Xiao Qing Gan 10-16 mean
2023-01-01 23:22:40	***	What's the difference between Iceland and this card
2023-01-01 23:21:19	Small***	What is the difference between Black Gold and Jianghu
2023-01-01 23:20:53	Small***	What is the difference between Black Gold and Jianghu
2023-01-01 23:20:03	Too much***	Stomach acid, what should I drink?
2023-01-01 23:19:48	Pu***	What is the difference between Gongmei and Shoumei,
2023-01-01 23:19:47	Too much***	Stomach acid, what should I drink?
2023-01-01 23:19:43	Irrigation***	What's the difference between Gong Mei and Shou Mei, Kang Ge
2023-01-01 23:19:36	The people***	What is the difference between Gong Mei and Shou Mei
2023-01-01 23:19:19	Too much***	What should I drink for stomach acid?
2023-01-01 23:18:51	Too much***	Stomach acid, what should I drink
2023-01-01 23:18:43	✌***	What are all white teas
2023-01-01 23:17:46	Gold***	What's in the 620 combination
2023-01-01 23:17:25	Floating***	Why do some of them have Tiktok and some don't
2023-01-01 23:17:24	To***	What kind of tea does Half Day Leisure belong to
2023-01-01 23:16:44	Beautiful***	What kind of tea is good for parents
2023-01-01 23:16:35	Floating***	Why do some of them have Tiktok and some don't
2023-01-01 23:16:01	The people***	What is the difference between Gong Mei and Shou Mei
2023-01-01 23:15:19	🌈***	What combination is 620
2023-01-01 23:14:47	🌈***	What are the 620's
2023-01-01 23:04:55	A***	I have seen all 188 of them, what is that? Can you drink it?
2023-01-01 23:02:11	Ning***	What's the difference between this and that martial arts world
2023-01-01 22:54:52	Li***	What is the red and green one below
2023-01-12 11:09:10	a***	What's it like in the lake forest
2023-01-12 11:08:24	a***	What's it like inside Hulin?
2023-01-12 11:08:09	Will***	What's it like inside the lake forest
2023-01-12 11:07:41	Will***	What's inside the big box
2023-01-12 11:07:26	Will***	What is inside Mingjing
2023-01-12 11:07:02	Will***	What's it like in Mingjing
2023-01-12 11:03:31	a***	What's inside?
2023-01-12 10:21:16	Soil***	What do you mean by that? A cardboard box?
2023-01-12 09:10:52	Emotions***	What's inside? Open it and take a look
2023-01-12 09:07:01	T***	What does the secret realm taste like?
2023-01-12 08:56:10	Z***	What does this square look like inside!
2023-01-12 08:55:42	Z***	What's inside this square? [Quick witted]
2023-01-12 08:55:07	Z***	What does this square look like inside
2023-01-12 08:49:33	A***	What is the rock flavor, unfashionable?
2023-01-12 08:46:14	Ah。	What's inside
2023-01-13 00:40:12	Crane***	What is suitable for middle-aged people to drink? Do you have any recommendations
2023-01-13 00:39:55	Crane***	What is suitable for middle-aged people to drink? Do you have any recommendations
2023-01-13 00:39:30	Peng***	What are the 168 horses
2023-01-13 00:39:26	Crane***	What is suitable for middle-aged people to drink? Do you have any recommendations
2023-01-13 00:39:08	Crane***	What is suitable for middle-aged people to drink? Do you have any recommendations
2023-01-13 00:38:46	Crane***	What is suitable for middle-aged people to drink? Do you have any recommendations
2023-01-13 00:38:42	Crane***	What is suitable for middle-aged people to drink? Do you have any recommendations
2023-01-13 00:38:02	Two***	What to drink for weight loss
2023-01-13 00:37:46	Two***	What to drink for weight loss
2023-01-13 00:27:17	Easy***	It's a bit sweet to drink, what can I buy for soaking
2023-01-13 00:20:43	R***	What is red
2023-01-13 00:12:06	Wind***	What kind of tea is this
2023-01-12 23:59:33	Just***	Why white tea
2023-01-12 23:59:20	Just***	Why white tea?
2023-01-12 23:51:09	Zhao***	What is 258
2023-01-12 23:49:11	Wait, wait***	What kind of bubble is it? Let's take a look
2023-01-12 23:39:26	Call it***	What was cinnamon like just now
2023-01-12 23:39:09	Call it***	What was the cinnamon like just now
2023-01-01 22:11:55	💑***	Which one has a stronger flavor the more you soak it in?
2023-01-01 22:07:28	Jie***	What does the advertisement say?
2023-01-01 21:56:19	O***	Which one do you want to drink yourself
2023-01-01 21:50:39	Small***	What kind of drink is the anchor drinking
2023-01-01 21:50:16	Small***	What kind of drinks does the anchor drink
2023-01-14 10:22:00	Lean on***	Which rock tea cinnamon is
2023-01-14 10:14:45	Bao***	What are 299? Just came in, I don't know
2023-01-14 09:54:31	The day***	Which is better to drink, 258 or 299
2023-01-14 09:26:15	Hao***	Do you still have any cinnamon in the video?
2023-01-10 21:51:59	Oh my god***	Please recommend tea that has been brewed for a long time
2023-01-10 20:18:07	Bee***	What recommendations do you have
2023-01-10 20:12:16	Shed***	Recommend some flower tea
2023-01-11 12:38:45	Yu***	Can you recommend some black tea?
2023-01-11 11:39:28	Feng***	My stomach is not very good, do you have any recommendations?
2023-01-11 11:14:24	Demon***	Is there any recommendation for beginners to drink?
2023-01-01 21:59:02	None***	Do you have cinnamon
2023-01-01 21:53:18	Xu***	What brand is Li Mo Tea
2023-01-01 21:52:59	Xu***	What brand is Li Mo tea
2023-01-01 21:51:00	That***	What is cinnamon
2023-01-01 21:43:46	F***	Cinnamon?
2023-01-01 21:03:40	Bei***	anything else?
2023-01-01 21:02:45	Color***	Do you have Chenpi white tea?
2023-01-01 21:00:57	Oh my god***	Where's the white tea
2023-01-01 20:37:45	Open it***	Is there any cinnamon left
2023-01-01 20:37:45	Use***	Is there any cinnamon left
2023-01-01 19:41:06	Use***	This can be
2023-01-02 23:11:06	Meng***	What is Guanshan Cup
2023-01-02 23:03:49	Oh my god***	Can you take a closer look
2023-01-02 23:01:49	Meng***	Kang Ge's one
2023-01-02 22:50:24	Small***	Do you have that needle
2023-01-02 22:11:34	Compared to***	Do you still have cinnamon
2023-01-02 21:42:45	Chuang Chuang***	Duck poop smells good. Where are the anchors
2023-01-02 21:16:08	Fire***	Do you still have cinnamon
2023-01-02 21:14:22	v***	Black gold white tea?
2023-01-02 20:55:42	God***	Do you have Chenpi white tea
2023-01-02 20:55:23	M***	What kind of tea is this?
2023-01-02 20:50:35	Meng***	Excuse me, do you still have Chenpi white tea
2023-01-02 20:48:31	Meng***	Do you have Chenpi white tea
2023-01-02 20:46:34	A***	On cinnamon
2023-01-02 20:34:36	Make a fuss***	Can you introduce crushed silver glutinous rice tea
2023-01-02 20:33:25	That one***	Is cinnamon available today
2023-01-02 20:29:52	South***	What is Number One just arrived
2023-01-02 20:29:27	South***	What is Number One
2023-01-02 20:29:18	Recite***	Is there any cinnamon left
2023-01-02 20:19:39	Hao***	Do you have a big red robe?
2023-01-02 20:13:33	I***	Is there any cinnamon left
2023-01-02 19:52:09	Use***	This can be
2023-01-02 19:49:49	Bi***	Is there someone pouring tea.
2023-01-03 23:34:40	Luo***	Do you have a tea factory at home?
2023-01-03 23:25:07	None***	Is there any cinnamon left
2023-01-03 23:23:57	f***	Do you still have Xiaoqinggan in the video?
2023-01-03 23:23:02	Hundred***	What year is this
2023-01-03 23:19:58	flower	What year is this
2023-01-03 23:11:05	flower	What kind of tea does Jin Jun Mei belong to
2023-01-03 23:10:16	9***	What year is this
2023-01-03 23:08:19	9***	What year is this
2023-01-03 23:05:37	Far away***	Does Jianyang Xiaobai have it
2023-01-03 23:02:54	Below***	What year is this
2023-01-03 23:00:34	Far away***	Does Jianyang Xiaobai have it
2023-01-03 22:38:21	Cai***	Is there a green screen behind
2023-01-03 22:35:46	s***	Is this a big red robe or cinnamon
2023-01-03 22:33:29	ℳ***	Where is cinnamon?
2023-01-03 22:30:47	Micro***	What year is this
2023-01-03 22:30:26	Quiet***	Is cinnamon black tea
2023-01-03 22:28:56	Quiet***	Does cinnamon belong to black tea?
2023-01-03 22:25:52	Lei***	Do you have jasmine tea to cover your face
2023-01-03 22:24:24	Lei***	Do you have jasmine tea
2023-01-03 22:23:59	East***	Brother, do you still have cinnamon
2023-01-03 22:23:20	h***	When will cinnamon be served
2023-01-03 22:20:09	flower	Do you have a tea factory at home?
2023-01-03 22:15:46	Who is it***	Don't others watch Tiktok 😂
2023-01-03 22:14:28	Hand***	What year is this
2023-01-03 22:11:24	Out***	Is there a second one
2023-01-03 22:11:24	Meng***	Cinnamon?
2023-01-03 22:09:51	Over***	What kind of tea does Jin Jun Mei belong to
2023-01-03 22:08:10	No, no***	Can you provide a detailed introduction to cinnamon tea
2023-01-03 22:07:42	No, no***	Can you introduce this tea to me
2023-01-03 22:07:03	Use***	299 is it?
2023-01-03 22:05:38	Big***	Let's see how the tea is
2023-01-03 22:05:36	Six***	Do you have a big red robe
2023-01-03 22:04:53	Six***	Do you have a big red robe
2023-01-03 22:03:30	Tian***	What type of tea does cinnamon belong to
2023-01-03 22:02:37	Water***	What year is this
2023-01-03 22:01:14	Green***	What is this for
2023-01-03 21:59:06	Wei***	What kind of tea does Jin Jun Mei belong to
2023-01-03 21:56:15	Yao***	Where is cinnamon?
2023-01-03 21:51:10	Nuo***	Is this the new tea for this year
2023-01-03 21:46:51	flower	What kind of tea does Jin Jun Mei belong to
2023-01-03 21:39:14	Flat***	Do you have a tea factory at home?
2023-01-03 21:31:19	e***	What kind of tea does Jin Jun Mei belong to
2023-01-03 21:22:37	No, no***	What kind of tea does Jin Jun Mei belong to
2023-01-03 21:21:58	e***	What kind of tea does Jin Jun Mei belong to
2023-01-03 21:17:49	No, no***	What kind of tea does Jin Jun Mei belong to
2023-01-03 20:38:14	Um***	Do you have a tea factory at home?
2023-01-03 20:38:09	Xiang***	Do you have a tea factory at home?
2023-01-03 20:35:53	Water***	What year is this
2023-01-03 20:30:24	Hand***	Do you have a tea factory at home?
2023-01-03 20:29:26	Flat***	What kind of tea does Jin Jun Mei belong to
2023-01-03 20:27:03	Han***	I don't know how to do it after filming
2023-01-03 20:24:55	Flat***	Do you have a tea factory at home?
2023-01-03 20:22:54	West***	Do you have Chenpi white tea
2023-01-03 20:19:04	That one***	Where is cinnamon?
2023-01-03 20:18:46	Wei***	Do you have a tea factory at home?
2023-01-03 20:13:08	A***	Is there still a mountain called Zhulu Mountain
2023-01-03 20:10:06	Cool***	Do you have a tea factory at home?
2023-01-03 19:52:59	Use***	New tea?
2023-01-05 23:08:24	Europe***	Is it on the head of old tea?
2023-01-05 23:07:20	Nuo***	Is this the new tea for this year
2023-01-05 23:06:16	╮***	What kind of tea does Jin Jun Mei belong to
2023-01-05 22:55:11	Skin***	How did you take the photo when you first came in
2023-01-05 22:09:42	The Maze***	What kind of tea does Jin Jun Mei belong to
2023-01-05 22:07:13	Okay, okay***	What is cinnamon
2023-01-05 22:00:25	Xiang***	What kind of tea does Jin Jun Mei belong to
2023-01-05 21:54:46	Two***	Where is white tea from
2023-01-05 21:54:10	Two***	Where is the white tea from
2023-01-05 21:46:27	Zhang***	What year's material
2023-01-05 21:43:47	Wang***	Do you have any ripe tea
2023-03-04 23:49:42	Foolish***	Is Xiaoqinggan so popular
2023-03-04 23:47:21	Wood***	What does the 388 I took look like
2023-03-04 23:46:27	Yang***	Do you have aged tangerine peel for 30 years
2023-03-04 23:33:14	Open it***	What kind of tea is used for reducing oil and weight?
2023-03-04 23:32:59	Open it***	What kind of tea is used for reducing oil and weight?
2023-03-04 23:24:55	Cute***	On the small green tangerine
2023-03-04 23:19:54	Ya***	Do you still have Xiaoqinggan,
2023-03-04 23:05:58	Female***	I came to watch the video. Do you still have Xiaoqinggan
2023-03-04 23:02:01	Ya***	Do you still have Xiaoqinggan in the video?
2023-03-04 23:01:21	╯***	Chenpi is not available
2023-03-04 22:55:19	Meow, meow***	What does Xiaoqinggan 10+16 mean?
2023-03-04 22:54:34	Meow, meow***	What does Xiaoqinggan 10+16 mean?
2023-03-04 22:53:34	Meow, meow***	What is 10 ➕ sixteen
2023-03-04 22:48:14	A***	This weight loss?
2023-03-04 22:00:36	Luo***	Do you still have Chenpi Pu'er
2023-03-04 21:25:40	Small***	What kind of tea
2023-03-04 21:20:00	Female***	Do you still have cinnamon
2023-03-04 21:18:48	Peak***	Is there any cinnamon left
2023-03-04 20:58:09	Use***	Is there a scent of duck droppings
2023-03-04 20:56:20	Use***	Is there a scent of duck droppings
2023-03-04 20:50:49	Live***	Do you have green tea
2023-03-04 20:49:25	Peak***	Why isn't there any cinnamon today
2023-03-04 20:47:55	Live***	Do you have green tea
2023-03-04 20:32:42	Original***	Introduce Chenpi (dried tangerine peel)
2023-03-04 20:32:06	Original***	Introduce Chenpi (dried tangerine peel)
2023-03-04 20:30:31	丨***	Do you have flower tea
2023-03-04 20:27:52	Ya***	Flower tea
2023-03-04 20:25:46	丨***	Do you have flower tea
2023-03-04 20:21:31	Wang Wang***	Is it the same style of Xiaoqinggan in the video?
2023-03-04 20:16:23	Flip over***	Do you have good jasmine tea
2023-03-04 20:12:10	Chen***	What kind of pot is used to make small green tangerines? Do you sell it
2023-03-04 20:11:30	6***	What does 10+16 mean
2023-03-04 20:05:47	Ah。	I came to watch the video. Do you still have Xiaoqinggan
2023-03-04 20:05:22	Acid***	I came to watch the video. Do you still have Xiaoqinggan
2023-03-04 20:04:39	Ya***	I came to watch the video. Do you still have Xiaoqinggan
2023-03-04 20:04:34	The elderly***	What kind of tea is inside
2023-03-04 20:03:34	The elderly***	What kind of tea is inside
2023-03-04 20:03:06	The elderly***	What kind of tea is inside
2023-03-04 19:58:16	Luo***	Is it so awesome?
2023-03-04 19:57:47	Wu***	What is Xiaoqinggan? I haven't seen it before, can you tell me
2023-03-04 19:50:08	🐲***	When will Xiaoqinggan be available
2023-03-04 19:46:49	Warm up***	Do you have any small green oranges
2023-03-04 19:45:31	Ah。	Do you still have Xiaoqinggan
2023-03-04 19:45:17	Han***	Do you still have Xiaoqinggan?
2023-04-11 22:19:48	One***	Which year is Longjing?
2023-04-11 22:13:37	Rain***	West Lake Longjing West Lake Longjing West Lake Longjing West Lake Longjing West Lake Longjing West Lake Longjing West Lake Longjing West Lake Longjing West Lake Longjing West Lake Longjing West Lake Longjing West Lake Longjing West Lake Longjing West Lake
2023-04-11 22:12:53	Rain***	Is there a West Lake Longjing
2023-04-11 22:11:21	Luo***	Is there a secret realm
2023-04-11 22:10:13	Small***	When do we sell green oranges?
2023-04-11 22:07:26	Fortunately***	Is this the new tea for this year
2023-04-11 22:05:32	I***	Do you have cinnamon
2023-04-11 21:57:37	English***	Is this the new tea for this year
2023-04-11 21:48:12	Chen***	Do you have green tea today?
2023-04-11 21:47:36	Small***	What to drink in summer
2023-04-11 21:29:03	Use***	Do you have white tea
2023-04-11 21:27:28	Lazy***	Is Kangkang Tea House your home
2023-04-11 21:27:21	Lazy***	Is Kangkang Tea House your home
2023-04-11 21:27:14	Lazy***	Is Kangkang Tea House your home
2023-04-11 21:25:14	Ming***	What happened?
2023-04-11 21:24:51	Meow, meow***	Is this the new tea for this year
2023-04-11 21:20:09	Love***	Do you have cinnamon
2023-04-11 21:19:55	Qing***	Can you add some cinnamon?
2023-04-11 21:09:43	Small***	Is cinnamon black tea?
2023-04-11 21:09:33	Ah***	Is this the new tea for this year
2023-04-11 21:07:06	Ye***	What kind of pyrotechnic
2023-04-11 21:04:03	Fire***	Has the black tea been served yet? My squatting feet are numb
2023-04-11 21:02:06	Love***	Do you have cinnamon
2023-04-11 20:58:52	Nine***	Do you still have Xiaoqinggan
2023-04-11 20:56:24	Nine***	Do you still have Xiaoqinggan
2023-04-11 20:42:38	Nine***	Do you still have Xiaoqinggan
2023-04-11 20:38:10	Use***	What fire
2023-04-11 20:34:19	'***	Do you have green tea
2023-04-11 20:30:15	Shang Shang***	Do you have green tea
2023-04-11 20:29:08	English***	Is this the new tea for this year
2023-04-11 20:28:25	Halogen***	When will cinnamon be served
2023-04-11 20:28:16	Qing***	When will cinnamon be served?
2023-04-11 20:28:03	Ah***	Can we get a wave of cinnamon?
2023-04-11 20:21:53	V***	Can you take a look at the cinnamon
2023-04-11 20:21:39	Fang***	Is this the new tea for this year
2023-04-11 20:20:58	Shang Shang***	Do you have green tea
2023-04-11 20:18:03	Oh my god***	Do you have cinnamon?
2023-04-11 20:16:39	Separated***	Do you have cinnamon
2023-04-11 20:16:35	Really***	Do you have cinnamon
2023-04-11 20:16:31	Wang Wang***	Do you still have cinnamon
2023-04-11 20:16:17	Cloth***	Do you have cinnamon
2023-04-11 20:16:12	Female***	Do you have cinnamon
2023-04-11 20:15:38	Warm up***	Do you have cinnamon
2023-04-11 20:15:29	Ya***	Do you have cinnamon
2023-04-11 20:14:35	South***	Don't you have big leaf needles?
2023-04-11 20:14:25	Acid***	Do you have cinnamon
2023-04-11 20:01:42	Fang***	What year is this
2023-04-11 19:58:37	English***	Do you need any new products?
2023-04-11 19:57:53	Fortunately***	Did you bring us any new tea tonight?
2023-04-12 20:07:55	Ah***	Is this the new tea for this year
2023-04-12 20:01:20	Yi***	Do you want to go to Longjing?
2023-04-12 19:59:40	Hundred***	What kind of tea should we have tonight? [Smile] [Smile]
2023-04-13 00:02:29	Fly***	What is Dragon Ball Tea
2023-04-12 23:53:46	Ning***	I came to watch the video. Do you still have the same Xiaoqinggan as the video
2023-04-12 23:53:08	l***	I came to watch the video. Do you still have Xiaoqinggan
2023-04-12 23:51:30	Heart***	What is Salt Tea
2023-04-12 23:48:06	Number of***	Is this the new tea for this year
2023-04-12 23:47:10	Tea***	Where is this from? Is this inside or outside the border?
2023-04-12 23:30:17	T***	Is cinnamon still on
2023-04-12 23:26:24	Funny***	Is this the new tea for this year
2023-04-12 23:22:22	Le***	Do you have berry tea
2023-04-12 23:18:40	Love***	This color looks good. When was this tea made?
2023-04-12 23:07:49	Wang***	Is it Pu'er?
2023-04-12 23:06:30	Fly***	Why is it like a replay 🤔
2023-04-12 23:04:53	Funny***	Is this the new tea for this year
2023-04-12 23:01:24	Negative***	Is there a good Tie Guan Yin?
2023-04-12 22:51:55	Blue***	Do you have black tea
2023-04-12 22:43:54	Travel***	Where is Pu erh located
2023-04-12 22:42:49	Travel***	Inside Pu'er
2023-04-12 22:36:15	🐳***	Do you have green tea or raw tea
2023-04-12 22:34:15	Solution***	Is the tea bag real
2023-04-12 22:33:08	Love***	Do you have Golden Sprouts
2023-04-12 22:31:50	Wang***	Do you have tea cups
2023-04-12 22:17:07	Lin***	Is this the new tea for this year
2023-04-12 22:14:41	Fortunately***	Is this the new tea for this year
2023-04-12 22:13:52	Many more***	I came to watch the video. Do you still have Xiaoqinggan
2023-04-12 21:59:29	Hundred***	Is this the new tea for this year
2023-04-12 21:51:19	Crossing***	Is this the new tea for this year
2023-04-12 21:44:04	English***	Is this the new tea for this year
2023-04-12 21:40:48	Zhao***	Is this the new tea for this year
2023-04-12 21:37:29	Fei***	Do you have any small green tangerines
2023-04-12 21:26:25	J***	What kind of tea should I drink myself
2023-04-12 21:09:15	Crossing***	Is this the new tea for this year
2023-04-12 21:08:29	1***	Isn't it 118?
2023-04-12 21:04:17	Fortunately***	Is this the new tea for this year
2023-04-12 21:01:36	Excellent***	Is Xiaoqinggan tonight
2023-04-12 20:53:10	Hey, hey***	Is this the new tea for this year
2023-04-12 20:49:14	Excellent***	Is Xiaoqinggan tonight
2023-04-12 20:45:55	Dao***	Is there Mao Peak of Mount Huangshan Mountain?
2023-04-12 20:45:41	Lan***	Do you have any broken silver?
2023-04-12 20:44:48	A***	Do you have any small green tangerines
2023-04-12 20:41:58	Big***	Are you a chain with Kangkang?
2023-04-12 20:38:10	Just***	What is playing in 8 boxes?
2023-04-12 20:34:48	Qing***	Is this the new tea for this year
2023-04-12 20:31:23	With***	Mosquito coils
2023-04-12 20:25:56	At the beginning***	Do you have any small green oranges
2023-04-12 20:25:42	Liu***	Is Longjing still up
2023-04-12 20:25:19	Liu***	Is Longjing still up
2023-04-13 23:55:15	Oh my god***	Is this the new tea for this year
2023-04-13 23:44:03	Song Dynasty***	Do you have jasmine green tea?
2023-04-13 23:44:00	Oh my god***	Is this the new tea for this year
2023-04-13 23:38:14	Don't***	Is there any nostalgia at night
2023-04-13 23:31:54	Qing***	Is this the new tea for this year
2023-04-13 23:20:23	Dun***	Is this the new tea for this year
2023-04-13 23:13:50	f***	Do you have flower tea
2023-04-13 23:04:43	Factory***	Do you have Jin Junmei
2023-04-13 23:04:42	Hong***	When will Jin Jun Mei be available
2023-04-13 23:04:33	Hong***	Do you have Jin Junmei
2023-04-13 23:04:05	Factory***	Do you have black tea
2023-04-13 23:03:47	Hong***	Do you have Jin Junmei
2023-04-13 23:02:49	Hong***	When will Jin Jun Mei be available
2023-04-13 23:02:30	Hong***	When will Jin Jun Mei be available
2023-04-13 23:02:07	Hong***	Do you have Jin Junmei
2023-04-13 23:01:37	Hong***	Do you have Jin Junmei
2023-04-13 22:57:33	Factory***	Do you have black tea?
2023-04-13 22:55:57	Qing***	When did Xi Gui go on
2023-04-13 22:53:25	Factory***	Do you have black tea
2023-04-13 22:53:02	Lin***	Is this the new tea for this year
2023-04-13 22:35:54	Meow, meow***	Is this the new tea for this year
2023-04-13 22:29:21	x***	Do you have any broken gold or silver coins?
2023-04-13 22:28:34	Testing***	Do you still have Dian Hong gold needles
2023-04-13 22:24:39	Factory***	Can you talk about Chenpi white tea?
2023-04-13 22:00:25	Fang***	Is this the new tea for this year
2023-04-13 21:56:28	Autumn***	What is this black tea
2023-04-13 21:56:04	Dust***	What kind of tea is Feizi Xiao
2023-04-13 21:50:24	flower	Do you still have cinnamon?
2023-04-13 21:46:29	Ah***	Is this the new tea for this year
2023-04-13 21:45:15	@***	Do you have good jasmine flowers
2023-04-13 21:39:52	Ah***	Do you have any small green oranges?
2023-04-13 21:38:59	Sunny	But what kind of tea do you always drink
2023-04-13 21:30:42	Lin***	Is this the new tea for this year
2023-04-13 21:26:10	Wei***	But does Brother Jin Junmei have it
2023-04-13 21:26:04	Wei***	Do you have Jin Junmei
2023-04-13 21:16:31	Halogen***	Do you have cinnamon
2023-04-13 21:15:27	English***	Can cinnamon be served
2023-04-13 21:13:48	Don't***	Do you have Xiaoqinggan
2023-04-13 21:13:26	English***	Is there a power outage when selling tea in such darkness?
2023-04-13 21:13:06	Oh my god***	Is there a power outage here? Why is it so dark?
2023-04-13 21:12:05	Oh my god***	I came to watch the video. Do you still have Xiaoqinggan
2023-04-13 21:03:52	Oh my god***	Do you have any new tea
2023-04-13 20:55:14	Wei***	Do you have Jin Junmei
2023-04-13 20:45:06	Fortunately***	Is this the new tea for this year
2023-04-13 20:42:13	Tian***	When will black gold tangerine peel white tea be available
2023-04-13 20:38:09	Cheng***	Is cinnamon black tea
2023-04-13 20:37:17	May***	Is this the new tea for this year
2023-04-13 20:35:12	Cheng***	Is cinnamon black tea
2023-04-13 20:33:00	Cheng***	Is this black tea
2023-04-13 20:32:29	Yi***	Is this the new tea for this year
2023-04-13 20:31:33	In the middle***	What kind of tea
2023-04-13 20:26:17	South***	Do you have large leaf golden needles?
2023-04-13 20:25:51	Blue***	Do you have cinnamon
2023-04-13 20:25:18	South***	Do you have large leaf golden needles?
2023-04-13 20:23:24	Blue***	Do you have meat oranges
2023-04-13 20:19:30	May***	Is this the new tea for this year
2023-04-13 20:18:01	Use***	Do you have rock tea
2023-04-13 20:10:07	Xiong***	What kind of tea
2023-04-13 20:09:38	Yang***	Is this the new tea for this year
2023-04-13 20:00:10	Qing***	Are there any new teas tonight?
2023-04-14 22:04:51	No, I haven't***	Is there any tea that can be consumed during pregnancy? If possible, but I would recommend it, brother
2023-04-14 22:02:22	Crossing***	Is this the new tea for this year
2023-04-14 22:01:33	Cow***	Do you have green tea
2023-04-14 21:59:01	No, no***	Is this the new tea for this year
2023-04-14 21:58:50	l***	Is cinnamon a new type of tea?
2023-04-14 21:58:05	Ah***	Is this the new tea for this year
2023-04-14 21:57:52	l***	Is cinnamon used for drinking tea
2023-04-14 21:55:05	Star***	What's behind it
2023-04-14 21:51:06	May***	Is this the new tea for this year
2023-04-14 21:35:33	Hong***	Do you have Jin Tang Yu Lu
2023-04-14 21:35:19	Hong***	Do you have Jin Tang Yu Lu
2023-04-14 21:35:10	Hong***	Do you have Jin Tang Yu Lu
2023-04-14 21:35:00	Hong***	Do you have Jin Tang Yu Lu
2023-04-14 21:22:19	People***	Is it black tea
2023-04-14 21:21:13	May***	Is this the new tea for this year
2023-04-14 21:20:56	M***	Which year is it
2023-04-14 21:18:57	English***	Is this the new tea for this year
2023-04-14 21:17:24	Including***	Is that Kurinan behind
2023-04-14 20:57:11	Special***	What kind of tea is this?
2023-04-14 20:53:41	Separated***	Do you have any small green oranges
2023-04-14 20:47:55	Fang***	Is this the new tea for this year
2023-04-14 20:47:37	Small***	Can you introduce it?
2023-04-14 20:33:32	Fang***	Is this the new tea for this year
2023-04-14 20:30:19	Hong***	Do you have Jin Tang Yu Lu
2023-04-14 20:30:03	Wei***	Do you still have Jin Tang Yu Lu? But brother
2023-04-14 20:21:33	Like***	When should Xiaoqinggan be served?
2023-04-14 20:20:38	Hong***	Do you have Jin Tang Yu Lu
2023-04-14 20:20:29	Hong***	Do you have Jin Tang Yu Lu
2023-04-14 20:20:19	No, no***	Is this the new tea for this year
2023-04-14 20:20:07	I***	Which year's tea
2023-04-14 20:17:37	Hong***	Do you have Jin Tang Yu Lu
2023-04-14 20:16:58	Hong***	Do you have Jin Tang Yu Lu
2023-04-14 20:16:39	Hong***	Do you have Jin Tang Yu Lu
2023-04-14 20:16:23	Hong***	Do you have Jin Tang Yu Lu
2023-04-14 20:16:23	Meow, meow***	Is that a Rolls Royce behind?
2023-04-14 20:16:15	Hong***	Do you have Jin Tang Yu Lu
2023-04-14 20:15:21	Okay, okay***	Are both Kangkang Tea House and the original source?
2023-04-14 20:13:04	Wei***	Do you have Jin Jun Mei
2023-04-14 20:11:56	Ah***	Is this the new tea for this year
2023-04-14 20:11:19	Connect***	What happy occasion
2023-04-14 20:03:36	Don't***	But what kind of car is this
2023-04-14 19:59:29	Oh my god***	Do you have lemon oranges?

## Sheet: Inquiry-quantity
A	E	D
2023-01-01 14:20:15	Wang***	How many are there in total
2023-01-01 13:57:33	🍚***	How many grams of these types of tea are each
2023-01-01 13:41:48	Ship***	How many grams per piece?
2023-01-01 13:07:30	🌈***	How many items is Secret Realm 520
2023-01-01 12:59:28	Y***	Two cans per kilogram
2023-01-01 12:57:41	Mao***	How much do two cans weigh
2023-01-01 12:51:41	In***	How many packages are there
2023-01-01 12:43:34	@***	Is it 40 boxes for 2 orders?
2023-01-01 12:43:23	One***	How many grams?
2023-01-01 12:42:49	Shi***	What is the weight in grams
2023-01-01 13:23:10	Deer***	How many?
2023-01-01 13:18:08	You***	How many are in a box
2023-01-01 13:07:30	🌈***	How many items is Secret Realm 520
2023-01-01 12:50:49	❤***	How much is the Big Red Robe?
2023-01-01 12:43:23	One***	How many grams?
2023-01-01 12:42:49	Shi***	What is the weight in grams
2023-01-01 12:41:53	9***	How many packages are in one box
2023-01-01 12:32:29	Spring***	How many per box?
2023-01-01 12:28:56	Four***	How many items are packed in a handbag
2023-01-01 12:28:17	One***	How much is this
2023-01-01 12:28:10	Yang***	What is 299???????
2023-01-01 12:27:17	City***	How many grams and what level
2023-01-01 12:26:35	Travel***	How many packs per box? How many grams?
2023-01-01 12:24:48	Warm up***	How many grams
2023-01-01 12:23:22	First***	How much tea should I buy to bring this girl home
2023-01-01 12:18:04	Small***	How many pills are there per kilogram?
2023-01-01 12:16:59	Yu***	How many links are there for link 299
2023-01-01 12:16:08	Thirst***	How many are approximately 500g
2023-01-01 12:15:58	☾***	How many meters?
2023-01-01 12:07:51	Hundred***	How many items are 520
2023-01-01 12:01:54	Z***	How many were sent in total?
2023-01-01 11:52:26	Wei***	How many cakes
2023-01-01 11:48:34	Um***	How many teas are there in total
2023-01-01 11:04:25	Xiao***	How many tea leaves
2023-01-01 11:04:20	Chen***	How many boxes of secret realm
2023-01-01 11:03:49	Xiao***	How many tea leaves
2023-01-01 11:01:39	Xiao***	How many tea leaves
2023-01-01 09:56:48	South***	How many bubbles is one
2023-01-01 09:47:36	Old man***	How many are 20 items
2023-01-01 09:13:01	Check it out***	How many things are in this secret realm combination link
2023-01-01 23:14:02	Hold it***	How much is 130
2023-01-01 23:12:11	What is it***	How many per box
2023-01-01 22:59:37	Star***	How much tea is in here?
2023-01-01 22:55:36	Buddha***	I bought 40 pieces before, and my colleagues all said they were good. This time I'm here to buy 1 box. How many pieces is each box?
2023-01-01 22:52:09	Small***	How many packages is one
2023-01-01 22:44:59	Product***	How many grams is one?
2023-01-01 22:44:40	Product***	How many grams is one?
2023-01-01 22:44:27	Product***	How many grams?
2023-01-01 22:21:18	1***	How many are 999
2023-01-01 22:19:04	An***	How much is the amount of black tea?
2023-01-01 22:15:31	Jiang***	How many meters?
2023-01-01 22:03:56	Two***	How many links are there for link 2
2023-01-01 21:50:37	Jing***	How many are 999
2023-01-01 21:50:27	Jing***	How many?
2023-01-01 21:45:58	Period***	How much tea is 198?
2023-01-01 21:27:27	Science***	How old is tangerine peel
2023-01-01 21:27:05	Science***	How many years is aged tangerine peel
2023-01-01 21:11:39	u***	How many pieces per box?
2023-01-01 21:11:24	Nine***	How many items are there in total
2023-01-01 20:45:52	of	I bought 40 pieces before, and my colleagues all said they were good. This time I'm here to buy 1 box. How many pieces is each box?
2023-01-01 20:42:19	Я***	How many bubbles does a box of Da Hong Pao contain?
2023-01-01 20:41:51	Я***	How many bubbles does a box of Da Hong Pao contain?
2023-01-01 20:41:36	Я***	How many bubbles per box?
2023-01-01 20:41:11	Car***	How many bubbles per box?
2023-01-01 20:41:07	Я***	How many bubbles per box [question] [question] [question] [question] [question] [question]
2023-01-01 20:40:51	Fate***	How many packs per box
2023-01-01 20:40:44	Я***	How many bubbles per box?
2023-01-01 20:40:21	Я***	How many bubbles per box?
2023-01-01 20:39:38	R***	How many packages is one
2023-01-01 20:37:57	Small***	How many grams is one?
2023-01-01 20:37:50	Oh my god***	How much is suitable for soaking at once
2023-01-01 20:28:19	Jing***	How many?
2023-01-01 12:42:49	Shi***	What is the weight in grams
2023-01-01 12:27:17	City***	How many grams and what level
2023-01-01 12:26:35	Travel***	How many packs per box? How many grams?
2023-01-01 12:24:48	Warm up***	How many grams
2023-01-01 12:16:08	Thirst***	How many are approximately 500g
2023-01-01 23:18:24	Yu***	How many grams of saffron is this?
2023-01-01 23:07:02	Compassionate***	Do you have tea cakes for 500g of Qinggan?
2023-01-01 23:06:13	Summer***	How many small green oranges are there in 250 grams
2023-01-01 23:05:13	Compassionate***	I took a 500 gram small green tangerine, do you have that tea cake.
2023-01-01 22:44:59	Product***	How many grams is one?
2023-01-01 22:44:40	Product***	How many grams is one?
2023-01-01 22:44:27	Product***	How many grams?
2023-01-01 22:22:35	One***	One in a few grams
2023-01-01 21:54:16	💑***	How many grams per bottle?
2023-01-01 20:56:16	❦***	Where is the lake? 198 10g
2023-01-01 20:37:57	Small***	How many grams is one?
2023-01-01 20:15:00	Record***	How many grams?
2023-01-01 20:09:58	Eat***	How many grams are there in 20 pieces
2023-01-01 20:09:27	Dan Dan***	How many grams per piece
2023-01-01 20:08:44	1***	How many grams per box
2023-01-01 19:58:07	Sand***	Only 200 grams?
2023-01-01 19:40:39	Therefore***	How many grams per bag
2023-01-01 19:40:27	Therefore***	How many grams per bag
2023-01-01 19:40:13	Therefore***	How many grams per bag
2023-01-01 19:40:03	Therefore***	How many grams per bag
2023-01-01 19:40:02	Wu***	How many grams per box
2023-01-01 19:26:45	Tea***	How many grams in total
2023-01-01 19:19:44	Use***	What is the total weight in grams
2023-01-01 19:18:30	Use***	How many grams is in a box
2023-01-01 19:13:17	Far away***	How many grams per piece
2023-01-01 19:12:59	Far away***	How many grams per piece
2023-01-01 19:07:53	East***	How many grams?
2023-01-02 11:57:43	One***	How many grams in total
2023-01-02 11:46:30	K***	How many grams is one?
2023-01-02 10:35:33	S***	How many grams is one?
2023-01-02 10:28:12	F***	How many grams?
2023-01-02 09:50:17	God***	How many 250g small green oranges are there
2023-01-02 09:34:19	Fang***	What is the weight of No.1 and is the pot included
2023-01-02 09:22:38	Eat***	How many grams in total
2023-01-02 09:22:30	Wang***	How many grams per box
2023-01-02 09:22:00	Eat***	How many grams in total
2023-01-02 09:21:51	Eat***	How many grams in total
2023-01-02 09:21:40	Eat***	How many grams in total
2023-01-02 09:21:15	Eat***	How many grams in total
2023-01-02 09:21:02	Eat***	How many grams in total
2023-01-02 09:20:43	Ren***	How many grams in total?
2023-01-02 09:20:30	Win***	How many grams in total
2023-01-02 09:20:17	Ren***	How many grams?
2023-01-02 09:19:59	Ren***	How many grams in total?
2023-01-02 09:14:23	Oh, my goodness***	How many grams is a box of cinnamon
2023-01-02 09:09:53	Pressure***	What is the weight in grams
2023-01-02 09:08:10	f***	How many grams is this one
2023-01-02 08:58:38	f***	How many grams is 20 pieces
2023-01-02 08:54:50	🌈***	How many grams does a big red robe weigh?
2023-01-02 08:54:00	🌈***	How much does the big red robe weigh?
2023-01-02 08:53:57	🌈***	How much does the big red robe weigh?
2023-01-02 08:53:50	🌈***	How much does the big red robe weigh?
2023-01-02 08:53:38	🌈***	How much does the big red robe weigh?
2023-01-02 08:51:53	🌈***	How many grams does the big red robe weigh
2023-01-02 08:51:10	🌈***	How many grams does the big red robe weigh
2023-01-02 08:50:57	🌈***	How many grams does the big red robe weigh
2023-01-02 08:50:44	🌈***	How many grams does the big red robe weigh
2023-01-02 08:50:39	Gui***	Black tea is packaged in 5G
2023-01-02 08:48:24	Ramming***	How many grams per piece
2023-01-02 08:48:04	Ramming***	How many grams per piece
2023-01-02 08:47:03	7***	How many grams per small box
2023-01-02 08:45:42	Transform***	How many grams?
2023-01-02 08:36:30	Membrane***	How many grams?
2023-01-02 08:35:49	Small***	How many grams are inside one
2023-01-02 08:35:13	***	How many grams per piece
2023-01-02 08:35:06	The house***	How many grams per piece
2023-01-02 08:34:29	Y***	How many grams per piece
2023-01-02 08:29:14	Will***	How many grams per box
2023-01-02 08:15:34	Man***	A small box of 50g
2023-01-01 12:16:59	Yu***	How many links are there for link 299
2023-01-01 12:07:51	Hundred***	How many items are 520
2023-01-01 11:49:42	Zheng***	How many items are included in this package
2023-01-01 11:17:34	Child***	How many are Secret Realm 799???
2023-01-01 10:36:14	Wu***	How many links are there
2023-01-01 22:55:36	Buddha***	I bought 40 pieces before, and my colleagues all said they were good. This time I'm here to buy 1 box. How many pieces is each box?
2023-01-01 22:28:56	Strange***	188 or so
2023-01-01 22:27:35	Dao***	How many in total
2023-01-01 21:11:39	u***	How many pieces per box?
2023-01-01 21:11:24	Nine***	How many items are there in total
2023-01-01 20:45:52	of	I bought 40 pieces before, and my colleagues all said they were good. This time I'm here to buy 1 box. How many pieces is each box?
2023-01-01 20:10:22	@***	How many
2023-01-01 19:52:51	Use***	How many pieces in the whole box
2023-01-01 19:52:31	Use***	How many pieces in the whole box
2023-01-01 19:51:58	Use***	How many pieces in the whole box
2023-01-02 12:11:25	Furnace***	How many links per box
2023-01-02 11:39:31	You***	How many in total
2023-01-02 11:33:21	7***	How many items are 539
2023-01-02 11:18:01	Hey, hey***	How many items are there in total
2023-01-02 11:17:48	Hey, hey***	How many teas are there in total
2023-01-02 11:06:10	Hey, hey***	How many items are there in total
2023-01-02 11:05:22	Hey, hey***	How many items are there in total
2023-01-02 09:26:11	Duo***	How many of those 999
2023-01-02 09:25:52	Duo***	How many items are there in total for 999?
2023-01-02 09:20:34	Duo***	How many items are there in total
2023-01-02 09:06:10	9***	How many are 520?
2023-01-02 21:53:45	7***	How many are 178?
2023-01-02 21:29:15	Solution***	How many are 599?
2023-01-02 21:27:00	One***	How many in total??
2023-01-02 21:26:06	L***	How many are there exactly
2023-01-02 20:47:09	Oh my god***	Where are your various types of tea
2023-01-02 19:52:35	Z***	How many white teas are on link 1
2023-01-02 19:44:11	👾***	How many are 788
2023-01-02 19:43:43	👾***	How many are exactly 788?
2023-01-02 19:29:54	Star***	How many are 599?
2023-01-02 19:27:57	Zhou***	How many items are there in total?
2023-01-02 19:27:47	🫡***	How many are there in total?
2023-01-03 12:57:24	H***	How many of 460 are insulated
2023-01-03 12:19:23	Small***	A few boxes of 460 pieces in the secret realm
2023-01-03 11:57:38	Z***	How many items are there in 299?
2023-01-03 11:22:52	Axis***	How many
2023-01-03 10:26:21	Fragrance***	How many?
2023-01-03 10:22:59	Many more***	There are a total of 299 items
2023-01-03 09:57:34	Xing***	How many are there in the gift box
2023-01-03 09:57:33	L***	How many
2023-01-03 09:57:01	Run***	How many pieces per box
2023-01-03 09:56:21	🌼***	How many items can be packed in one bag at most
2023-01-04 00:41:56	Ah***	How many are 299
2023-01-04 00:41:41	Big***	How many 299 big red cannons are there
2023-01-04 00:39:44	Fly***	How many big red robes are there
2023-01-04 00:37:30	Acting***	How many items can be packed in one gift bag
2023-01-04 00:27:25	👾***	How many large boxes?
2023-01-04 00:08:53	Qi***	How many items can be packed in one bag
2023-01-04 00:07:35	Green***	How many can one handbag hold? How many can one handbag hold? How many can one handbag hold
2023-01-04 00:06:50	Green***	How many can a handbag hold
2023-01-03 23:56:23	Use***	How many pieces per box in Iceland?
2023-01-03 23:37:52	U***	Add more orange red and white tea
2023-01-03 23:37:35	U***	Add more orange red and white tea
2023-01-03 23:36:04	U***	Add more orange red and white tea
2023-01-03 23:35:44	U***	Add more orange red and white tea
2023-01-03 23:12:23	N***	How many are 520?
2023-01-03 22:53:37	Fruit***	How many
2023-01-03 22:53:30	Fruit***	How many
2023-01-03 22:34:33	Y***	How many items are in one box?
2023-01-03 22:34:20	Y***	How many items are in one box?
2023-01-03 22:34:13	Y***	How many items are in one box?
2023-01-03 22:34:06	Y***	How many items are in one box?
2023-01-03 22:33:42	Y***	How many items are in one box?
2023-01-03 22:33:29	Y***	How many items are in one box?
2023-01-03 21:45:03	Ah***	How many can be packed in a handbag
2023-01-03 21:44:02	Ah***	How many can be packed in a handbag
2023-01-03 21:36:21	Mao***	How many pieces are in one box
2023-01-03 21:20:16	@***	How many are 299
2023-01-03 21:20:01	One***	How many items have you received in total
2023-01-03 20:52:06	Wan***	How many pieces does the black one fit in one bag?
2023-01-03 20:20:54	Chestnut***	How many items can be packed in one bag?
2023-01-03 20:06:44	Ten***	How many pieces per box
2023-01-05 12:36:57	Mao***	How many?
2023-01-05 12:35:55	Dong***	How many pieces per box
2023-01-05 12:14:32	Straight***	How many pieces in a box?
2023-01-05 11:55:58	Ask***	How many can be packed in one bag
2023-01-05 11:45:33	Pick up***	How many pieces per box
2023-01-05 11:28:23	Xia***	How many items are there in the five orders
2023-01-05 11:17:29	To***	A handbag with several items
2023-01-05 11:17:06	To***	How many?
2023-01-05 10:25:15	Wang***	How many
2023-01-05 10:00:33	Beautiful***	How many pieces in one box
2023-01-05 09:57:01	Beautiful***	How many items in a box?
2023-01-05 23:55:13	M***	How many red robes are there
2023-01-01 12:19:08	Zhen***	Can this fit half a pound
2023-01-01 12:18:04	Small***	How many pills are there per kilogram?
2023-01-01 11:20:52	9***	How many are there in half a pound
2023-01-01 11:20:38	^***	How many are there in half a pound
2023-01-01 10:32:41	Rain***	Took 2 pounds of tangerine peel urgently
2023-01-01 09:17:02	2***	How many are half a pound
2023-01-01 22:19:53	No, no***	How many pounds is this
2023-01-01 20:39:37	Wen***	How many pounds
2023-01-01 20:21:49	Letter***	How many pounds are 10 pieces
2023-01-01 19:41:05	Small***	How many pounds
2023-01-01 19:39:41	Horse***	How many pounds are 20 pieces
2023-01-01 19:39:36	Shan***	Two pieces per kilogram
2023-01-01 19:16:55	Soup***	How many pounds is 299
2023-01-02 12:05:11	Rui***	How many pounds is Panxi pure??
2023-01-02 11:41:07	Small***	How many pounds in total
2023-01-02 11:39:39	Small***	How many pounds
2023-01-02 11:39:06	Mo***	How many pounds
2023-01-02 11:23:02	Long***	How many pounds of tea are there in total for 11 items
2023-01-02 11:22:01	Long***	How many pounds of all these teas are in total, 999
2023-01-02 11:21:42	Long***	How many pounds in total
2023-01-02 11:05:48	N***	How many pounds
2023-01-02 11:05:34	Winter***	How many pounds
2023-01-02 11:05:13	H***	How many pounds in total
2023-01-02 10:55:39	***	How many pounds does this tea pack weigh
2023-01-02 09:38:06	Tai***	How many pounds of tea in total
2023-01-02 09:26:34	Tai***	999 pounds of tea
2023-01-02 09:26:04	Tai***	999 pounds of tea
2023-01-02 09:24:39	Tai***	How many pounds of tea is the combination for 999
2023-01-02 08:59:15	Violent***	How many pounds is one?
2023-01-02 08:36:30	Tong Tong***	One pound a day,
2023-01-02 08:35:29	9***	2 pounds
2023-01-02 22:38:50	Jiang***	How many pounds are 20 pieces
2023-01-02 22:37:15	p***	Can I drink 299 pounds of cinnamon
2023-01-02 22:26:21	Wang***	Is 5 pieces of tangerine peel white tea half a pound
2023-01-02 21:37:41	Mao***	How many pounds in total
2023-01-02 20:09:18	丨***	Is there a gift bag for one pound of small green oranges?
2023-01-02 20:07:12	Loyalty***	Is this box half a pound or one pound?
2023-01-02 19:06:27	🔚***	Can you get the top-quality Zhengyan cinnamon from Niulankeng? Niulankeng pure material, the most core production area, tens of thousands of one kilogram
2023-01-03 11:51:50	You***	Do you have a one pound gift box for black tea
2023-01-03 09:57:06	You***	How many pounds are these 20 in total
2023-01-03 09:55:31	Lin***	10 of them weigh one kilogram
2023-01-04 00:21:33	Ah***	How many pounds per piece?
2023-01-03 23:30:31	Gan***	2 pounds?
2023-01-03 22:53:46	You***	Is it two pounds in total
2023-01-03 22:53:44	眰***	How many pounds is this
2023-01-03 22:34:13	Knife***	How many pounds per piece
2023-01-03 19:30:26	Ni***	How many pounds are two boxes of cinnamon combination
2023-01-03 19:29:16	Special***	How many pounds?
2023-01-03 19:28:35	One***	How much is one jin of Mount Wuyi Zhengyan tea?
2023-01-03 19:17:09	In***	How many pounds per box
2023-01-03 19:02:56	X***	Is half a pound 30
2023-01-05 12:01:53	W***	How many pounds in total
2023-01-05 12:01:38	W***	How many pounds in total
2023-01-01 12:41:53	9***	How many packages are in one box
2023-01-01 12:28:54	Z***	How many packages are inside
2023-01-01 12:26:35	Travel***	How many packs per box? How many grams?
2023-01-01 12:26:04	Xu***	How many packs in a box
2023-01-01 12:24:49	Heng***	How many packs is one?
2023-01-01 22:52:09	Small***	How many packages is one
2023-01-01 22:02:50	Yu***	How many packages per piece
2023-01-01 21:10:23	Tao***	How many packs per box
2023-01-01 20:40:51	Fate***	How many packs per box
2023-01-01 20:40:47	Fly***	How many packs is one?
2023-01-01 20:40:46	Qi***	How many packages does one have
2023-01-01 20:40:13	Fly***	How many packs is one?
2023-01-01 20:39:38	R***	How many packages is one
2023-01-01 20:36:54	Fat***	How many packs per box
2023-01-01 19:42:37	Sea***	Da Hong Pao, several packages in one box
2023-01-01 19:41:40	Sea***	How many packs per box
2023-01-01 19:39:25	Now***	How many packages is one
2023-01-02 08:57:37	Wei***	How many packages are there in a small box
2023-01-02 08:49:29	Sun***	How many packaging bags should be given for Da Hong Pao
2023-01-02 08:47:51	Sheep***	How many packages are in one box
2023-01-02 08:45:58	🌈***	How many packages is one
2023-01-02 08:44:51	White***	How many packs in a box
2023-01-02 08:35:18	C***	How many packages is this one
2023-01-02 08:34:52	Y***	How many packages is one
2023-01-02 08:34:38	***	How many packages is one
2023-01-02 08:34:24	zero	How many packages is one
2023-01-02 22:39:49	T***	How many packages are inside one?
2023-01-02 22:39:40	Nine***	How many packs in a small box?
2023-01-02 19:55:24	Love***	How many packs per box
2023-01-02 19:55:19	have	How many packages is one
2023-01-02 19:55:17	Love***	How many packs per box
2023-01-02 19:54:45	have	How many packages is one
2023-01-02 19:54:17	Love***	How many packs per box
2023-01-02 19:16:24	@***	How many packages are there in a box
2023-01-03 11:58:23	West***	How many packages per piece
2023-01-03 10:25:46	Ice***	How many packages are inside?
2023-01-03 10:22:51	Huan***	How many packages are there for the Eight Horses
2023-01-03 10:22:17	Huan***	How many packages are there in total for Ba Ma
2023-01-03 10:16:14	Ice***	How many packages are in one box?
2023-01-03 09:57:54	Su***	How many packages is one
2023-01-03 09:57:47	Open it***	How many packs per box
2023-01-03 09:57:06	Yu***	How many packages is one
2023-01-03 09:56:25	R***	How many packages is one
2023-01-03 09:54:34	R***	How many packages is one
2023-01-04 00:40:10	P***	How many packages are there on the 4th?
2023-01-03 23:57:50	Follow along***	How many packages are there in one
2023-01-03 22:29:04	Wei***	How many packages per day
2023-01-03 22:28:24	Chao***	How many packages is one
2023-01-03 22:28:06	Mountain***	How many packages is one
2023-01-03 22:27:31	The tadpole***	How many packages does one have
2023-01-03 22:27:28	Chao***	How many packages is one?
2023-01-03 22:27:03	The tadpole***	A few packages each
2023-01-03 22:26:33	Chao***	How many packages are there in a day?
2023-01-03 21:54:34	Sincerely***	How many packs per box
2023-01-03 21:44:39	Rich***	How many packs per box
2023-01-03 21:44:30	Surprise***	How many packages is one
2023-01-03 21:30:59	🌈***	How many packs per box?
2023-01-03 21:20:25	E***	How many packages is one
2023-01-03 21:19:56	Chasing***	How many packages is one
2023-01-03 21:19:35	Chasing***	How many packages per box
2023-01-03 20:46:25	Orange***	How many packages per piece
2023-01-03 20:45:58	Old man***	How many packages per piece
2023-01-03 20:45:56	Born***	How many packages are there in one
2023-01-03 20:45:31	q***	How many packs per box?
2023-01-03 20:44:31	Mo***	How many packs per box
2023-01-03 19:27:06	J***	How many packages per piece
2023-01-03 19:26:58	J***	How many packs per box
2023-01-03 19:08:36	j***	How many packages per piece
2023-01-05 13:08:29	Feather***	20 pieces per pack
2023-01-02 11:20:13	t***	How much does this cigarette box weigh?
2023-01-02 10:10:24	Since***	Multiple loose teas
2023-01-02 09:35:06	【***	Why are you repeating
2023-01-02 09:09:53	Pressure***	What is the weight in grams
2023-01-02 08:36:43	Tong Tong***	What is the total weight? Don't you answer
2023-01-02 08:35:51	Tai***	How much does one weigh
2023-01-02 23:32:40	The***	Multiple boxes
2023-01-02 22:40:17	All in all***	How many do 20 weigh?
2023-01-02 22:39:33	All in all***	How many do 20 weigh?
2023-01-02 22:39:28	All in all***	How many do 20 weigh?
2023-01-02 22:39:25	All in all***	How many do 20 weigh?
2023-01-02 22:39:13	All in all***	How many do 20 weigh?
2023-01-02 20:39:18	One***	How much does one weigh?
2023-01-02 19:21:57	Port***	How much does one weigh?
2023-01-03 12:09:47	Evil***	Do you have any heavy flavored tea leaves
2023-01-03 10:09:01	Mountain***	More than 20 boxes
2023-01-03 09:56:31	No, no***	How much does one weigh
2023-01-03 09:55:28	t***	What is the specific weight?
2023-01-04 00:41:49	Mei***	multiple
2023-01-04 00:41:16	Mei***	How much does 10 pieces of the No. 8 Big Red Robe weigh
2023-01-04 00:40:19	Mei***	8 and 10 are multiple
2023-01-04 00:21:00	C***	How much does one weigh
2023-01-03 23:58:30	Chao***	What is the weight?
2023-01-03 23:58:26	Chao***	What is the weight?
2023-01-03 23:02:43	You***	What is the total weight
2023-01-03 23:01:43	You***	What is the total weight
2023-01-03 22:54:57	You***	299 in total, how much does it weigh
2023-01-03 22:15:46	At the end***	How much does this box weigh?
2023-01-03 21:44:46	Zhe***	What is the net weight of tea leaves
2023-01-03 21:44:43	All in all***	How much does one box weigh
2023-01-03 21:44:15	A***	How much does it weigh
2023-01-03 21:44:08	A***	How many a
2023-01-03 21:44:07	A***	How much does it weigh
2023-01-03 21:28:32	Su Su***	How many in total
2023-01-03 21:28:15	Su Su***	How many in total
2023-01-03 21:27:50	Su Su***	How many in total
2023-01-03 21:26:14	Su Su***	How many in total
2023-01-03 20:14:47	Sea***	multiple
2023-01-03 19:59:07	With***	What is the total weight of 299
2023-01-03 19:58:40	Big***	How much?
2023-01-05 10:40:39	And***	How much does one weigh?
2023-01-05 10:40:15	And***	How many packages does one piece weigh?
2023-01-05 10:39:57	And***	20 items, how much does it weigh?
2023-01-05 09:43:42	One***	How much does it weigh?
2023-01-05 22:25:55	Hey, hey***	What is the net weight of the secret realm
2023-01-05 22:25:46	Hey, hey***	What is the net weight of the secret realm in grams
2023-01-05 22:15:47	What***	How much does one weigh
2023-01-05 22:13:07	C***	What is the weight inside 666
2023-01-05 22:12:58	C***	What is the total weight of 666
2023-01-05 22:11:28	C***	What is the total weight
2023-01-05 20:57:26	With***	How much does one weigh
2023-01-05 20:57:14	With***	How much does it weigh
2023-01-05 20:53:01	One***	Is it better to focus on the color or to lighten it a bit.
2023-01-05 20:50:13	Next time***	How much does one weigh?
2023-01-05 20:25:40	Flat***	How many grams does it weigh?
2023-01-05 20:25:11	Flat***	How much weight is it?
2023-01-05 19:34:54	Give it***	How much does one box weigh
2023-01-05 19:21:42	Try it out***	How many are 20
2023-01-06 10:47:06	Kun***	What is the total weight
2023-01-06 10:36:10	In the***	How much does one weigh?
2023-01-06 10:35:52	Han***	What is the weight, one piece
2023-01-06 09:51:17	@***	multiple
2023-01-06 09:04:08	Teng***	How much does a single tea weigh?
2023-01-06 09:03:08	Teng***	How much does one weigh?
2023-01-06 09:00:56	Li***	How much does one tea weigh
2023-01-06 13:44:01	Ah。	What is the net weight?
2023-01-07 00:15:27	Put it on***	Do you have any tea with a strong aroma
2023-01-07 00:00:57	Mu***	Can you reintroduce it
2023-01-06 23:13:41	Z***	Is it better to focus on the color or to lighten it a bit.
2023-01-06 23:06:14	꧁***	Which one should I buy for those who like a strong refreshing taste?
2023-01-06 23:05:47	Nine***	Keep repeating these several times
2023-01-06 21:52:28	Use***	Can you tell me the time and weight of two boxes
2023-01-06 21:36:25	C***	What is the net weight in grams for one piece
2023-01-06 21:34:39	C***	What is the net weight in grams for one piece
2023-01-06 21:13:40	Fan***	What is the net weight in grams
2023-01-06 20:52:51	Soup***	How much is the net content of a box
2023-01-06 20:52:48	Soup***	How much is the net content of a box
2023-01-06 20:52:28	Soup***	How much is the net content of this box
2023-01-06 20:47:55	Xiao***	multiple
2023-01-06 19:48:29	North***	Can we focus on the key points??
2023-01-07 09:04:15	Yiyi***	How heavy is one
2023-01-07 09:03:51	Yiyi***	How heavy is one
2023-01-07 09:03:31	Yiyi***	How heavy is one
2023-01-07 08:42:19	L***	How much does one box weigh
2023-01-07 08:42:10	Chen***	Are all 20 items heavy?
2023-01-07 14:05:29	Call it***	How much does a box weigh?
2023-01-07 12:32:04	Exactly***	How much does one weigh?
2023-01-07 12:07:58	Long***	How much does this box weigh?
2023-01-07 11:15:16	Tang Tang***	What is the net weight
2023-01-07 11:14:56	Tang Tang***	What is the net weight
2023-01-07 19:50:27	Small***	Multiple types of tea
2023-01-07 19:50:05	Small***	Multiple types of tea
2023-01-07 19:49:41	Small***	Multiple types of tea
2023-01-07 19:49:18	Small***	How much is the total weight of tea
2023-01-07 19:42:48	Han Han***	What is the weight of each box?
2023-01-07 19:39:12	Okay, okay***	What is the weight of 8 boxes
2023-01-07 19:31:01	k***	How much does one box weigh
2023-01-07 23:42:01	Big***	multiple
2023-01-07 23:14:27	Small***	How many boxes are inside one, how much does one box weigh
2023-01-01 22:52:07	Therefore***	How many boxes are there in total for 168
2023-01-01 22:39:31	Shrimp***	How many boxes?
2023-01-01 22:39:26	Big***	198 boxes or so
2023-01-01 22:39:09	An***	198 boxes or so
2023-01-01 22:12:02	🐵***	How many boxes was that just now? I placed an order without looking at it
2023-01-01 22:11:32	🐵***	How many boxes are these?
2023-01-01 19:22:34	Small***	198 boxes or so
2023-01-01 19:22:19	Duo***	How many boxes are 198?
2023-01-02 12:42:40	Proud***	168 boxes or so
2023-01-02 11:08:30	Year by year***	How many boxes?
2023-01-02 11:07:41	Year by year***	How many boxes?
2023-01-02 10:56:55	A***	168 boxes or so
2023-01-02 10:56:52	A***	168 boxes or so
2023-01-02 10:56:26	Song Dynasty***	How many boxes are 168?
2023-01-02 10:55:54	A***	168 boxes or so
2023-01-02 10:52:33	Small***	How many boxes are there in total
2023-01-02 10:52:21	Small***	How many boxes are there in total
2023-01-02 10:11:50	Use***	How many boxes are there in total
2023-01-02 10:11:36	Fate***	How many boxes are there in total?
2023-01-02 10:02:16	Pearl***	168 boxes or so
2023-01-02 09:21:43	Too much***	How many boxes
2023-01-02 09:10:18	Big***	How many boxes?
2023-01-02 09:06:24	Big***	520 boxes or so
2023-01-02 09:06:02	Big***	520 boxes or so
2023-01-02 09:04:39	Big***	A total of several boxes.
2023-01-02 09:04:27	Big***	How many boxes?
2023-01-02 08:54:36	N***	How many boxes of Zheng Shan Xiao Zhong
2023-01-02 08:52:10	Abandoned***	How many boxes is the second link
2023-01-02 08:47:52	One***	How many boxes are inside one
2023-01-02 08:35:11	Joe***	How many boxes?
2023-01-02 08:33:48	Fu***	How many boxes should be placed in the packaging bag
2023-01-02 08:33:24	🌈***	How many boxes is 299
2023-01-02 23:38:51	Poke***	How many boxes are there in one?
2023-01-02 23:35:19	Pick up***	How many boxes are these
2023-01-02 23:06:21	Blue***	How many boxes per piece
2023-01-02 23:05:59	Blue***	How many boxes per piece?
2023-01-02 20:59:06	No, I haven't***	168 boxes or so
2023-01-02 19:47:31	White***	How many boxes did 788 get in total just now?
2023-01-02 19:47:04	have	How many boxes per piece? Is it in an iron box
2023-01-02 19:23:08	Night***	How many boxes are twenty
2023-01-02 19:22:38	Night***	How many boxes are twenty
2023-01-03 13:49:17	Bo***	How many boxes is this order
2023-01-03 13:41:14	Jiang***	How many boxes are 168?
2023-01-03 13:34:13	🍃***	198 boxes or so
2023-01-03 12:19:23	Small***	A few boxes of 460 pieces in the secret realm
2023-01-03 12:12:04	Small***	Secret Realm 460+boxes
2023-01-03 12:11:25	☜***	How many boxes are there in a box?
2023-01-03 11:40:53	🌟***	How many boxes are there in total? Are they all white tea?
2023-01-03 11:30:58	Oh my god***	How many boxes?
2023-01-03 10:42:34	Cat***	How many boxes?
2023-01-03 10:32:49	Wind***	How many boxes are there in one order?
2023-01-03 10:31:32	Wind***	How many boxes are there?
2023-01-03 10:31:05	Wind***	How many boxes are there?
2023-01-03 10:18:10	K***	159 boxes or so
2023-01-03 10:08:46	Small***	How many boxes
2023-01-03 09:57:44	Nine***	How many boxes can be packed in the gift bag
2023-01-04 00:38:01	Acting***	How many boxes can be packed in one gift bag
2023-01-04 00:23:07	O***	How many boxes is link 1?
2023-01-03 23:56:29	Dan Dan***	How many boxes are there in total????
2023-01-03 23:48:19	Hurricane***	How many boxes in the secret realm
2023-01-03 23:22:26	z***	How many boxes per box
2023-01-03 23:22:11	z***	How many boxes per box
2023-01-03 23:21:41	z***	How many boxes per box
2023-01-03 23:21:25	z***	How many boxes per box
2023-01-03 22:27:59	Liu***	How many boxes are there in link 1
2023-01-03 20:50:45	Old man***	How many boxes does one have?
2023-01-03 20:50:34	Old man***	How many boxes does one have?
2023-01-03 20:50:23	Old man***	How many boxes does one have
2023-01-03 20:50:10	Old man***	How many boxes are inside one
2023-01-03 20:18:42	Two***	How many boxes are there in No.1
2023-01-03 19:57:59	Stone***	How many boxes are 288
2023-01-03 19:46:52	Shen***	How many boxes does one have?
2023-01-03 19:19:07	God***	How many boxes are inside one
2023-01-05 13:06:27	To***	How many boxes will be given away if you take a picture?
2023-01-05 12:01:17	b***	How many boxes are all there
2023-01-05 11:41:40	w***	How many boxes are 168?
2023-01-05 11:17:32	Pick up***	How many boxes can be packed in one handbag
2023-01-05 23:24:06	K***	How many boxes is a single order in Iceland?
2023-01-05 22:55:46	Flat***	How many boxes in total
2023-01-05 22:35:02	Red***	How many boxes are inside
2023-01-05 21:46:31	Mo***	How many boxes did you take??
2023-01-05 20:45:46	i***	How many? 💰 How many boxes
2023-01-05 20:45:01	Drunk***	How many boxes per box
2023-01-05 20:19:47	Green***	How many boxes is one?
2023-01-05 20:19:26	Green***	How many boxes is one?
2023-01-05 20:12:08	Falling off***	How many boxes were there in Iceland just now
2023-01-05 20:04:41	Conclusion***	How many boxes are there in total
2023-01-05 19:30:39	Su***	How many boxes per box
2023-01-05 19:26:16	Yes, it is***	How many boxes per piece
2023-01-06 10:47:58	Sleep***	How many boxes is 299
2023-01-06 10:03:55	r***	How many boxes is one?
2023-01-06 10:03:31	r***	How many boxes is one?
2023-01-06 09:56:19	Hot***	How many boxes of link 1 are there
2023-01-06 09:51:21	Can be***	How many boxes are there in total?
2023-01-06 09:41:02	_***	How many boxes does this one have?
2023-01-06 09:07:15	k***	How many boxes are there in Link 1
2023-01-06 09:03:29	Three***	How many boxes per piece
2023-01-06 09:02:58	Three***	How many boxes can be packed in one
2023-01-06 09:02:23	Three***	How many boxes can be packed in one, reply
2023-01-06 09:01:58	Three***	How many boxes can be packed in one
2023-01-06 09:01:36	Three***	How many boxes can be packed in one
2023-01-06 15:35:47	One***	How many boxes
2023-01-06 15:35:43	One***	How many boxes
2023-01-06 15:03:39	l***	229 boxes or so
2023-01-06 14:56:10	Arrange it***	How many boxes per piece
2023-01-06 14:21:54	Luo***	How many boxes
2023-01-06 13:18:11	M***	How many boxes
2023-01-06 13:17:40	M***	198 boxes or so
2023-01-07 00:10:44	Iron***	How many boxes in a box
2023-01-07 00:00:45	Lulu***	268 boxes or so
2023-01-06 22:42:10	Ha ha***	How many boxes of handbags?
2023-01-06 22:38:34	☭***	How many boxes of Kangge Iceland 188?
2023-01-06 22:11:55	_***	258 boxes or so
2023-01-06 21:46:32	Root***	How many boxes can be picked up at once
2023-01-06 21:01:05	Alone***	How many boxes?
2023-01-06 20:04:24	Exactly***	How many boxes does one have
2023-01-06 19:25:01	Only***	How many boxes?
2023-01-07 09:17:10	None***	How many boxes are inside one
2023-01-07 09:16:51	None***	How many boxes are inside one
2023-01-07 09:16:18	J***	How many boxes per piece?
2023-01-07 09:03:23	Late***	How many boxes per piece?
2023-01-07 09:02:56	Close it***	How many boxes?
2023-01-07 08:59:33	Easy***	How many boxes are inside one
2023-01-07 08:47:50	Name***	How many boxes of 299
2023-01-07 08:47:22	P***	How many boxes
2023-01-07 08:47:12	No, no***	How many boxes is 299
2023-01-07 08:47:09	z***	How many boxes, how many gift box bags
2023-01-07 08:46:48	P***	How many boxes are 299?
2023-01-07 08:46:02	z***	How many boxes and gift bags
2023-01-07 08:45:55	z***	How many boxes
2023-01-07 08:45:29	Bo***	How many boxes are there in total
2023-01-07 08:45:25	Pool***	How many boxes is the number one link?
2023-01-07 08:45:24	One***	How many boxes are 299?
2023-01-07 08:44:32	Li***	How many boxes
2023-01-07 08:44:16	Wang***	How many boxes is one
2023-01-07 08:44:14	Its***	How many boxes are inside one
2023-01-07 08:43:51	Small***	How many boxes are inside one
2023-01-07 08:43:46	Its***	How many boxes is one
2023-01-07 08:42:56	Love***	How many boxes per piece
2023-01-07 08:42:43	Love***	How many boxes per piece
2023-01-07 08:42:30	Love***	How many boxes per piece
2023-01-07 08:41:25	Love***	How many boxes per day
2023-01-07 08:41:22	Love***	How many boxes per piece
2023-01-07 13:05:40	A***	How many boxes are there
2023-01-07 12:03:37	Silk***	How many boxes are 258?
2023-01-07 11:27:27	Wind***	How many boxes is 299
2023-01-07 11:22:36	Late***	How many boxes per piece
2023-01-07 11:22:32	Late***	How many boxes per piece
2023-01-07 11:22:12	Late***	How many boxes per piece
2023-01-07 11:22:08	Late***	How many boxes per piece
2023-01-07 11:22:00	Late***	How many boxes per piece
2023-01-07 11:19:20	j***	How many boxes
2023-01-07 10:54:19	Less***	How many boxes?
2023-01-07 10:53:47	Small***	How many boxes of link 1
2023-01-07 10:53:02	Small***	How many boxes are there in total for link 1
2023-01-07 10:48:00	One***	How many boxes are there in total
2023-01-07 10:40:55	🙋***	Several gift bags, one bag, several boxes
2023-01-07 10:28:25	☁***	299, how many boxes are there in total
2023-01-07 20:00:10	Hang Hang***	How many boxes and gift bags are there in one box
2023-01-07 19:48:51	Remembering***	How many boxes can a handbag hold
2023-01-07 23:57:19	❤***	How many boxes are 520
2023-01-07 23:14:27	Small***	How many boxes are inside one, how much does one box weigh
2023-01-07 23:12:32	Can be***	How many boxes per piece?
2023-01-07 22:56:58	Small***	238 boxes or so
2023-01-07 22:54:00	Shallow***	How many boxes?
2023-01-07 22:53:33	Palm Palm***	How many boxes are there exactly?
2023-01-07 22:45:57	Leaving***	How many boxes per piece
2023-01-07 22:43:39	Leaving***	How many boxes per piece
2023-01-07 22:30:26	I***	How many boxes
2023-01-07 22:30:17	I***	How many boxes
2023-01-07 21:30:38	Mountain***	198 boxes or so
2023-01-08 11:08:02	Warm***	How many boxes are there with a tote bag
2023-01-08 10:50:36	Hand***	How many boxes of 299 red robes?
2023-01-08 10:44:12	Silver***	How many boxes are 299?
2023-01-08 10:43:05	M***	How many boxes are inside one
2023-01-08 10:41:00	Big***	How many boxes are 299?
2023-01-08 10:40:29	Big***	How many boxes are 299?
2023-01-08 10:40:00	༺***	How many boxes are these 299
2023-01-08 10:29:54	Big***	How many boxes can a handbag hold?
2023-01-08 10:17:46	Four***	How many boxes? one hundred and twenty-eight
2023-01-08 09:47:34	W***	How many boxes
2023-01-08 09:25:04	Ah***	How many boxes are 198
2023-01-08 09:24:05	Ah***	How many boxes of Xiaoqing oranges are there
2023-01-08 09:17:54	Z***	How many boxes are 258?
2023-01-08 09:05:09	Aviation***	How many boxes are inside
2023-01-08 08:52:04	@***	How many boxes are in the handbag
2023-01-08 08:51:42	@***	How many boxes are there in total
2023-01-08 23:40:34	Don't***	How many boxes of 666 are there in total?
2023-01-08 23:32:38	Xi***	What are the boxes of Link 1
2023-01-08 23:17:14	The ocean***	How many boxes can the pocket hold
2023-01-08 23:07:05	Zhang***	How many boxes in one
2023-01-08 22:53:22	Yu***	Brothers from all over the world, how many boxes do you need
2023-01-08 22:52:49	Yu***	Brothers from all over the world, how many boxes are enough
2023-01-08 21:11:43	Travel***	How many boxes are 258
2023-01-08 20:57:18	Crispy pastry***	How many boxes per piece?
2023-01-08 20:56:03	Crispy pastry***	How many boxes per piece?
2023-01-08 20:55:56	Qing***	How many boxes are inside one
2023-01-08 20:36:13	None***	How many boxes in a secret realm
2023-01-08 20:34:00	Teng***	How many boxes are 666?
2023-01-08 20:26:50	Drama***	How many boxes
2023-01-08 20:18:31	K***	How many boxes per order?
2023-01-08 20:13:12	Your Majesty***	How many boxes per piece?
2023-01-08 20:13:00	Small***	How many boxes per piece
2023-01-08 20:07:26	Search for***	How many boxes is one
2023-01-08 19:45:17	Jia***	How many boxes per piece?
2023-01-09 13:38:01	Big***	How many boxes of 299 in total??
2023-01-09 13:37:00	Shake***	How many boxes in a gift bag?
2023-01-09 13:15:07	Fun***	How many boxes are there in one?
2023-01-09 13:03:51	When***	How many boxes are there in total
2023-01-09 13:03:51	Tan***	How many boxes are there in total
2023-01-09 12:58:25	No, no***	How many boxes can the packaging bag hold
2023-01-09 12:34:25	🌟***	How many boxes in one gift bag
2023-01-09 11:54:50	Z***	How many boxes is the 999 one
2023-01-09 11:32:35	Love***	How many boxes of the first link?
2023-01-09 11:30:44	Use***	How many boxes is one order
2023-01-09 11:28:00	Carbon***	How many boxes of oil per box
2023-01-09 11:14:17	Winter***	How many boxes in Iceland
2023-02-06 22:48:38	Old * *	Is 1000 grams a can
2023-02-06 22:47:42	Same * * Learning	Is one order one can?
2023-02-06 22:47:32	Super Joy	Is the net content 1000 grams
2023-02-06 22:26:31	Blue * * ≯	Is 49.9 one bag or two bags?

## Sheet: Inquiry-quality
A	E	D
2023-01-01 14:19:28	S***	Which of these two is better
2023-01-01 14:12:16	Du***	How many times can it be soaked
2023-01-01 13:56:33	Ah***	Is it better if the year is longer?
2023-01-01 13:28:29	Yu***	Is Chenpi silk the same as Chenpi
2023-01-01 12:56:50	Six***	What flavor? I often drink tea, but I haven't tried this one before
2023-01-01 12:24:05	Late***	Is this black tea strong in taste?
2023-01-01 14:19:28	S***	Which of these two is better
2023-01-01 14:18:41	S***	Which is better, Chenpi White Tea or Secret Realm
2023-01-01 12:31:55	Absolute***	Which is better, this or the big red robe
2023-01-01 11:46:47	Wei***	Which is better, Chenpi White Tea or Secret Realm
2023-01-01 11:45:16	Wei***	Which is better, Chenpi White Tea or Secret Realm
2023-01-01 11:44:36	O***	Is this old white tea better or is the secret realm better
2023-01-01 11:42:36	This one***	Which is better, this or the Secret Realm
2023-01-01 11:42:17	Wei***	Which is better, Chenpi White Tea or Secret Realm
2023-01-01 10:28:33	Forever***	Gongmei is a good gift, this one
2023-01-01 23:23:55	🌈***	Which has a better taste, Secret Realm or Black Gold
2023-01-01 23:23:43	🌈***	Which is better, black gold or white box tangerine peel white tea
2023-01-01 23:23:25	🌈***	Which is better, black gold or white box tangerine peel white tea
2023-01-01 23:23:09	🌈***	Which is better, black gold or white box tangerine peel white tea
2023-01-01 23:23:01	🌈***	Which has a better taste, Secret Realm or Black Gold
2023-01-01 23:22:59	Y***	Chenpi white tea is delicious
2023-01-01 23:22:46	Hui***	That's better
2023-01-01 23:22:42	Y***	Chenpi white tea is delicious
2023-01-01 23:22:32	Y***	Chenpi white tea is delicious
2023-01-01 23:22:31	Xu***	Is white peony better or tangerine peel white tea better
2023-01-01 23:22:22	Y***	Chenpi white tea is delicious
2023-01-01 23:22:16	Xu***	Is white peony better or tangerine peel white tea better
2023-01-01 23:22:16	Y***	Chenpi white tea is delicious
2023-01-01 23:22:15	B***	Which is better, Kangge Chenpi White Tea or Secret Realm
2023-01-01 23:22:10	Xu***	Is white peony better or tangerine peel white tea better
2023-01-01 23:22:05	B***	Which is better, Kangge Chenpi White Tea or Secret Realm
2023-01-01 23:22:04	Xu***	Is white peony better or tangerine peel white tea better
2023-01-01 23:21:59	🌈***	Which is better, black gold or white box aged tangerine peel white tea
2023-01-01 23:21:56	Xu***	Is white peony better or tangerine peel white tea better
2023-01-01 23:21:51	Xu***	Is white peony better or tangerine peel white tea better
2023-01-01 23:21:50	B***	Which is better, Kangge Chenpi White Tea or Secret Realm
2023-01-01 23:21:49	Y***	Chenpi white tea is delicious
2023-01-01 23:21:45	Xu***	Is white peony better or tangerine peel white tea better
2023-01-01 23:21:36	Xu***	Is white peony better or tangerine peel white tea better
2023-01-01 23:21:34	B***	Which is better, Kangge Chenpi White Tea or Secret Realm
2023-01-01 23:21:24	B***	Which is better, Kangge Chenpi White Tea or Secret Realm
2023-01-01 23:21:11	B***	Which is better, Kangge Chenpi White Tea or Secret Realm
2023-01-01 23:21:05	B***	Which is better, Kangge Chenpi White Tea or Secret Realm
2023-01-01 23:20:51	B***	Which is better, Kangge Chenpi White Tea or Secret Realm
2023-01-01 23:20:20	B***	Which is better, Chenpi White Tea or Secret Realm
2023-01-01 23:18:18	🌈***	Which is better, Jianghu or Heijin
2023-01-01 23:17:32	One***	Which one tastes better than the Secret Realm
2023-01-01 23:16:15	***	Which of the three types of cigarette boxes, aged tangerine peel, and white tea is good? I've taken pictures of them all. Those who haven't arrived yet are in a hurry to drink
2023-01-01 23:15:51	N***	Which one is better, the first prize Shoumei or the 999 Shoumei?
2023-01-01 23:13:11	🌈***	Which is better, Jianghu or Secret Realm
2023-01-01 23:13:00	🌈***	Is the martial arts world delicious?
2023-01-01 23:05:04	Break it off***	Which is better, Secret Realm or this?
2023-01-01 23:04:30	Break it off***	Which is better, Secret Realm or this?
2023-01-01 23:02:35	🌟***	What is the difference between it and the secret realm, and which one is better
2023-01-01 20:39:19	An***	Is the secret realm really tasty
2023-01-01 20:02:36	Stabbing***	I just want to know if tea is really good? Have you bought it before?
2023-01-01 19:55:31	R***	Is the secret realm tasty? everybody
2023-01-01 19:39:28	An***	Is it tasty
2023-01-02 09:28:31	Although***	Is Xiaoqinggan better than bagged ones?
2023-01-01 22:01:37	Super***	Is this tasty?
2023-01-01 21:30:38	He***	How is Master Bai? Is it tasty
2023-01-01 21:27:28	S***	Which is better, Secret Realm or Chenpi White Tea
2023-01-01 20:39:19	An***	Is the secret realm really tasty
2023-01-01 19:55:31	R***	Is the secret realm tasty? everybody
2023-01-01 19:39:28	An***	Is it tasty
2023-01-01 19:15:58	Laugh***	Which is better, Secret Realm or Li Mo Tea
2023-01-02 10:46:53	@***	Excuse me, is this car tasty
2023-01-02 08:59:59	Use***	Which one tastes better, this one or the yellow one
2023-01-02 08:59:49	Use***	Which one tastes better, this one or the yellow one
2023-01-02 08:59:33	Use***	Which one tastes better, this one or the yellow one
2023-01-02 08:59:17	Use***	Which one tastes better, this one or the yellow one
2023-01-02 08:46:12	S***	Is this tasty
2023-01-02 08:45:25	Transform***	Is it tasty? Is it resistant to impact
2023-01-03 00:08:00	Liang***	Is the secret realm better or is Chenpi white tea better
2023-01-02 23:03:38	O***	Which is better, this or the Secret Realm
2023-01-02 22:03:36	Big***	Is this tasty
2023-01-02 21:01:28	Cooking***	Which is better, Old White Tea or Secret Realm?
2023-01-02 20:53:15	Deep***	Is half a day of leisure good to drink?
2023-01-02 20:37:20	Cloth***	Is this tea tasty
2023-01-02 19:47:20	C***	What kind of red tea is delicious? Please recommend it
2023-01-02 19:20:47	K***	Which is better, Da Hong Pao or cinnamon?
2023-01-02 19:20:14	K***	Which is better, Da Hong Pao or cinnamon?
2023-01-02 19:20:05	K***	Which is better, Da Hong Pao or cinnamon?
2023-01-02 19:19:36	K***	Is Da Hong Pao better or is cinnamon better
2023-01-02 19:16:27	Use***	How to soak osmanthus and Dianhong to make it delicious? Kang Ge has already bought it
2023-01-02 19:15:33	Use***	How to soak osmanthus and Dianhong to make it delicious? Kang Ge has already bought it
2023-01-03 12:26:58	I***	Is Da Hong Pao tasty?
2023-01-03 12:24:32	Small***	Which is better, the secret mirror or the black gold version
2023-01-04 00:07:53	Shun***	Is it tasty? Can we give gifts to the elderly?
2023-01-04 00:04:02	Hot***	Is it not even as good as cold tea to drink
2023-01-03 23:53:12	@***	Is the secret realm tasty
2023-01-03 23:45:02	🧟***	Is it tasty
2023-01-03 23:44:51	🧟***	Is it tasty
2023-01-03 23:07:32	Flat***	Is it tasty? Can we give gifts to the elderly?
2023-01-03 22:48:11	Car***	How to make tangerine peel white tea and make it taste good
2023-01-03 22:47:49	Car***	How to make tangerine peel white tea and make it taste good?
2023-01-03 22:42:40	Flat***	Is it tasty? Can we give gifts to the elderly?
2023-01-03 22:04:22	Xu***	Is it tasty to soak in
2023-01-03 21:59:02	Rich***	Brothers, to be honest, is it tasty
2023-01-03 21:44:46	Two***	Is it tasty
2023-01-03 21:37:57	Yang***	Is it delicious?
2023-01-03 21:28:25	Steel***	Is the secret realm better to drink, or is Chenpi white tea better to drink?
2023-01-03 21:23:04	Steel***	Is the secret realm better to drink, or is Chenpi white tea better to drink?
2023-01-03 21:22:18	Steel***	Is the secret realm better to drink, or is Chenpi white tea better to drink?
2023-01-03 21:22:02	Steel***	Is the secret realm more delicious or is tangerine peel white tea more delicious
2023-01-03 20:58:43	J***	Is it tasty
2023-01-03 20:53:10	Right***	Can this thing be drunk? Is my small can of tea delicious?
2023-01-03 20:53:02	Right***	Can this thing be drunk? Is my small can of tea delicious?
2023-01-03 20:52:57	Right***	Can this thing be drunk? Is my small can of tea delicious?
2023-01-03 20:52:53	Right***	Can this thing be drunk? Is my small can of tea delicious?
2023-01-03 20:52:47	Right***	Can this thing be drunk? Is my small can of tea delicious?
2023-01-03 20:52:44	Right***	Can this thing be drunk? Is my small can of tea delicious?
2023-01-03 19:57:25	Yu***	Is it tasty?
2023-01-05 09:45:49	Ah。	Are you sure it tastes good?
2023-01-05 23:09:46	Ma***	Which good tea do you recommend
2023-01-05 22:17:26	Mu***	Can it taste good
2023-01-05 22:05:14	Love***	Is the secret realm better or is Chenpi white tea better
2023-01-05 21:55:25	Wang Wang***	Which is better, Secret Realm or Jianghu
2023-01-05 20:18:52	Cat***	Is it tasty
2023-01-05 20:18:35	Cat***	Is it tasty
2023-01-05 20:17:58	Cat***	Is it tasty
2023-01-05 19:24:02	D***	Which is the best white tea made from tangerine peel
2023-01-06 09:04:12	Cheng***	Which is better, Half Day Leisure Cinnamon or Big Red Robe
2023-01-06 08:46:53	A***	If it tastes good, do you want to buy Pu erh again
2023-01-06 13:10:39	W***	Is it tasty? Is it resistant to soaking
2023-01-07 00:13:19	y***	Which is better, Half Day Leisure or Tianze
2023-01-06 22:54:29	Rainbow***	Is the secret realm tasty???
2023-01-06 22:12:18	Born***	Is it tasty? How does it taste
2023-01-06 21:21:15	☀***	Is the secret realm tasty
2023-01-06 21:18:15	☀***	Is it tasty
2023-01-06 21:08:24	Wang***	Is this tasty
2023-01-06 21:00:30	Li***	Is this better to drink than half a day off
2023-01-06 20:54:19	One***	Which one tastes better, Half day Idle Cinnamon or Tianze Cinnamon? Who can say
2023-01-06 20:54:07	One***	Which one tastes better, Half day Idle Cinnamon or Tianze Cinnamon? Who can say
2023-01-06 20:49:32	One***	Which one tastes better, Half day Idle Cinnamon or Tianze Cinnamon? Who can say
2023-01-06 20:43:05	One***	Which one tastes better, Half day Idle Cinnamon or Tianze Cinnamon? Who can say
2023-01-06 20:42:34	One***	Which one tastes better, Half day Idle Cinnamon or Tianze Cinnamon? Who can say
2023-01-06 20:42:08	One***	Which one tastes better, Half day Idle Cinnamon or Tianze Cinnamon? Who can say
2023-01-06 20:41:50	One***	Which one tastes better, Half day Idle Cinnamon or Tianze Cinnamon? Who can say
2023-01-06 20:41:34	One***	Which one tastes better, Half day Idle Cinnamon or Tianze Cinnamon? Who can say
2023-01-06 20:41:22	One***	Which one tastes better, Half day Idle Cinnamon or Tianze Cinnamon? Who can say
2023-01-06 20:41:13	One***	Which one tastes better, Half day Idle Cinnamon or Tianze Cinnamon? Who can say
2023-01-06 20:40:08	One***	Who can say which one tastes better, Half day Idle Cinnamon or Tianze Cinnamon
2023-01-06 20:39:21	Plastic***	Is cinnamon delicious
2023-01-06 20:26:17	Now***	Is this tea tasty
2023-01-06 20:17:40	Small***	Where is the best place to drink Deong sour tea
2023-01-06 19:24:54	꧔***	What kind of tea tastes good in a stuffy teapot
2023-01-08 23:22:41	Soil***	What flavor? I often drink tea, but I haven't tried this one yet.
2023-01-08 22:53:07	White***	What flavor? I often drink tea, but I haven't tried this one yet.
2023-01-08 22:46:38	Flat***	What flavor? I often drink tea, but I haven't tried this one yet.
2023-01-08 22:01:23	Zhang***	What flavor? I often drink tea, but I haven't tried this one yet.
2023-01-08 20:23:06	Z***	What flavor? I often drink tea, but I haven't tried this one yet.
2023-01-08 19:49:52	Autumn***	The taste of white tea is really good, it tastes great. I heard that white tea nourishes the stomach, is that true?
2023-01-08 19:34:17	Sincerely***	What flavor? I often drink tea, but I haven't tried this one yet.
2023-01-09 13:39:15	Lu***	What flavor? I often drink tea, but I haven't tried this one yet
2023-01-09 12:54:20	Oh, wow***	What flavor? I often drink tea, but I haven't tried this one yet
2023-01-09 12:51:24	Small***	What flavor? I often drink tea, but I haven't tried this one yet
2023-01-09 12:00:29	One***	What flavor? I often drink tea, but I haven't tried this one yet
2023-01-09 12:00:08	Pipe***	What flavor? I often drink tea, but I haven't tried this one yet
2023-01-09 11:58:47	Name***	What flavor? I often drink tea, but I haven't tried this one yet
2023-01-09 11:54:56	Wu***	What flavor? I often drink tea, but I haven't tried this one yet
2023-01-09 11:53:37	Fen Fen***	What flavor? I often drink tea, but I haven't tried this one yet
2023-01-01 12:24:05	Late***	Is this black tea strong in taste?
2023-01-01 12:16:44	Zhen***	How does the taste feel? Will it be astringent
2023-01-01 10:41:51	Ma***	Is it true that the older the aged tangerine peel, the heavier the taste
2023-01-01 23:23:55	🌈***	Which has a better taste, Secret Realm or Black Gold
2023-01-01 23:23:01	🌈***	Which has a better taste, Secret Realm or Black Gold
2023-01-01 22:28:33	Xuan***	The taste is different
2023-01-01 22:09:46	Fu***	What is the taste of Chenpi white tea? I haven't tried it yet
2023-01-01 22:03:52	Old man***	What is the taste of cinnamon
2023-01-01 21:52:13	Old man***	What is the taste of saffron??
2023-01-01 21:01:14	Mountain***	Has anyone in the secret realm repurchased it? How is the taste.
2023-01-01 19:39:33	Horse***	How does it taste
2023-01-01 19:16:31	Purple***	What is the taste of rock tea?
2023-01-02 13:15:09	Hurry up***	What is the taste of the golden needle? I haven't tried it yet and would like to buy some to try
2023-01-02 09:50:34	Snow***	Is the taste good
2023-01-02 08:16:00	***	Which one tastes sweeter
2023-01-02 08:15:48	***	Which one tastes sweeter
2023-01-02 08:15:21	***	Which one tastes sweeter
2023-01-03 00:06:52	Small***	What flavor
2023-01-03 00:04:22	P***	How does it taste
2023-01-02 22:38:39	Warm***	What is the taste
2023-01-02 20:39:04	Cloth***	What was the difference in taste just now
2023-01-03 12:03:36	One***	Will the taste be too sweet
2023-01-03 11:48:00	Small***	How does it taste? Is it new tea
2023-01-03 11:47:32	Open it***	How does it taste? Is it new tea
2023-01-03 11:46:43	Letter***	Is the taste rich and fragrant? Have you tried it out
2023-01-04 00:42:32	Fortunately***	How does the 299 Da Hong Pao taste
2023-01-04 00:18:13	Shun***	How does this tea taste
2023-01-04 00:08:40	Drip***	How does this tea taste
2023-01-04 00:08:30	Crazy***	How does this tea taste? Is it foam resistant?
2023-01-04 00:06:46	Hi***	How does it taste? Can it be used to make milk tea?
2023-01-03 23:33:55	Exhibition***	How does it taste?
2023-01-03 23:21:26	Hi***	How does it taste? Can it be used to make milk tea?
2023-01-03 23:07:23	Huai***	How does this tea taste? Is it foam resistant?
2023-01-03 22:55:59	***	What is the taste of Da Hong Pao
2023-01-03 22:54:45	***	What is the taste like
2023-01-03 22:35:33	Shun***	How does it taste? Can it be used to make milk tea?
2023-01-03 21:30:04	Call it***	Is the taste too sweet? I like to drink with a sweet taste
2023-01-03 21:23:55	Crazy***	How does this tea taste
2023-01-03 21:04:46	Song Dynasty***	Is the taste of white tea sweet
2023-01-03 20:55:15	Beautiful***	How does this tea taste?
2023-01-03 20:46:04	Heart***	What's the taste like
2023-01-03 19:07:10	Far away***	What kind of taste is this?
2023-01-05 13:15:56	One***	Is the taste too sweet? I like to drink with a sweet taste
2023-01-05 13:12:16	Z***	Is the taste too sweet? I like to drink with a sweet taste
2023-01-05 13:06:44	H***	Is the taste too sweet? I like to drink with a sweet taste
2023-01-05 13:04:22	One***	Is the taste too sweet? I like to drink with a sweet taste
2023-01-05 13:02:52	Heart***	Is the taste too sweet? I like to drink with a sweet taste
2023-01-05 12:51:19	Fen Fen***	Is the taste too sweet? I like to drink with a sweet taste
2023-01-05 12:48:40	Fen Fen***	Is the taste too sweet? I like to drink with a sweet taste
2023-01-05 12:47:04	Thin***	Is the taste too sweet? I like to drink with a sweet taste
2023-01-05 12:41:31	H***	Is the taste too sweet? I like to drink with a sweet taste
2023-01-05 12:27:20	Use***	Will it affect the taste
2023-01-05 12:20:18	Peach***	Is the taste too sweet? I like to drink with a sweet taste
2023-01-05 12:07:40	Pipe***	Is the taste too sweet? I like to drink with a sweet taste
2023-01-05 12:03:08	Z***	Is the taste too sweet? I like to drink with a sweet taste
2023-01-05 12:02:11	Yan Yan***	Is the taste too sweet? I like to drink with a sweet taste
2023-01-05 11:57:14	Z***	Is the taste too sweet? I like to drink with a sweet taste
2023-01-05 11:54:22	Yan Yan***	Is the taste too sweet? I like to drink with a sweet taste
2023-01-05 11:52:28	Peach***	Is the taste too sweet? I like to drink with a sweet taste
2023-01-05 11:49:21	Pipe***	Is the taste too sweet? I like to drink with a sweet taste
2023-01-05 11:48:15	Name***	Is the taste too sweet? I like to drink with a sweet taste
2023-01-05 11:43:45	One***	Is the taste too sweet? I like to drink with a sweet taste
2023-01-05 11:38:44	H***	Is the taste too sweet? I like to drink with a sweet taste
2023-01-05 11:38:08	Heart***	Is the taste too sweet? I like to drink with a sweet taste
2023-01-05 11:26:20	Wu***	Is the taste too sweet? I like to drink with a sweet taste
2023-01-05 11:22:06	White***	Is the taste too sweet? I like to drink with a sweet taste
2023-01-05 11:17:43	Wu***	Is the taste too sweet? I like to drink with a sweet taste
2023-01-05 10:45:25	Peach***	Is the taste too sweet? I like to drink with a sweet taste
2023-01-05 10:43:15	Pipe***	Is the taste too sweet? I like to drink with a sweet taste
2023-01-05 10:42:19	Z***	Is the taste too sweet? I like to drink with a sweet taste
2023-01-05 10:26:11	Peach***	Is the taste too sweet? I like to drink with a sweet taste
2023-01-05 10:23:57	Heart***	Is the taste too sweet? I like to drink with a sweet taste
2023-01-05 10:23:25	One***	Is the taste too sweet? I like to drink with a sweet taste
2023-01-05 10:19:45	Z***	Is the taste too sweet? I like to drink with a sweet taste
2023-01-05 10:16:55	Wu***	Is the taste too sweet? I like to drink with a sweet taste
2023-01-05 10:09:23	Thin***	Is the taste too sweet? I like to drink with a sweet taste
2023-01-05 10:05:49	Wu***	Is the taste too sweet? I like to drink with a sweet taste
2023-01-05 10:02:18	Thin***	Is the taste too sweet? I like to drink with a sweet taste
2023-01-05 10:01:57	Heart***	Is the taste too sweet? I like to drink with a sweet taste
2023-01-05 10:00:08	One***	Is the taste too sweet? I like to drink with a sweet taste
2023-01-05 09:45:00	Jia***	Is the taste too sweet? I like to drink with a sweet taste
2023-01-05 23:13:55	😊***	What flavor is it
2023-01-05 21:51:03	Execution***	Is the taste too sweet? I like to drink with a sweet taste
2023-01-05 19:57:31	Xiao***	What kind of taste
2023-01-05 19:57:15	Xiao***	What flavor is it
2023-01-05 19:31:21	Execution***	Is the taste too sweet? I like to drink with a sweet taste
2023-01-05 19:21:21	9***	How does it taste? Is it foam resistant?
2023-01-05 19:19:33	The eyes***	Compared to 7542, is the taste better or worse?
2023-01-06 23:06:19	😂***	How does this tea taste?
2023-01-06 22:52:30	Wait, wait***	How does this taste? I like to drink strong tea
2023-01-06 22:47:04	Zhuo***	What flavor
2023-01-06 22:24:55	Gu Gu***	What is the taste and texture of this tea
2023-01-06 21:14:42	😂***	How does this tea taste?
2023-01-06 20:31:42	Original***	Is the taste too sweet? I like to drink with a sweet taste
2023-01-06 20:26:27	Now***	What flavor
2023-01-06 20:04:28	蕳 蕳***	Is the taste of this product good enough
2023-01-06 19:57:42	Execution***	Is the taste too sweet? I like to drink with a sweet taste
2023-01-06 19:55:47	Jia***	Is the taste too sweet? I like to drink with a sweet taste
2023-01-06 19:52:43	Original***	Is the taste too sweet? I like to drink with a sweet taste
2023-01-06 19:52:18	Wang***	How does this tea taste?
2023-01-06 19:48:19	Over***	How does this tea taste?
2023-01-01 10:46:31	Sweet***	Can I soak and drink in the secret realm?
2023-01-01 10:46:13	Sweet***	How many times can it be soaked
2023-01-01 10:39:53	Li***	How many times can it be soaked
2023-01-01 10:35:15	Li***	How many times can it be soaked
2023-01-01 10:34:55	Li***	How many times can it be soaked
2023-01-01 10:32:05	Sweet***	How many times can it be soaked
2023-01-01 09:56:48	South***	How many bubbles is one
2023-01-01 23:22:43	Wu***	Do you have a stuffy cup, Kang
2023-01-01 23:15:46	Do it***	Can dried tangerine peel be soaked separately
2023-01-01 23:15:17	Do it***	Can the dried tangerine peel be soaked separately during the day
2023-01-01 23:14:05	t***	Can this tea only be brewed in a steeping cup
2023-01-01 22:46:48	Mo***	The medicine I use to soak my feet seems to be saffron
2023-01-01 22:45:59	Jie***	Can we make wine
2023-01-01 22:42:30	Buddha***	Can you soak it for a while and see
2023-01-01 22:29:55	Damn it***	How to soak it best?
2023-01-01 22:28:58	A***	How to make black tea, Kang Ge
2023-01-01 22:22:03	Wang Wang***	Can this tea be steeped
2023-01-01 22:12:48	K***	Did you get it as a gift from a stuffy cup?
2023-01-01 22:11:55	💑***	Which one has a stronger flavor the more you soak it in?
2023-01-01 22:06:10	L***	Is there a single bubble in the secret realm
2023-01-01 22:03:14	When***	Everyone, don't buy it. The same goes for the second brew of a few pieces of tea, which requires four infusions
2023-01-01 21:57:24	Hurry up***	Can you soak it for a while and see
2023-01-01 21:53:41	₀***	Can saffron be brewed into tea together
2023-01-01 21:45:50	鵼***	One pack, one bubble
2023-01-01 21:42:15	Buddha***	Can you soak it for a while and see
2023-01-01 21:23:06	Before***	The secret realm has arrived this time. I don't know why the tea cannot be brewed
2023-01-01 21:20:16	Lin***	Can you soak it for a while and see
2023-01-01 21:19:49	Accompany***	Do you have tea that can be brewed for a long time
2023-01-01 21:07:41	Decayed***	How much is suitable for soaking at once
2023-01-01 21:02:23	Ping***	Do you have the tea that comes with a steaming cup?
2023-01-01 20:42:41	Hole***	Can this tea be steeped
2023-01-01 20:42:19	Я***	How many bubbles does a box of Da Hong Pao contain?
2023-01-01 20:41:51	Я***	How many bubbles does a box of Da Hong Pao contain?
2023-01-01 20:41:36	Я***	How many bubbles per box?
2023-01-01 20:41:25	Wave***	Do you usually lose color after a few bubbles? Can you persist three times
2023-01-01 20:41:11	Car***	How many bubbles per box?
2023-01-01 20:41:07	Я***	How many bubbles per box [question] [question] [question] [question] [question] [question]
2023-01-01 20:40:44	Я***	How many bubbles per box?
2023-01-01 20:40:21	Я***	How many bubbles per box?
2023-01-01 20:38:59	Yang***	Can this tea be steeped
2023-01-01 20:37:50	Oh my god***	How much is suitable for soaking at once
2023-01-01 20:22:31	Wisdom***	A few bubbles
2023-01-01 20:07:06	Come on***	Soak one bag at a time?
2023-01-01 20:03:42	m***	I don't quite understand, what kind of tea is this set made of? How to soak?
2023-01-01 19:41:52	Buddha***	Can you soak it for a while and see
2023-01-01 19:41:16	P***	How many bubbles is one?
2023-01-01 19:40:37	Wu***	A box of four bubbles, right
2023-01-01 19:37:39	Okay, okay***	How many bubbles are needed
2023-01-01 19:33:56	s***	Can we drink it on site?
2023-01-01 19:26:02	Heart***	How much is suitable for soaking at once
2023-01-01 19:23:17	M***	How many bubbles are there in link 1
2023-01-01 19:14:08	8***	How many times can it be soaked
2023-01-01 19:13:43	I***	Can you drink four bubbles in this game?
2023-01-02 13:19:42	of	This one is bubble resistant or not, this one is bubble resistant or not
2023-01-02 13:15:02	Small***	How to soak
2023-01-02 12:43:20	Sea***	How to make Chenpi white tea?
2023-01-02 12:41:57	9***	Do you have a stuffy cup
2023-01-02 12:41:15	9***	Do you have a cup.
2023-01-02 12:30:03	Small***	Can you soak it for a while and see
2023-01-02 12:28:39	T***	Do you have a cup for making tea
2023-01-02 12:12:42	One***	Do you have a small bag of white tea to drink in a closed cup
2023-01-02 12:12:09	One***	Do you have a small bag for steeping cups and white tea
2023-01-02 11:46:50	Yue Yue***	How many times do you usually soak a pack
2023-01-02 11:25:06	Four***	How much water is usually added to a white tea? How many bubbles can I soak?
2023-01-02 11:10:38	Package***	Do you have a stuffy cup
2023-01-02 11:01:12	Oh my god***	What kind of tea can be steeped
2023-01-02 10:58:24	F***	Can it be brewed
2023-01-02 10:48:44	Sweet***	Can the secret realm be steeped?
2023-01-02 10:48:05	Buddha***	Can you soak it for a while and see
2023-01-02 10:35:13	p***	Do you want to give me a stuffy cup
2023-01-02 10:30:43	D***	How many peonies are soaked in?
2023-01-02 10:30:32	D***	How many bubbles are peonies?
2023-01-02 10:30:16	D***	How many bubbles are peonies?
2023-01-02 09:58:09	Although***	How to make a conical cup?
2023-01-02 09:27:35	Although***	How to make Kung Fu tea [Quick witted]
2023-01-02 09:19:31	of	Can you make some tea to see which one can fit in your pocket?
2023-01-02 08:57:42	Blood***	Can you soak it for a while and see
2023-01-02 08:56:10	Buddha***	Can you soak it for a while and see
2023-01-02 08:48:21	Sheep***	A few bubbles
2023-01-02 08:47:01	Stay here***	How many bubbles can I drink
2023-01-02 08:38:41	of	Can you soak it for a while and see
2023-01-02 08:31:37	🌈***	How many bubbles can I soak in
2023-01-02 08:27:30	The Emperor***	Do you have any pre soaked ones
2023-01-02 08:24:59	Wood***	Can be brewed several times
2023-01-02 08:22:06	You***	How many bubbles are there in 4 items
2023-01-02 08:07:22	One***	Can you soak it for a while and see
2023-01-02 08:04:40	Small***	Can be brewed several times
2023-01-02 23:53:43	Sea***	How many times can it be soaked
2023-01-02 23:44:03	That***	Do you want to give me a steaming cup
2023-01-02 23:40:15	Xin***	How many times can it be soaked
2023-01-02 23:23:25	Fu***	How to soak
2023-01-02 23:13:37	Trapped***	How many times can it be soaked
2023-01-02 23:06:42	Trapped***	How many times can it be soaked
2023-01-02 23:03:49	Hu***	How many bubbles is one
2023-01-02 22:39:57	G***	How many bubbles is one
2023-01-02 22:36:22	e***	How many bubbles can be soaked in one package
2023-01-02 21:52:33	Da da***	Can you soak it for a while???????
2023-01-02 21:37:10	x***	Do you want to give me a steaming cup
2023-01-02 20:52:53	Gold***	I don't know how the products inside are brewed
2023-01-02 20:48:37	Trapped***	How many times can it be soaked
2023-01-02 20:37:34	G***	A few bubbles
2023-01-02 20:30:05	Repair***	How many bubbles can I soak in
2023-01-02 20:26:14	And then***	How many bubbles in a box?
2023-01-02 20:15:41	Sea***	How many times can it be soaked
2023-01-02 20:10:56	Fortunately***	Soaking without
2023-01-02 20:05:17	Difficult***	Is it better to cover the bowl and brew it
2023-01-02 19:55:30	▄***	A small box with a few bubbles
2023-01-02 19:54:18	One***	I dare not rush to the third bubble every time. Does the third bubble lose its color
2023-01-02 19:48:18	Sweet***	How many times can it be soaked
2023-01-02 19:47:51	Xing***	How long does it take to make soup
2023-01-02 19:46:34	Fan***	How many times can it be soaked
2023-01-02 19:33:18	The***	How many bubbles is one???
2023-01-02 19:31:27	Three***	How many bubbles have been soaked
2023-01-02 19:27:59	Xing***	How long should I soak this drink
2023-01-02 19:25:35	Empty***	How many times can it be soaked
2023-01-02 19:22:30	Fat***	How many bubbles?
2023-01-02 19:22:10	Just***	Is soaking okay
2023-01-02 19:21:09	ღ***	What does it look like when soaked
2023-01-02 19:16:27	Use***	How to soak osmanthus and Dianhong to make it delicious? Kang Ge has already bought it
2023-01-02 19:15:33	Use***	How to soak osmanthus and Dianhong to make it delicious? Kang Ge has already bought it
2023-01-02 19:05:46	Accompany***	Can we make loose tea that can be steeped for a long time
2023-01-03 13:41:09	Warm***	Which one comes with a steaming cup
2023-01-03 13:32:06	Low***	Do I need to wash the tea before brewing
2023-01-03 13:29:42	J***	How many bubbles per box
2023-01-03 13:29:40	J***	How many bubbles per box
2023-01-03 13:26:04	You***	Chenpi is a traditional Chinese medicine, can it still be brewed into tea?
2023-01-03 13:21:51	You***	How to soak
2023-01-03 13:13:51	Yan Yan***	Is brewing that simple
2023-01-03 13:04:25	Small***	What color should I soak in
2023-01-03 12:46:14	Low***	Can you soak it for a while and see
2023-01-03 12:26:49	Get up***	How much is suitable for soaking at once
2023-01-03 12:23:07	You***	Isn't it stuffy?
2023-01-03 12:12:08	of	The ancestor of black tea that can be brewed several times
2023-01-03 12:06:18	Wood***	Do I need to wash the tea before brewing
2023-01-03 11:59:59	Buddha***	Can be brewed several times
2023-01-03 11:58:43	West***	A few cups of tea
2023-01-03 11:53:49	Listen up***	Can we soak for a day
2023-01-03 11:33:11	Gold***	How much is suitable for soaking at once
2023-01-03 11:27:49	Oh my god***	How many bubbles are there in total
2023-01-03 11:03:42	Li***	How much is suitable for soaking at once
2023-01-03 10:55:41	Cold***	Can this tea be steeped
2023-01-03 10:53:13	Li***	Is your little green tangerine broken after soaking?
2023-01-03 10:51:00	Thousand***	How much is suitable for soaking at once
2023-01-03 10:43:49	Stupid***	Can this tea be used for bathing
2023-01-03 10:42:27	Sadness***	Can this tea be steeped
2023-01-03 10:36:10	The world***	Do I need to wash the tea when making white tea?????
2023-01-03 10:32:33	Wind***	How many bubbles are there in a box?
2023-01-03 10:29:13	Big***	Make a few more cups and see if it's real
2023-01-03 10:26:04	None***	How much is suitable for soaking at once
2023-01-03 10:21:03	s***	How many bubbles is one?
2023-01-03 10:17:45	I***	How much is suitable for soaking at once
2023-01-03 10:13:27	Mei***	Can this tea be steeped
2023-01-03 10:11:45	Meow, meow***	Is there anything that can be brewed in a thermos, except for tangerine peel white tea
2023-01-03 10:11:10	Jun***	Can I soak it for a while?
2023-01-03 10:09:21	Fish***	Can I drink it in a teacup?
2023-01-03 10:08:42	Meow, meow***	Can I soak it in a thermos?
2023-01-03 10:08:23	Meow, meow***	Can I drink this in a cup?
2023-01-03 10:07:42	The***	A few bubbles
2023-01-03 10:06:41	Fish***	Can I drink it in a teacup?
2023-01-03 10:06:15	Fish***	Can I drink it in a teacup?
2023-01-03 10:01:18	Sunny	How much is suitable for soaking at once
2023-01-03 09:56:23	Iron***	Look at the quality of the foam
2023-01-03 09:53:21	of	Can you soak it for a while and see
2023-01-03 09:39:37	Wood***	Can you soak it for a while and see
2023-01-03 09:38:40	🌈***	How are you soaking
2023-01-03 09:37:13	Wood***	Can this tea be steeped
2023-01-04 00:43:30	🔯***	Do you have any food rations suitable for making tea cups
2023-01-04 00:43:22	o***	The secret realm has been captured! Can a glass cup be soaked
2023-01-04 00:43:08	o***	The secret realm has been captured! Can a glass cup be soaked
2023-01-04 00:42:48	o***	The secret realm has been captured! Can a glass cup be soaked
2023-01-04 00:42:44	🔯***	Do you have any food rations suitable for making tea cups
2023-01-04 00:42:43	o***	The secret realm has been captured! Can a glass cup be soaked
2023-01-04 00:42:39	o***	The secret realm has been captured! Can a glass cup be soaked
2023-01-04 00:42:34	o***	The secret realm has been captured! Can a glass cup be soaked
2023-01-04 00:42:34	o***	The secret realm has been captured! Can a glass cup be soaked
2023-01-04 00:42:28	🔯***	Do you have any food rations suitable for making tea cups
2023-01-04 00:42:27	o***	The secret realm has been captured! Can a glass cup be soaked
2023-01-04 00:42:27	o***	The secret realm has been captured! Can a glass cup be soaked
2023-01-04 00:41:37	o***	Can a glass cup be soaked
2023-01-04 00:41:26	o***	Can a glass cup be soaked
2023-01-04 00:41:13	o***	Taken, can the glass be soaked
2023-01-04 00:40:45	o***	Can a glass cup be soaked
2023-01-04 00:39:44	o***	Can a glass cup be soaked
2023-01-04 00:39:40	o***	Can a glass cup be soaked
2023-01-04 00:33:28	K***	How many times can it be soaked
2023-01-04 00:31:48	K***	Do you have a stew cup
2023-01-04 00:25:17	Cloud***	Can this tea be steeped
2023-01-04 00:24:10	Only***	Can this tea be steeped
2023-01-04 00:23:06	Gold***	Can this tea be steeped
2023-01-04 00:22:49	Cold***	Can this tea be steeped
2023-01-04 00:22:24	Crazy***	How many bubbles can I soak in
2023-01-04 00:21:38	Cloud***	Can this tea be steeped
2023-01-04 00:21:21	No, no***	How many bubbles is one?
2023-01-04 00:21:01	Blue***	How many times can it be soaked
2023-01-04 00:20:10	Package***	Is this foam resistant?
2023-01-04 00:19:04	Poison***	Can this tea be steeped
2023-01-04 00:18:56	Li***	How much is suitable for soaking at once
2023-01-04 00:18:22	I***	How much is suitable for soaking at once
2023-01-04 00:16:57	Laugh***	How much is suitable for soaking at once
2023-01-04 00:14:42	Far away***	Is it so durable?
2023-01-04 00:13:24	Cold***	Can this tea be steeped
2023-01-04 00:12:48	Poison***	How much is suitable for soaking at once
2023-01-04 00:12:14	Stupid***	How many bubbles can I soak in
2023-01-04 00:12:07	葕***	How many times can it be soaked
2023-01-04 00:10:40	Sadness***	How much is suitable for soaking at once
2023-01-04 00:09:13	Mei***	Can this tea be steeped
2023-01-04 00:08:30	Crazy***	How does this tea taste? Is it foam resistant?
2023-01-04 00:05:53	None***	How much is suitable for soaking at once
2023-01-04 00:04:54	Poison***	How much is suitable for soaking at once
2023-01-03 23:56:26	None***	Can this tea be steeped
2023-01-03 23:55:51	Huai***	How many times can it be soaked
2023-01-03 23:55:18	Follow along***	Can we just soak it directly?
2023-01-03 23:54:16	Follow along***	Can we just soak it directly 😳
2023-01-03 23:50:32	Can be***	What are the requirements for brewing
2023-01-03 23:43:59	Poison***	Can this tea be steeped
2023-01-03 23:43:19	Legacy***	How much is suitable for soaking at once
2023-01-03 23:41:43	Poison***	How much is suitable for soaking at once
2023-01-03 23:41:29	Open it***	Can this tea be steeped
2023-01-03 23:39:20	Hug***	How many bubbles can I soak in
2023-01-03 23:38:56	L***	Can Pu erh be steeped in water
2023-01-03 23:38:23	Can be***	How much water temperature should be used for brewing?
2023-01-03 23:38:14	Only***	How much is suitable for soaking at once
2023-01-03 23:36:58	Snow***	Is this foam resistant?
2023-01-03 23:33:58	Snow***	How many bubbles can I soak in
2023-01-03 23:32:58	Snow***	How many bubbles can I soak in
2023-01-03 23:27:13	Grass***	How many times can it be soaked
2023-01-03 23:23:36	Ba Ba***	Is this foam resistant?
2023-01-03 23:23:16	Get up***	Can this tea be steeped
2023-01-03 23:22:34	Snow***	How many times can it be soaked
2023-01-03 23:22:28	Shen***	Can I soak it in cola
2023-01-03 23:21:09	L***	Can I soak it for a while
2023-01-03 23:21:00	L***	How do I soak this?
2023-01-03 23:20:32	M***	Can cold water be soaked
2023-01-03 23:19:15	M***	Can cold water be soaked
2023-01-03 23:19:05	Di***	Do you want to soak it in boiling water at 100 degrees?
2023-01-03 23:18:41	Accompany***	How to brew
2023-01-03 23:16:03	Heart***	How much is suitable for soaking at once
2023-01-03 23:16:02	Shun***	How many bubbles can I soak in
2023-01-03 23:11:18	Hug***	How much water temperature should be used for brewing?
2023-01-03 23:10:00	Snow***	How many times can it be soaked
2023-01-03 23:09:20	Cold***	How much is suitable for soaking at once
2023-01-03 23:07:23	Huai***	How does this tea taste? Is it foam resistant?
2023-01-03 23:05:17	L***	How do I soak this
2023-01-03 23:05:03	Pool***	How many times can Da Hong Pao be soaked
2023-01-03 22:58:31	Huai***	How much water temperature should be used for brewing?
2023-01-03 22:58:24	Flat***	How many bubbles can I soak in
2023-01-03 22:49:23	Grass***	How many times can it be soaked
2023-01-03 22:48:11	Car***	How to make tangerine peel white tea and make it taste good
2023-01-03 22:47:49	Car***	How to make tangerine peel white tea and make it taste good?
2023-01-03 22:46:15	Big***	Is this foam resistant?
2023-01-03 22:45:54	Crazy***	How many times can it be soaked
2023-01-03 22:45:13	Thousand***	How much is suitable for soaking at once
2023-01-03 22:43:29	Accompany***	How to brew
2023-01-03 22:43:15	Accompany***	How to brew
2023-01-03 22:43:05	Accompany***	How to brew
2023-01-03 22:41:58	Accompany***	How to brew
2023-01-03 22:41:38	Accompany***	How to brew
2023-01-03 22:41:29	Legacy***	How much is suitable for soaking at once
2023-01-03 22:41:05	Accompany***	How to brew
2023-01-03 22:40:51	Only***	Can this tea be steeped
2023-01-03 22:40:51	Accompany***	How to brew
2023-01-03 22:35:52	Da Da***	Can you take a look at brewing tea soup?
2023-01-03 22:28:58	Cold***	Can this tea be steeped
2023-01-03 22:28:34	Snow***	How many bubbles can I soak in
2023-01-03 22:27:49	You still***	Why isn't cinnamon soaked
2023-01-03 22:27:27	You still***	Why isn't cinnamon soaked
2023-01-03 22:27:21	You still***	Why isn't cinnamon soaked
2023-01-03 22:27:18	You still***	Why isn't cinnamon soaked
2023-01-03 22:27:04	You still***	Why isn't cinnamon soaked
2023-01-03 22:26:58	You still***	Why isn't cinnamon soaked
2023-01-03 22:26:56	You still***	Why isn't cinnamon soaked
2023-01-03 22:26:52	You still***	Why isn't cinnamon soaked
2023-01-03 22:26:32	You still***	Why isn't this cinnamon soaked?
2023-01-03 22:18:31	Open it***	Can this tea be steeped
2023-01-03 22:16:00	Laugh***	Can this tea be steeped
2023-01-03 22:13:26	Su***	Is this how to make tea?
2023-01-03 22:04:56	Cold***	How much is suitable for soaking at once
2023-01-03 22:04:22	Xu***	Is it tasty to soak in
2023-01-03 22:04:04	One***	Can you soak it for a while and see
2023-01-03 22:01:45	Sunny	Can this tea be steeped
2023-01-03 21:42:41	Hidden***	How many bubbles should I soak? What flavor?
2023-01-03 21:42:25	The day***	Why can't I drink the first sip?
2023-01-03 21:40:01	Hug***	How many bubbles can I soak in
2023-01-03 21:38:04	Super***	How to brew the secret realm best
2023-01-03 21:38:00	Poison***	How much is suitable for soaking at once
2023-01-03 21:34:38	Wood***	Can this tea be steeped
2023-01-03 21:33:55	Village***	Did you soak it? You'll know the color of the soup
2023-01-03 21:29:35	Circle***	Is there any blood streaks after soaking?
2023-01-03 21:27:59	Cold***	Can this tea be steeped
2023-01-03 21:27:56	Cloud***	Can this tea be steeped
2023-01-03 21:27:54	Gold***	Can this tea be steeped
2023-01-03 21:27:38	Wood***	How much is suitable for soaking at once
2023-01-03 21:26:34	Open it***	Can this tea be steeped
2023-01-03 21:24:11	～***	Can you soak it and take a look
2023-01-03 21:22:52	Snow***	How many bubbles can I soak in
2023-01-03 21:22:27	Love***	How much is suitable for soaking at once
2023-01-03 21:21:01	Jun***	Can Da Hong Pao be soaked in it, brother?
2023-01-03 21:20:19	E***	How many bubbles is one
2023-01-03 21:18:51	Six***	How long can one soak in a secret realm
2023-01-03 21:15:28	Heart***	How much is suitable for soaking at once
2023-01-03 21:10:46	Only***	How much is suitable for soaking at once
2023-01-03 21:10:08	Ting***	How many times can it be soaked
2023-01-03 21:07:59	Open it***	Can this tea be steeped
2023-01-03 21:06:17	Too much***	How many bubbles can I soak?
2023-01-03 21:04:40	Open it***	How much is suitable for soaking at once
2023-01-03 21:01:51	Li***	How much is suitable for soaking at once
2023-01-03 21:01:36	Thousand***	Can this tea be steeped
2023-01-03 20:59:20	@***	What does soaking look like
2023-01-03 20:58:55	Small***	How was this soaked
2023-01-03 20:58:55	Milu***	Shouldn't the leaves be soaked to see their condition
2023-01-03 20:58:04	Hurry up***	Can you soak it for a while and see
2023-01-03 20:57:48	M***	How do I make this tea?
2023-01-03 20:57:37	No, no***	Can we soak it directly
2023-01-03 20:55:56	Xiao***	Can you soak it for a while and see
2023-01-03 20:55:18	Laugh***	Can this tea be steeped
2023-01-03 20:51:44	Get up***	Can this tea be steeped
2023-01-03 20:46:32	Smoke***	Can I soak it in a thermos
2023-01-03 20:45:44	Smoke***	Can I soak it in a thermos
2023-01-03 20:44:42	🌈***	Can loose tea be brewed? Not instant soup
2023-01-03 20:43:17	Wood***	How much is suitable for soaking at once
2023-01-03 20:43:11	Only***	How much is suitable for soaking at once
2023-01-03 20:42:05	Grass***	How many times can it be soaked
2023-01-03 20:41:55	Sister***	Can Chenpi white tea be brewed for the first time?
2023-01-03 20:40:23	🌈***	Can loose tea be brewed? Not instant soup
2023-01-03 20:40:19	🌈***	Can loose tea be brewed? Not instant soup
2023-01-03 20:40:17	🌈***	Can loose tea be brewed? Not instant soup
2023-01-03 20:40:13	🌈***	Can loose tea be brewed? Not instant soup
2023-01-03 20:40:04	🌈***	Can loose tea be brewed? Not instant soup
2023-01-03 20:39:30	🎀***	Is there anything that can be cold soaked
2023-01-03 20:39:14	Li***	How to make this tea
2023-01-03 20:39:08	🎀***	Is there any tea that can be brewed cold or chilled
2023-01-03 20:39:01	Sister***	Can Chenpi white tea be brewed for the first time?
2023-01-03 20:35:28	Snow***	How many bubbles can I soak in
2023-01-03 20:35:10	Li***	How do you make tea cakes, Kang
2023-01-03 20:34:29	Yue Yue***	How do I soak this
2023-01-03 20:30:48	Su***	Can I soak it
2023-01-03 20:25:52	🌈***	Can loose tea be brewed? Not instant soup
2023-01-03 20:25:49	🌈***	Can loose tea be brewed? Not instant soup
2023-01-03 20:25:38	🌈***	Can loose tea be brewed? Not instant soup
2023-01-03 20:25:36	🌈***	Can loose tea be brewed? Not instant soup
2023-01-03 20:25:30	🌈***	Can loose tea be brewed? Not instant soup
2023-01-03 20:25:26	🌈***	Can loose tea be brewed? Not instant soup
2023-01-03 20:24:16	Small***	How many times can it be soaked
2023-01-03 20:20:42	Laugh***	Can this tea be steeped
2023-01-03 20:15:44	Green***	How many pools can you soak in that secret realm
2023-01-03 20:12:54	Wood***	How much is suitable for soaking at once
2023-01-03 20:12:23	The day***	Why can't I drink the first tea?
2023-01-03 20:08:33	Accompany***	Can I soak it for a while
2023-01-03 20:08:26	Accompany***	Can I soak it for a while
2023-01-03 20:08:08	Accompany***	Can I soak it for a while
2023-01-03 20:07:28	s***	Can I drink the first tea?
2023-01-03 20:06:56	Thousand***	Can this tea be steeped
2023-01-03 20:06:37	Flat***	How many bubbles can I soak in
2023-01-03 20:03:25	Open it***	Can this tea be steeped
2023-01-03 20:03:13	I***	How much is suitable for soaking at once
2023-01-03 20:00:14	Liu***	How many bubbles does a big red robe make
2023-01-03 19:59:01	Heart***	How much is suitable for soaking at once
2023-01-03 19:58:57	Lu***	How many bubbles can a small bag soak in me
2023-01-03 19:58:31	-***	Can cinnamon be soaked for a moment
2023-01-03 19:58:09	-***	Can cinnamon be soaked for a moment
2023-01-03 19:57:46	Grass***	How many times can it be soaked
2023-01-03 19:56:55	Liu***	How many grams, or how many bubbles
2023-01-03 19:56:14	Hui***	Why not just open a new bubble?
2023-01-03 19:51:22	Small***	I'll take it. I'm just soaking and drinking. Will it be bitter if it's so stuffy
2023-01-03 19:49:29	Small***	How many times can it be soaked
2023-01-03 19:48:18	Ting***	How many times can it be soaked
2023-01-03 19:47:59	Legacy***	How much is suitable for soaking at once
2023-01-03 19:46:22	Small***	How many times can it be soaked
2023-01-03 19:44:38	Fly***	How to make black tea? How to make black tea
2023-01-03 19:44:23	Fly***	How to make black tea
2023-01-03 19:44:20	Fly***	How to make black tea
2023-01-03 19:43:57	Fly***	How to make black tea
2023-01-03 19:41:54	Oh my***	How many bubbles are 290
2023-01-03 19:41:34	Oh my***	How many bubbles are 290
2023-01-03 19:41:33	🌈***	What kind of tea is suitable for brewing in double layered glass cups? The kind where tea and water are not separated
2023-01-03 19:38:49	Sunny	Can this tea be steeped
2023-01-03 19:30:29	***	A few bubbles
2023-01-03 19:29:39	***	A few bubbles
2023-01-03 19:25:27	Beginning***	A box of five bubbles?
2023-01-03 19:18:54	Li***	How much is suitable for soaking at once
2023-01-03 19:18:28	℡***	Can this tea be steeped
2023-01-03 19:12:03	K***	How many times can it be soaked
2023-01-03 19:04:12	Package***	What are the requirements for brewing
2023-01-05 13:03:47	Xin***	How many times can it be soaked
2023-01-05 13:03:17	Empty***	How many times can it be soaked
2023-01-05 12:53:39	Wan***	How many times can it be soaked
2023-01-05 12:48:55	Wan***	How many bubbles are there in a small box
2023-01-05 12:48:51	Wan***	How many bubbles are there in a small box
2023-01-05 12:42:31	Small***	How to make this tea
2023-01-05 12:41:56	Small***	How to make this tea
2023-01-05 12:40:04	Geng***	Do you have a stew cup this time
2023-01-05 12:23:55	Wan***	How many times can it be soaked
2023-01-05 12:18:15	Wan***	How many times can it be soaked
2023-01-05 12:06:31	Chestnut***	How to soak
2023-01-05 11:55:00	Big***	How many bubbles are there in 20 boxes
2023-02-17 10:44:34	Shang***	How to soak in the secret realm
2023-02-17 10:43:33	One***	Can I soak it in a thermos?
2023-02-17 10:43:28	Bite***	Can I soak in a thermos without a cup?
2023-02-17 10:40:06	Open it***	Can I soak in the secret realm
2023-02-17 10:38:17	Small***	Can I soak it in a thermos?
2023-02-17 10:37:29	Still***	How many bubbles does one have
2023-02-17 10:37:23	@***	Will it be bitter to soak in so much at once?
2023-02-17 10:37:21	Star***	Can you explain how to soak it?
2023-02-17 10:33:08	Pot***	Do I need to pour out the first bubble?
2023-02-17 10:30:43	Open it***	How do I drink Da Hong Pao? Can I soak it in water
2023-02-17 10:28:44	Small***	Can I soak this in a thermos?
2023-02-17 10:27:02	@***	Can I soak this in a thermos?
2023-02-17 10:26:02	Small***	Should I pour out the first bubble?
2023-02-17 10:25:49	Star***	Do you want to soak one pill at a time or divide it into several parts?
2023-02-17 10:22:51	One***	Soak one at a time?
2023-02-17 10:18:53	Thin***	Will it taste bitter after soaking for a long time?
2023-02-17 10:16:20	Nu***	Will it taste bitter after soaking for a long time
2023-02-17 10:16:18	Pick up***	Does it taste like dried tangerine peel when soaked
2023-02-17 10:11:22	Less***	Is it directly brewed as a whole
2023-02-17 10:08:11	B***	How much can be soaked
2023-02-17 10:07:46	Bite***	Can it be split and soaked several times?
2023-02-17 10:07:09	Difficult***	Will it taste bitter after soaking for a long time?
2023-02-17 10:06:47	Cool***	Can this tea be brewed in a thermos?
2023-02-17 10:06:18	Hot***	Should I pour out the first bubble?
2023-02-17 10:05:58	Star***	Will there be a bitter feeling after soaking for a long time?
2023-02-17 10:04:22	Yeah. Yeah***	Do you want Xiaoqing to soak one at a time?
2023-02-17 09:51:21	Ya***	Can it still be brewed the next day?
2023-02-17 09:49:13	Month***	How long does one soak for?
2023-02-17 09:48:08	Quiet***	Soak one at a time.
2023-02-17 09:45:19	Small***	Why does it bubble? [Doubt] [Doubt] [Doubt]
2023-02-17 09:43:07	The day***	Does it taste like dried tangerine peel when soaked?
2023-02-17 09:42:48	s***	Soak one pill at a time or break it apart and soak several times
2023-02-17 09:38:57	s***	Will it be bitter after soaking for a long time
2023-02-17 09:36:49	Will***	How many bubbles are there
2023-02-17 09:36:25	Will***	A few bubbles
2023-02-17 09:36:13	Pot***	Should I pour out the first bubble?
2023-02-17 09:35:11	s***	Soak one at a time?
2023-02-17 09:33:41	Star***	How much do you soak at once?
2023-02-17 09:31:26	Small***	Do you want to soak it in boiling water?
2023-02-17 09:31:15	Di***	Will soaking too much make it bitter?
2023-02-17 09:31:02	Bite***	How much do you soak at once?
2023-02-17 09:30:31	m***	Will it be bitter after soaking for a long time
2023-02-17 09:29:38	All in all***	Does it taste like dried tangerine peel when soaked
2023-02-17 09:26:56	Nu***	Will it taste bitter after soaking for a long time
2023-02-17 09:26:43	Wang***	Does it taste like dried tangerine peel when soaked
2023-02-17 09:25:59	You***	Will there be a fishy smell when brewing?
2023-02-17 09:19:40	The day***	Will there be a bitter feeling after soaking for a long time?
2023-02-17 09:17:11	Bite***	Did the first bubble fall off?
2023-02-17 09:14:10	Yeah. Yeah***	Soak one at a time?
2023-02-17 09:14:01	s***	Do you want to soak one pill at a time or divide it into several parts?
2023-02-17 14:48:21	🔆***	How many bubbles can be brewed in the secret realm
2023-02-17 14:46:33	Lv***	Did you give away this tea brewing utensil in your hand
2023-02-17 14:46:30	Broken***	Can I soak it in a thermos?
2023-02-17 14:46:14	Lv***	Do you want to bring this tea as a gift
2023-02-17 14:44:50	Broken***	Can I soak it in a thermos? I don't have this kind of cup
2023-02-17 14:41:22	Pot***	Will it taste bitter after soaking for a long time?
2023-02-17 14:37:18	One***	Does it taste like dried tangerine peel when soaked?
2023-02-17 14:36:36	One***	Do you want to soak it whole or split it into several parts?
2023-02-17 14:36:13	Pot***	Should I pour out the first bubble?
2023-02-17 14:35:53	Liu***	Comrade, what I'm talking about is whether soaking in a regular water cup will be bitter
2023-02-17 14:35:47	🔆***	How many bubbles can be brewed in the secret realm
2023-02-17 14:35:08	Liu***	No, I mean comrade, can a regular water bottle be soaked
2023-02-17 14:34:15	flower	Can this small green tangerine be stewed?
2023-02-17 14:34:08	flower	Can this small green tangerine be stewed?
2023-02-17 14:34:02	flower	Can this small green tangerine be stewed?
2023-02-17 14:33:15	Liu***	Comrade, comrade, can a regular water cup be soaked
2023-02-17 14:32:34	Liu***	Can I soak this in a water cup
2023-02-17 14:31:14	Liu***	Can I soak in a water cup,
2023-02-17 14:26:03	One***	Can this tea be brewed in a thermos?
2023-02-17 14:25:26	Pot***	Should I pour out the first bubble?
2023-02-17 14:24:26	s***	Will it taste bitter after soaking for a long time?
2023-02-17 14:24:26	s***	Is it directly brewed as a whole?
2023-02-17 14:23:48	Pot***	Do you want to soak one pill at a time or divide it into several parts?
2023-02-17 14:21:45	s***	Does this tea have a taste of skin when brewed?
2023-02-17 14:21:30	One***	Can this tea be brewed in a thermos?
2023-02-17 14:12:03	Floating***	Is it brewing like this all the time
2023-02-17 14:09:01	L***	Can Xiaoqinggan also be soaked in a cup
2023-02-17 14:08:06	@***	Will there be a bitter feeling after soaking for a long time?
2023-02-17 14:05:34	Di***	Do you smell like dried tangerine peel when soaked?
2023-02-17 14:02:55	Quiet***	Can this be soaked in a thermos?
2023-02-17 13:56:50	Use***	Is there a link to the brewed tea set
2023-02-17 13:55:09	Oh my god***	Can I drink tea for the first time
2023-02-17 13:47:04	s***	Soak one whole piece at a time or break it open, how many times to soak it?
2023-02-17 13:46:39	Pot***	Do I need to pour out the first instant noodles?
2023-02-17 13:46:09	Pot***	Can it be soaked in a thermos?
2023-02-17 13:45:16	One***	Can this be soaked in a thermos?
2023-02-17 13:30:28	Quiet***	Can it be split and soaked several times?
2023-02-17 13:29:15	Hot***	Can I soak it in a thermos?
2023-02-17 13:29:01	Stinky***	Will there be a bitter feeling after soaking for a long time?
2023-02-17 13:28:54	M***	How to make Chenpi white tea
2023-02-17 13:14:50	Pot***	Will it taste bitter after soaking for a long time?
2023-02-17 13:14:05	s***	Should I pour out the first bubble?
2023-02-17 13:13:07	Pot***	Will it taste bitter after soaking for a long time?
2023-02-17 13:12:41	s***	Do you brew one at a time or break it apart, and how many times do you brew it?
2023-02-17 13:10:26	🎉***	Can I use a cup to soak it
2023-02-17 13:09:48	Pot***	Is it directly brewed as a whole?
2023-02-17 13:06:34	Child***	Why does Xiaoqinggan crack open when soaked?
2023-02-17 13:06:14	Diligence***	What cup should I use to soak
2023-02-17 12:59:40	Pot***	Soak one at a time, or split and soak several times?
2023-02-17 12:59:38	s***	Does it taste like dried tangerine peel when soaked?
2023-02-17 12:56:27	Yue***	I took a picture of Xiao Qinggan. What cup should I use to soak it in
2023-02-17 12:56:13	s***	Do I need to pour out the first bubble?
2023-02-17 12:56:05	One***	Can I use a thermos to brew it?
2023-02-17 12:55:39	s***	Can this be brewed with a thermos?
2023-02-17 12:55:34	s***	Does it taste like dried tangerine peel when soaked?
2023-02-17 12:54:39	Pot***	Do you want to soak one pill at a time or divide it into several parts?
2023-02-17 12:54:04	One***	Soak one at a time?
2023-02-17 12:49:39	flower	How to soak tangerine peel?
2023-02-17 12:46:19	Pot***	Soak one slice at a time?
2023-02-17 12:42:55	Ya ya***	Can I soak it in a thermos
2023-02-17 12:42:45	Flow***	Chenpi is a traditional Chinese medicine, can it still be brewed into tea
2023-02-17 12:37:56	Di***	How long does it take to produce such a soup color after soaking?
2023-02-17 12:37:17	The day***	Should I soak one in a thermos?
2023-02-17 12:35:42	Quiet***	I don't have a cup like yours, can I soak in a thermos?
2023-02-17 12:35:42	Hot***	Soak one pill at a time, or split and soak several times?
2023-02-17 12:34:50	S***	Can silver needles be soaked
2023-02-17 12:34:45	S***	Can silver needles be soaked
2023-02-17 12:33:59	Cool***	Can I soak it in a thermos?
2023-02-17 12:33:15	Small***	Will it taste bitter after soaking for a long time?
2023-02-17 12:24:28	Mountain***	What should I do if I can't drink Xiaoqinggan at once? Isn't it the one that can soak for 30
2023-02-17 12:23:14	Ze***	Why did the second bubble burst when it arrived?
2023-02-17 12:23:10	Remembering***	Can we keep soaking
2023-02-17 12:23:03	Smoke***	How long can this one soak?
2023-02-17 12:22:32	Yeah. Yeah***	Can this be soaked in a thermos?
2023-02-17 12:19:44	Quiet***	How much do you soak at once?
2023-02-17 12:19:28	Horse***	Can this tea bowl be steeped
2023-02-17 12:18:16	Ming***	How much do you soak at once?
2023-02-17 12:17:56	Thin***	Should I pour out the first bubble?
2023-02-17 12:17:10	s***	Can I soak it in a thermos?
2023-02-17 12:13:03	Cool***	Does it taste like dried tangerine peel when soaked?
2023-02-17 12:10:44	Stinky***	Do you want to brew one at a time or divide it into several parts for brewing?
2023-02-17 12:09:59	🌟***	Does it taste like dried tangerine peel when soaked
2023-02-17 12:09:50	Small***	Will it taste bitter after soaking for a long time?
2023-02-17 12:08:38	@***	Is it directly brewed as a whole?
2023-02-17 12:06:36	I***	Don't you want to break the foam?
2023-02-17 12:06:22	flower	How long can one soak
2023-02-17 12:05:12	Star***	Can this tea be brewed in a thermos?
2023-02-17 12:01:38	Bite***	Is it soaking one cup at a time?
2023-02-17 11:59:22	Small***	Did the first bubble fall off?
2023-02-17 11:58:29	Stinky***	Will there be a bitter feeling after soaking for a long time?
2023-02-17 11:57:48	Star***	Do you want to soak one pill at a time or divide it into several parts?
2023-02-17 11:57:46	Quiet***	Can this be soaked in a thermos?
2023-02-17 11:57:15	s***	Can I use a thermos to brew it?
2023-02-17 11:56:33	The***	Will it taste bitter after soaking for a long time?
2023-02-17 11:55:59	Yeah. Yeah***	How should I soak this?
2023-02-17 11:48:12	One***	Can this be soaked in a thermos?
2023-02-17 11:47:25	Pot***	Soak one at a time?
2023-02-28 12:48:32	Orange***	How to soak small tangerines
2023-02-28 12:43:24	9***	Can this tea be steeped
2023-02-28 12:42:18	Small***	How much is needed for one bubble
2023-02-28 12:36:00	9***	Can this tea be steeped
2023-02-28 12:35:17	Xiang***	Do you have the tea that comes with a steaming cup?
2023-02-28 12:35:16	Cool***	Do you have the tea that comes with a steaming cup?
2023-02-28 12:26:34	Can be***	Can you demonstrate the soaking method
2023-02-28 12:26:17	Cool***	Do you have the tea that comes with a steaming cup?
2023-02-28 12:13:30	Small***	Can you soak for a day?
2023-02-28 12:11:25	Dream***	Should I pour out the first bubble?
2023-02-28 11:57:25	Each***	I just want to know how to soak it?
2023-02-28 11:56:58	Each***	How to brew without a tea strainer?
2023-02-28 11:53:38	Below***	Do you have the tea that comes with a steaming cup?
2023-02-28 11:30:36	Jiang***	Can one pill make 25 cups?
2023-02-28 11:29:49	Jiang***	How many cups can one grain make? Your square glass cup
2023-02-28 11:29:11	Jiang***	I have already bought it, how many cups can one pill make?
2023-02-28 11:25:02	All in all***	Will it taste bitter after soaking for a long time
2023-02-28 11:24:57	Ah***	Will there be a fishy smell when brewing?
2023-02-28 11:12:19	Buddha***	Kang, do you have any sweet tea that can be brewed in a thermos
2023-02-28 11:08:37	The world***	It should be brewed counterclockwise
2023-02-28 10:45:40	Cool***	Can this tea be steeped
2023-02-28 10:44:56	All in all***	Does it taste like dried tangerine peel when soaked
2023-02-28 10:43:20	Um***	Can this tea be steeped
2023-02-28 10:38:52	Hehe***	How much water should be used to brew this better,
2023-02-28 10:27:41	Shao***	How to soak a thermos cup
2023-02-28 10:25:37	Zhou***	What kind of tea should be brewed in a water cup
2023-02-28 10:25:05	L***	How many bubbles can one piece soak in
2023-02-28 10:22:19	L***	How much can a small green tangerine be soaked in
2023-02-28 10:16:57	Old man***	How many prickly pears have you soaked in?
2023-02-28 10:16:15	Old man***	How many have you soaked in?
2023-02-28 10:16:03	Chrysanthemum***	How do I soak this
2023-02-28 10:13:36	Summer***	Do you have a combination of braising cups
2023-02-28 10:02:08	Oh my god***	So it was soaked like this
2023-02-28 09:54:52	All in all***	There are many bubbles
2023-02-28 09:52:49	Home***	Is this tea brewed in a tea bowl
2023-02-28 09:47:13	Ye***	Can this tea be steeped
2023-02-28 09:47:10	丨***	Can this tea be steeped
2023-02-28 09:37:31	Qi***	How long does it take to soak in the secret realm???
2023-02-28 09:37:24	Qi***	How long does it take to soak in the secret realm???
2023-02-28 09:37:17	Qi***	How long does it take to soak in the secret realm???
2023-02-28 09:37:15	Qi***	How long does it take to soak in the secret realm???
2023-02-28 09:37:09	Qi***	How long does it take to soak in the secret realm???
2023-02-28 09:37:09	Qi***	How long does it take to soak in the secret realm???
2023-02-28 09:35:27	Qi***	How long does it take to soak in the secret realm???
2023-02-28 09:35:00	Qi***	How long does it take to soak in the secret realm???
2023-02-28 09:34:45	Qi***	How long does it take to soak in the secret realm???
2023-02-28 09:34:32	Qi***	How long does it take to soak in the secret realm???
2023-02-28 09:34:19	Qi***	How long does it take to soak in the secret realm???
2023-02-28 09:33:56	Qi***	How long does it take to soak in the secret realm?
2023-02-28 09:18:59	Y***	How many bubbles is one
2023-02-28 09:18:56	Oh, right***	Can I soak this for a while
2023-03-26 20:15:55	Bubble***	Kang Ge, how much can I make Xiao Jin Bing Chenpi White Tea?
2023-03-26 20:15:45	C***	Can black tea be steeped
2023-03-26 20:15:43	Oh***	Is it normal for Iceland to have many broken leaves when soaked?
2023-03-26 20:15:25	Bubble***	Kang Ge, how much can I make Xiao Jin Bing Chenpi White Tea?
2023-03-26 20:15:15	Bubble***	Kang Ge, how much can I make Xiao Jin Bing Chenpi White Tea?
2023-03-26 20:15:12	Oh***	Is it normal for Iceland to have a lot of broken leaves when soaked?
2023-03-26 20:15:07	Bubble***	Kang Ge, how much can I make Xiao Jin Bing Chenpi White Tea?
2023-03-26 20:14:50	Bubble***	How much can Xiaojinbing Chenpi White Tea be brewed?
2023-03-26 20:14:33	Bubble***	How much can Xiaojinbing Chenpi White Tea be brewed?
2023-03-26 20:14:26	Bubble***	How much can Xiaojinbing Chenpi White Tea be brewed?
2023-03-26 20:13:25	Proud***	How to make Chenpi white tea
2023-03-26 20:11:56	C***	Can black tea be steeped
2023-03-26 20:10:57	C***	Which teas can be steeped in water
2023-04-15 20:39:50	One***	Can we soak the next day
2023-04-15 20:37:48	Car***	Is there a bitter taste when directly soaking in a cup
2023-04-15 20:36:46	One***	Can we soak again the next day
2023-04-15 20:32:31	Far away***	How much water should be used to brew?
2023-04-15 20:23:32	s***	How many times can it be soaked
2023-04-15 20:21:30	Ten***	Can we soak it cold
2023-04-15 20:20:48	H***	Hot water soak or cold water soak
2023-04-15 20:20:34	H***	Hot water soak or cold water soak
2023-04-15 20:20:31	The monkey***	Is this a cold water bath
2023-04-15 20:20:25	Wang***	Can hot water be soaked
2023-04-15 20:20:21	H***	Hot water soak or cold water soak
2023-04-15 20:20:06	H***	Hot water soak or cold water soak
2023-04-15 20:20:02	H***	Hot water soak or cold water soak
2023-04-15 20:19:58	H***	Hot water soak or cold water soak
2023-04-15 20:19:53	H***	Hot water soak or cold water soak
2023-04-15 20:13:27	Jun***	Tell me about the unforgettable brewing method
2023-04-15 20:13:02	Since***	Do you know that soaking will turn black
2023-04-15 20:12:53	Ni***	Can this be stewed?
2023-01-02 08:16:50	Ping***	The packaging is quite high-end, how about the quality?
2023-01-03 21:35:50	An***	The quality of the cup is poor
2023-01-05 11:27:11	Low***	The packaging is quite high-end, how about the quality?
2023-01-07 21:15:57	Building***	How is the quality
2023-01-08 09:09:53	Full of***	How is the quality of this packaging
2023-01-15 13:00:34	Small***	How to play with quality
2023-01-15 11:33:58	The ocean***	Quality assurance
2023-01-16 23:21:36	🈸***	How many types of quality are there
2023-01-16 23:21:17	🈸***	How is the quality
2023-01-24 20:05:22	Ning***	How is the quality
2023-01-01 13:57:56	J***	Does Chenpi white tea have a shelf life?
2023-01-02 09:06:56	Ping***	Isn't it better to keep tea for a longer time? Why is there a shelf life?
2023-01-02 08:48:42	Competition***	Is there a shelf life
2023-01-02 08:47:59	Brother***	How long is the quality guarantee period?
2023-01-02 08:47:36	Brother***	How long is the quality guarantee period?
2023-01-02 08:17:01	Wood***	Isn't it better to keep tea for a longer time? Why is there a shelf life?
2023-01-04 00:20:29	Small***	How long is the quality guarantee period?
2023-01-03 23:40:14	Hi***	Is there a shelf life
2023-01-03 22:35:53	Only***	Is there a shelf life
2023-01-03 19:58:19	Strict***	Is there a shelf life
2023-01-03 19:42:25	People***	How long is the quality guarantee period?
2023-01-05 12:52:32	Small***	Isn't it better to keep tea for a longer time? Why is there a shelf life?
2023-01-05 12:32:32	Stone***	How long is the quality guarantee period?
2023-01-05 10:47:06	Crazy***	How long is the shelf life
2023-01-05 09:48:29	Born***	How long is the shelf life of cinnamon
2023-01-05 23:27:03	Sea***	Is there a shelf life for this?
2023-01-05 23:07:19	Public opinion***	How long is the quality guarantee period?
2023-01-05 23:06:34	Public opinion***	How long is the quality guarantee period?
2023-01-05 23:06:28	Public opinion***	How long is the quality guarantee period?
2023-01-05 23:06:23	Public opinion***	How long is the quality guarantee period?
2023-01-05 23:06:05	Public opinion***	How long is the quality guarantee period?
2023-01-05 23:05:56	Public opinion***	How long is the quality guarantee period?
2023-01-05 22:47:30	T***	How long is the quality guarantee period?
2023-01-05 20:40:16	S***	How long is the quality guarantee period?
2023-01-05 20:39:36	S***	How long is the quality guarantee period?
2023-01-05 20:39:31	S***	How long is the quality guarantee period?
2023-01-05 20:39:25	S***	How long is the quality guarantee period?
2023-01-05 19:35:55	Han***	How long is the quality guarantee period?
2023-01-05 19:21:03	The day***	Is there a shelf life for this?
2023-01-06 10:41:29	W***	Is there a shelf life
2023-01-06 09:52:09	Small***	How many years is the shelf life
2023-01-06 14:41:52	Small***	How long is the quality guarantee period?
2023-01-06 14:38:31	Small***	How long is the quality guarantee period?
2023-01-07 00:12:23	m***	How long is the quality guarantee period?
2023-01-07 00:09:47	S***	Is there a shelf life
2023-01-07 00:09:31	S***	Is there a shelf life
2023-01-07 00:05:42	Wang***	Hello boss, I'm not very familiar with tea. What is the shelf life of this tea
2023-01-06 23:26:14	D***	Is there a shelf life?
2023-01-06 22:52:45	།***	Don't even tell me how long the shelf life is [sobbing]
2023-01-06 22:52:02	།***	How long is the quality guarantee period?
2023-01-06 22:24:22	Jie***	How long is the quality guarantee period?
2023-01-06 22:24:04	Jie***	How long is the quality guarantee period?
2023-01-06 22:23:48	Jie***	What about the shelf life
2023-01-06 20:06:28	Small***	How long is the shelf life of tea bricks
2023-01-07 09:01:25	Pi Pi***	How long does this tea have a shelf life
2023-01-07 08:32:19	Peach***	Is there a shelf life?
2023-01-07 14:10:58	Follow along***	Is there a shelf life
2023-01-07 14:10:34	Follow along***	Is there a shelf life
2023-01-07 19:49:22	Small***	Is there a shelf life
2023-01-07 23:13:08	West***	How long is the shelf life???
2023-01-07 23:12:41	West***	How long is the shelf life???
2023-01-07 22:10:04	Thousand***	How long is the quality guarantee period?
2023-01-08 11:05:49	Leakage***	Is the shelf life 36 months
2023-01-08 23:32:25	@***	Does tea have a shelf life
2023-01-08 23:32:13	@***	Does tea have a shelf life
2023-01-08 23:18:54	Eat***	How long is the quality guarantee period?
2023-01-08 23:18:44	Eat***	How long is the quality guarantee period?
2023-01-08 23:18:30	Eat***	How long is the quality guarantee period?
2023-01-01 23:21:19	Small***	What is the difference between Black Gold and Jianghu
2023-01-01 23:20:53	Small***	What is the difference between Black Gold and Jianghu
2023-01-01 23:20:05	Irrigation***	Can Kang tell me the difference between longevity eyebrows and tribute eyebrows
2023-01-01 23:19:48	Pu***	What is the difference between Gongmei and Shoumei,
2023-01-01 23:19:43	Irrigation***	What's the difference between Gong Mei and Shou Mei, Kang Ge
2023-01-01 23:19:36	The people***	What is the difference between Gong Mei and Shou Mei
2023-01-01 23:19:17	Black***	Difference between Black Gold Secret Realm
2023-01-01 23:16:04	Small***	What is the difference between Shoumei and Gongmei
2023-01-01 23:16:01	The people***	What is the difference between Gong Mei and Shou Mei
2023-01-01 23:14:36	Black***	What is the difference between 520 and 790
2023-01-01 23:07:04	A***	Just drank, what's the difference between pure white tea
2023-01-01 23:04:53	🇨***	What is the difference between it and the secret realm
2023-01-01 23:03:16	No, no***	What is the difference between Jianghu and Jianghu
2023-01-01 23:02:35	🌟***	What is the difference between it and the secret realm, and which one is better
2023-01-01 23:02:34	Small***	What's the difference between the martial arts world???
2023-01-01 23:02:11	Ning***	What's the difference between this and that martial arts world
2023-01-01 22:52:35	May***	What is the difference between two combinations
2023-01-01 22:36:02	May***	What's the difference between that combination and the one just now
2023-01-01 21:29:13	氼***	What is the difference between the secret realm of 130 and the secret realm of 520? [Cover your face]
2023-01-01 21:28:26	氼***	What is the difference between 130 and 520? [Cover your face]
2023-01-01 20:39:59	s***	What's the difference between this and Half Day Leisure
2023-01-01 20:20:24	🌈***	What is the difference between Da Hong Pao and Da Hong Pao?????
2023-01-01 19:11:02	Ming***	What is the difference between Shoumei and Gongmei?
2023-01-02 11:13:29	Book***	What is the difference between this and the Secret Realm
2023-01-02 10:12:29	Love***	What is the difference between Chenpi white tea and previous Chenpi white tea
2023-01-02 10:10:10	Love***	What is the difference between this and the original Chenpi white tea
2023-01-02 09:51:04	C***	What's the difference between that card and Manson
2023-01-02 09:50:03	C***	What's the difference between that card and Man
2023-01-02 09:33:56	Book***	What is the difference between this and 520
2023-01-02 09:33:37	Book***	What is the difference between this and 520
2023-01-02 09:33:19	Book***	What is the difference between this and 520
2023-01-03 00:02:16	P***	What is the difference between the Secret Realm Jianghu
2023-01-03 00:01:53	Crane***	What is the difference between a secret realm and a martial arts world?
2023-01-03 00:01:49	P***	What's the difference between this and the black gold one
2023-01-03 00:00:04	Crane***	What is the difference between Jianghu and Secret Realm
2023-01-02 23:21:48	Agriculture***	Is there a difference between him and Master Bai
2023-01-02 23:20:25	Love***	What is the difference between black gold and white
2023-01-02 22:20:42	～***	What is the difference between this and the white tangerine peel white tea
2023-01-02 22:10:06	Inside***	What is the difference between this and the Secret Realm
2023-01-02 20:57:24	L***	What are the differences between several types of tangerine peel white tea in your family??????????
2023-01-02 20:57:12	L***	What are the differences between several types of tangerine peel white tea in your family??????
2023-01-02 20:48:33	Follow along***	What is the difference between this and that ball like tangerine peel white tea
2023-01-02 20:48:00	Follow along***	What is the difference between this and that ball like tangerine peel white tea
2023-01-02 20:01:48	@***	What's the difference with the 599 just now
2023-01-02 19:49:55	Drama***	What is the difference between Gongmei and Shoumei?
2023-01-02 19:49:14	Drama***	What is the difference between Gongmei and Shoumei?
2023-01-02 19:47:53	Drama***	What is the difference between Gongmei and Shoumei?
2023-01-03 13:47:45	With***	What's the difference with the white one?
2023-01-03 13:46:55	With***	What's the difference with the white one?
2023-01-03 13:46:29	With***	What's the difference with the white one?
2023-01-03 13:46:15	With***	What is the difference between white and white?
2023-01-03 13:44:04	With***	What is the difference between this and white?
2023-01-03 11:22:47	Ship***	What is the difference between Chenpi white tea and aged white tea
2023-01-04 00:03:22	Use***	What is the difference between Black Gold Old White Tea and Secret Realm?
2023-01-04 00:02:46	Use***	What is the difference between Black Gold Old White Tea and Secret Realm?
2023-01-03 23:07:41	Use***	What is the difference between Black Gold Old White Tea and Secret Realm?
2023-01-03 23:07:31	Use***	What is the difference between Black Gold Old White Tea and Secret Realm?
2023-01-03 23:07:29	Use***	What is the difference between Black Gold Old White Tea and Secret Realm?
2023-01-03 23:07:20	Use***	What is the difference between Black Gold Old White Tea and Secret Realm?
2023-01-03 22:53:30	Big***	What is the difference between Old White Tea and Secret Realm?
2023-01-03 22:33:31	Use***	What is the difference between Black Gold Old White Tea and Secret Realm?
2023-01-03 22:33:27	Use***	What is the difference between Black Gold Old White Tea and Secret Realm?
2023-01-03 22:33:24	Use***	What is the difference between Black Gold Old White Tea and Secret Realm?
2023-01-03 22:33:13	Use***	What is the difference between Black Gold Old White Tea and Secret Realm?
2023-01-03 22:31:08	Use***	What is the difference between Black Gold Old White Tea and Secret Realm?

## Sheet: Inquiry-origin
A	E	D
2023-01-01 10:36:14	Wu***	How many links are there
2023-01-01 09:55:34	Ning***	Is there a link for a single piece of tangerine peel white tea
2023-01-01 09:13:01	Check it out***	How many things are in this secret realm combination link
2023-01-01 23:20:03	丨***	Number one link, how many boxes
2023-01-01 23:18:48	Use***	Which link is Shupu
2023-01-01 23:17:18	Blue***	Will the 11th link provide a stew pot?
2023-01-01 23:15:43	Chen***	What is the combination of link number 4
2023-01-01 22:22:41	Wen***	What is the link number for this tea
2023-01-01 22:19:19	💯***	What is the number of links
2023-01-01 22:15:44	No, no***	Where is the link?
2023-01-01 22:14:13	Wen***	What is the link number for this tea
2023-01-01 22:07:31	Wen***	What is the link number for this tea
2023-01-01 22:03:56	Two***	How many links are there for link 2
2023-01-01 22:02:16	Wen***	What is the link number for this tea
2023-01-01 21:53:47	Wen***	What is the link number for this tea
2023-01-01 21:48:41	Wen***	What is the link number for this tea
2023-01-01 21:48:28	Ze***	What is the link number for this tea
2023-01-01 21:48:15	Wen***	What is the link number for this tea
2023-01-01 21:46:30	O***	Is the link to Chenpi White Tea gone?
2023-01-01 21:46:16	Y***	Is there a link to Orange Red White Tea
2023-01-01 21:36:10	Ze***	What is the link number for this tea
2023-01-01 21:33:22	v***	Is there a link in the video???
2023-01-01 21:32:32	v***	Is there a link in the video???
2023-01-01 21:32:06	v***	Is there a link in the video???
2023-01-01 21:31:59	v***	Is there a link in the video???
2023-01-01 21:31:32	v***	Is there a link in the video???
2023-01-01 21:30:14	Ze***	What is the link number for this tea
2023-01-01 21:29:24	Wei***	What is the number of the link in the video
2023-01-01 21:27:55	Y***	Is there a link to Orange Red White Tea
2023-01-01 21:26:14	Green***	What is the link number for this tea
2023-01-01 21:15:39	Green***	What is the link number for this tea
2023-01-01 21:15:24	Ze***	What is the link number for this tea
2023-01-01 21:15:03	Wen***	What is the link number for this tea
2023-01-01 21:08:11	Green***	What is the link number for this tea
2023-01-01 21:07:56	Ze***	What is the link number for this tea
2023-01-01 20:59:00	Ze***	What is the link number for this tea
2023-01-01 20:49:27	The journey***	What is the link to the Four Box Secret Realm?
2023-01-01 20:43:33	Wen***	What is the link number for this tea
2023-01-01 20:37:23	Wen***	What is the link number for this tea
2023-01-01 20:09:17	Oh, yeah***	Can 10 items be linked
2023-01-01 19:41:12	Cold***	Can you provide a link for a box of Da Hong Pao
2023-01-01 19:32:08	Wen***	What is the link number for this tea
2023-01-01 19:26:10	Wen***	What is the link number for this tea
2023-01-01 19:23:17	M***	How many bubbles are there in link 1
2023-01-02 12:59:56	Forever***	What are the first links
2023-01-02 12:58:38	Forever***	What is the first link
2023-01-02 12:58:10	N***	How many links are there
2023-01-02 12:11:25	Furnace***	How many links per box
2023-01-02 12:05:57	w***	How much tea is available on link one
2023-01-02 12:02:42	Panic***	What is the link
2023-01-02 11:19:58	Yes, it is***	Are these all one link
2023-01-02 11:19:05	Like***	Which link
2023-01-02 11:03:48	Let's go***	How many links are there in total for link 1
2023-01-02 09:35:50	Zhou***	Where are the links to Kang Ge's tea combinations
2023-01-02 09:25:40	Encounter***	Is it on the video link
2023-01-02 09:20:27	Small***	What is the link number
2023-01-02 08:52:10	Abandoned***	How many boxes is the second link
2023-01-02 08:45:58	Big***	How many meters? Start linking.
2023-01-02 08:31:06	ཉ***	Where is the link?
2023-01-02 07:54:06	Ah***	What are the links in the 10+box videos
2023-01-03 00:12:51	An***	Can you provide a link for Shu Pu
2023-01-02 23:44:06	Less***	Can Old White Tea still be linked
2023-01-02 23:22:26	Cheng***	What is the number of links
2023-01-02 23:14:54	Ice***	The tea table number link of the small box is 6 pieces per box
2023-01-02 20:33:33	Package***	What is the number of links
2023-01-02 20:28:49	Three***	What is the link number?
2023-01-02 20:18:28	Find it***	Where is the link to Chenpi White Tea
2023-01-02 20:02:47	D***	How many links are there approximately for link 3
2023-01-02 19:52:35	Z***	How many white teas are on link 1
2023-01-02 19:47:39	Cool***	What is the number of links here
2023-01-02 19:47:00	Z***	Which is the link for Chenpi White Tea?
2023-01-03 13:53:36	F***	Do you have four black gold links
2023-01-03 13:53:30	F***	Do you have four black gold links
2023-01-03 13:51:27	F***	Do you need four black gold links?
2023-01-03 11:42:15	Egg***	Is link 1 all of this?
2023-01-03 11:06:06	Planting***	What is the first link
2023-01-03 11:01:34	Wang***	Where is the white tea link
2023-01-03 10:53:36	Water***	What is the number of links for Chenpi White Tea
2023-01-03 10:07:13	No, no***	Why not make a link between cinnamon and big red robe
2023-01-03 10:03:36	Finally***	Do you still have the third link
2023-01-03 10:02:17	Xue***	Link 1: Several Handbags
2023-01-03 10:01:39	C***	Do you still have the first link
2023-01-03 09:59:22	Road***	Is the first link 20 boxes
2023-01-03 09:58:54	Road***	How many bags is the number one link
2023-01-03 09:54:24	Yan***	What is the number of links
2023-01-04 00:41:42	Four***	Is there 20 links on the 10th
2023-01-04 00:33:30	A***	Is there a link to the cup
2023-01-04 00:23:07	O***	How many boxes is link 1?
2023-01-04 00:10:05	Peach***	On which link?
2023-01-03 23:18:16	Shun***	What is the link number on your hand?
2023-01-03 23:10:40	Blue***	What is the link number for this product?
2023-01-03 23:08:38	6***	Is there a link to the cup?
2023-01-03 23:06:26	Sand***	Which link are the two boxes in the video?
2023-01-03 22:40:07	Ming***	On which link?
2023-01-03 22:27:59	Liu***	How many boxes are there in link 1
2023-01-03 21:20:59	One***	Which link is that
2023-01-03 21:18:18	Small***	What link?
2023-01-03 21:14:38	Hand***	Do you have two links for black gold tangerine peel?
2023-01-03 21:12:49	Autumn***	Can cups be linked
2023-01-03 21:06:43	B***	Where is the cinnamon link
2023-01-03 20:49:00	Chaotic***	How many boxes? Previous link
2023-01-03 20:47:54	Flat***	What is the link number on your hand?
2023-01-03 20:20:32	”***	Do you have a single link
2023-01-03 20:11:37	Flat***	What is the link number on your hand?
2023-01-03 20:10:45	🌈***	Is there a link to the thermos cup
2023-01-03 20:10:27	🌈***	Is there a link to the thermos cup
2023-01-03 20:10:22	🌈***	Is there a thermal insulation link
2023-01-03 20:10:10	🌈***	Is there a link to the thermos cup
2023-01-03 19:45:18	Zang***	Which link is the red one in the video
2023-01-03 19:35:15	Complicated***	Which link
2023-01-03 19:26:15	Ming***	What is the link number?
2023-01-03 19:20:04	One***	Which link is Chenpi White Tea
2023-01-03 19:19:08	One***	Brother, which link is Chenpi White Tea
2023-01-03 19:18:54	One***	Which link is Chenpi White Tea
2023-01-03 19:12:19	Oh***	What are the things in link 1?
2023-01-03 19:10:36	Su***	Which link is the golden one in the video
2023-01-05 13:23:04	Small***	Does link 1 have a cup?
2023-01-05 13:07:30	S***	Can I get the link to the secret realm again?
2023-01-05 11:34:44	Vulgar***	Where is the link?
2023-01-05 23:54:23	Many more***	How about link 3
2023-01-05 23:53:34	M***	What is the link number for Chenpi White Tea
2023-01-05 23:52:44	M***	What is the number of links for 36 pieces of tea
2023-01-05 23:52:23	M***	What is the number of links for 36 pieces of tea
2023-01-05 23:51:55	M***	What is the link number for 36 pieces of tea
2023-01-05 23:50:44	M***	What is the number of links for 36 pieces
2023-01-05 23:29:59	Yang***	Which link is Chenpi Pu'er
2023-01-05 23:25:10	M***	Let's introduce link 3
2023-01-05 23:21:03	M***	What is the number of links for 36 pieces
2023-01-05 23:16:50	One***	What is the link number for this tea
2023-01-05 23:06:00	Ran***	Is there a link to this tangerine peel white tea
2023-01-05 22:06:07	Big***	Is there a link to the braised cup
2023-01-05 22:05:51	Big***	Is there a link to the braised cup
2023-01-05 22:03:19	L***	What link is this
2023-01-05 22:01:09	Zhang***	What is the link number for this tea
2023-01-05 21:32:06	Soil***	What is the link number for this tea
2023-01-05 21:31:43	Wang***	What are the contents of link 1
2023-01-05 21:26:21	You***	Is there a link to the stew cup
2023-01-05 21:10:36	Star***	Do you have a single link
2023-01-05 20:57:10	Oh, hey***	Which link
2023-01-06 23:55:54	🌈***	Where is the light sign?
2023-01-06 22:23:17	Diao***	Where is Iceland
2023-01-10 00:08:10	Sui Dynasty***	Where is the prickly pear
2023-01-12 23:03:00	Yi Yi***	Where to go
2023-01-12 20:49:37	L***	Where to shoot
2023-01-12 20:44:34	Yu***	Where should I buy green tea
2023-01-12 23:03:00	Yi Yi***	Where to go
2023-01-12 20:49:37	L***	Where to shoot
2023-01-12 20:44:34	Yu***	Where should I buy green tea
2023-01-14 10:46:35	Old man***	Where is this ancient tree black tea?
2023-01-14 10:40:32	Yao Yao***	Where is the cinnamon?
2023-01-14 09:05:47	Ge***	Where is the cinnamon
2023-01-14 09:05:41	Ge***	Where is the cinnamon
2023-01-14 09:05:24	Ge***	Where is the cinnamon
2023-01-14 09:05:12	Ge***	Where is the cinnamon
2023-01-18 19:31:11	Old man***	Where is the saffron link
2023-01-19 21:48:35	E***	Where is saffron
2023-01-20 12:26:10	Ink***	Where is the light sign
2023-01-20 23:55:46	J***	Where is saffron
2023-01-21 23:39:49	l***	Where was the gym originally located
2023-01-24 23:08:53	Road***	Where can I buy it
2023-01-24 23:08:50	Road***	Where can I buy it
2023-01-25 23:02:11	Tong***	Can you introduce the difference between Kengjian Cinnamon and Half day Leisure
2023-01-25 22:16:26	Tong***	What is the difference between Half Day Leisure and Kui
2023-01-31 23:20:51	Mao***	Where is the cinnamon?
2023-01-31 23:20:51	Mao***	Where is the cinnamon?
2023-02-02 11:16:06	Small***	Where to buy?
2023-02-02 21:59:11	Also***	Where is the set recommended in the video?
2023-02-02 21:54:25	Thousand***	Where can I buy it
2023-02-03 21:21:29	Luo***	Where is the secret realm tangerine peel set
2023-02-04 09:23:29	Use***	Where is the cinnamon of 300?
2023-02-04 23:17:49	m***	Where is Chenpi
2023-02-04 23:08:41	Li***	Where is cinnamon
2023-02-05 21:12:42	Original***	Where can I buy Chenpi white tea,
2023-02-09 23:18:38	Period***	Where are the freeze-dried roses
2023-01-01 22:49:25	🌈***	Link 2, take a look at the actual product
2023-01-01 22:04:29	Su***	Which link
2023-01-01 22:04:08	Su***	Which link
2023-01-01 21:44:13	F***	Where is cinnamon
2023-01-01 21:41:42	Death***	What is the connection number?
2023-01-01 21:25:17	Small***	How many links have you received for link number three
2023-01-02 21:19:03	Over***	Cinnamon, that link
2023-01-02 20:34:10	South***	Can Da Hong Pao and Half Day Leisure be compared? Can we split it in half? Can you please go up the link
2023-01-03 23:06:10	Far away***	What is Link 3
2023-01-03 23:02:46	Class***	Where is the link to cinnamon
2023-01-03 22:00:33	K***	What is the number of links
2023-01-03 21:58:55	have	What is the link number for cinnamon?
2023-01-03 21:57:46	Wan***	Is there a single link for link number one
2023-01-03 21:48:43	9***	How many are the first links
2023-01-03 20:20:30	Put it on***	Where is the cinnamon link
2023-01-06 22:34:44	Love***	Where is cinnamon
2023-01-06 22:06:11	How many***	What is the number of links
2023-01-06 22:05:31	How many***	What is the number of links
2023-01-06 21:05:24	Read it***	Where is cinnamon
2023-01-07 11:08:35	Lei***	How to sell cinnamon
2023-01-07 10:30:42	Xi Xi***	How many links are there in total for link 1
2023-01-07 10:29:42	Xi Xi***	How many links are there in total for link 1
2023-01-07 08:57:22	Cute***	When will the secret realm be linked
2023-01-08 13:53:15	Chasing***	Which link is it?
2023-01-08 13:29:44	K***	Are there 10 links for each of the first links
2023-01-08 13:27:58	K***	What are the 10 links each?
2023-01-08 13:26:59	K***	Can we have 10 links each?
2023-01-09 17:41:41	Child***	Do you still have the 20 links from earlier
2023-01-09 16:26:26	Wang***	What link is this
2023-01-09 16:26:05	Wang***	What link is this
2023-01-10 11:56:20	Nine***	Is there a link on the 7th
2023-01-10 10:49:19	L***	Is it okay to have a box of big red robes and a box of cinnamon for link 2
2023-01-10 23:40:09	Nuo***	Cinnamon, get in the car
2023-01-10 23:26:32	Ba***	What is the red link in the video
2023-01-10 23:25:11	Ba***	What is the link number on the red box where the video came in
2023-01-10 23:22:11	Lu***	What is the link for cinnamon in the video
2023-01-10 23:04:48	Big***	Can you provide two complete links for Chenpi White Tea Black Gold
2023-01-10 22:49:17	Use***	Can link 2 still be filmed
2023-01-10 22:32:04	d***	Do you still have link 1
2023-01-11 19:54:12	Small***	Which link
2023-01-12 22:25:56	Fang***	Where to shoot
2023-01-12 21:56:58	🌈***	Which link to shoot
2023-01-14 21:15:20	Yang***	What is the date for rock tea
2023-01-14 20:41:00	Fat***	Is there a total of 20 boxes for link one?
2023-01-14 20:38:16	Su***	What is the number of links in the box
2023-01-14 20:25:36	Rock***	What is the link number?
2023-01-14 20:24:36	Rock***	What is the number of links
2023-01-16 20:28:45	Use***	What is the link for Dian Hong Da Jin Zhen
2023-01-16 20:28:38	Use***	What is the link for Dian Hong Da Jin Zhen
2023-01-16 20:28:17	Use***	What is the link for Dian Hong Da Jin Zhen
2023-01-16 20:27:53	Use***	What is the link for Dian Hong Da Jin Zhen
2023-01-16 20:27:28	Use***	What is the link for Dian Hong Da Jin Zhen
2023-01-16 20:27:23	Use***	What is the link for Dian Hong Da Jin Zhen
2023-01-16 20:27:16	Use***	What is the link for Dian Hong Da Jin Zhen
2023-01-16 20:27:10	Use***	What is the link for Dian Hong Da Jin Zhen
2023-01-16 20:26:22	Use***	What is the link number for Dian Hong Da Jin Zhen?
2023-01-17 23:27:21	Drinking***	Number one link, how many bubbles,
2023-01-17 22:54:11	Yu***	Where is the link
2023-01-17 22:34:34	Thick***	That link?
2023-01-17 22:02:30	Use***	Where to shoot
2023-01-17 21:02:49	The world***	where?
2023-01-17 20:59:00	Hong***	How to get off the car if you still need to buy it
2023-01-18 23:44:31	Xia***	How did cinnamon turn into a big red robe? Link 1
2023-01-18 21:48:16	z***	How to buy Kui tea
2023-01-18 21:39:44	Rong Rong***	What is the number of links
2023-01-18 21:28:45	S***	What is the number of links
2023-01-18 20:10:28	Oh my god***	How many links is the number 1
2023-01-20 23:26:23	🎶***	How long is the introduction on the 3rd
2023-01-20 23:24:05	🎶***	Let's introduce link 2
2023-01-20 23:23:41	🎶***	Let's introduce link 2
2023-01-20 23:19:27	Si***	Is the first link the Big Red Robe?
2023-01-20 22:46:55	Fortunately***	How many grams is the first link
2023-01-20 21:47:58	Winter***	What is the number of links
2023-01-20 21:24:15	Use***	Where to shoot?
2023-01-20 21:05:59	English***	Which link is cinnamon
2023-01-21 22:44:56	Sea***	Where is the cinnamon?
2023-01-21 22:01:34	Jian***	On which link?
2023-01-21 22:00:58	Jian***	What link is this on?
2023-01-22 23:25:33	7***	How is the quality of tea in link one? [Smiling]
2023-01-22 23:23:09	bear	What is the number of links
2023-01-22 23:19:27	a***	How many are the first links
2023-01-22 22:55:25	v***	When will it arrive approximately
2023-01-22 22:43:39	Shaanxi***	Where is your cinnamon?
2023-01-22 22:05:39	E***	where
2023-01-22 21:13:55	Yang***	Which link to this cinnamon shoot
2023-01-22 20:43:27	Wu***	Where to shoot it
2023-01-24 00:19:05	Full of***	What link is this????
2023-01-24 00:18:49	Full of***	What link is this?
2023-01-24 00:18:15	Full of***	What link is this?
2023-01-24 00:17:50	Full of***	What link number do you have in your hand???
2023-01-23 23:35:18	@***	Where is Quanzhou
2023-01-23 23:31:36	C***	Where is the link
2023-01-23 21:43:09	Use***	I didn't see where to buy cinnamon
2023-01-23 20:54:11	Cold***	Which link is a box of cinnamon?
2023-01-23 20:33:28	Oh my god***	Where is 299
2023-01-23 20:18:42	2***	Is cinnamon the same for links 299 and 258?
2023-01-25 00:34:58	🌟***	What is the link number?
2023-01-24 23:23:34	f***	Cinnamon number link
2023-01-24 23:11:01	Double***	Which link is cinnamon on
2023-01-24 21:39:00	Yes, that's right***	Is there a link
2023-01-24 21:39:00	@***	What is the link number for Dian Hong Golden Needle
2023-01-24 21:30:42	Um***	How many links are there in number three?
2023-01-24 21:29:46	Um***	How many links are there in number three?
2023-01-24 21:29:18	Um***	How many links are there in number three?
2023-01-24 21:01:39	Li***	Link 1 has multiple hands
2023-01-24 20:50:36	Xiang***	Where is the first link?
2023-01-24 20:28:23	South***	Which link
2023-01-24 20:27:34	South***	Which link to shoot
2023-01-26 00:10:05	💕***	Can Chenpi White Tea be linked to the previous one?
2023-01-26 00:03:50	Three***	Where is the cinnamon in the video
2023-01-25 23:33:39	Lan***	Where is cinnamon
2023-01-25 23:10:43	Old man***	Why isn't there a link 2 for the four boxes
2023-01-25 22:59:34	a hundred million	Is there a link to the rock tea advertisement
2023-01-25 22:57:16	G***	Kangkang tea, where do you sell it for 280
2023-01-25 21:57:35	Ah***	What is the number of links
2023-01-25 21:40:53	R***	Where is the rock tea in the yellow box?
2023-01-25 21:39:46	R***	Where is the same video version?
2023-01-25 21:33:24	A***	What kind of tea is the first link that just came in?
2023-01-25 20:54:50	Yang***	Which link is Eight Boxes of Cinnamon?
2023-01-25 20:32:22	Coffee***	What is the number of links
2023-01-29 00:13:39	Zhou***	What is the number of links
2023-01-29 00:09:31	H***	Is there an introduction to Shoumei on link 2?
2023-01-29 00:08:40	H***	Is Link 2 still introducing Shoumei?
2023-01-29 00:07:28	H***	Are you still introducing Link 2 Shoumei today?
2023-01-28 23:25:02	Union***	What is the connection number
2023-01-28 23:17:30	Gathering***	Do you still have link 1?
2023-01-28 22:50:42	@***	Where did that 298 go just now
2023-01-28 22:48:59	Luo***	What is the link number for the video?
2023-01-28 20:36:46	Light***	What is the number of links
2023-01-28 20:17:23	Steel***	What link is this
2023-01-29 23:51:55	Nan***	How many grams did you get from link 1
2023-01-29 23:22:38	Make a fuss***	Where is cinnamon
2023-01-29 23:15:18	Strange***	When will Chunlu be added to the link
2023-01-29 23:13:58	Strange***	When will Chunlu be added to the link
2023-01-29 22:43:30	Lin***	How many boxes is the number one link?
2023-01-29 20:10:53	C***	Let's introduce link 2
2023-01-30 23:17:18	F***	Where is the big box
2023-01-30 23:16:37	F***	Where is the big box
2023-01-30 23:01:46	Edge***	Where is the link?
2023-01-30 22:55:28	Only***	Let's introduce link 2
2023-01-30 22:43:06	Child***	Link 3, is it one or four
2023-01-30 22:37:31	Horse***	What link is this?
2023-01-30 22:26:41	Small***	What are these links
2023-01-30 22:06:29	Man***	Does the second link come with a bottle?
2023-01-30 20:10:57	Use***	Should I buy it directly?
2023-01-31 21:27:55	Spring***	Where is Anxi?
2023-01-31 21:17:09	Use***	Where is the cinnamon link
2023-01-31 21:10:58	Wild***	Where is the cinnamon?
2023-01-31 20:42:57	The Emperor***	Cinnamon number link
2023-02-01 21:54:38	Public***	Where is Boss Cinnamon
2023-02-01 21:53:54	Public***	Where is cinnamon
2023-02-01 21:20:13	C***	Which link?
2023-02-01 21:14:16	～***	Where is the boss's tea factory
2023-02-01 20:36:55	Use***	At which point
2023-02-01 20:03:48	Nagi***	How to sell cinnamon
2023-02-01 20:03:06	Nagi***	How to sell cinnamon
2023-02-01 20:00:06	Nagi***	How to sell cinnamon
2023-02-01 19:59:09	Nagi***	How to sell cinnamon
2023-02-01 19:58:01	Hu***	Is the first link for black tea or white tea
2023-02-02 12:26:09	🇨***	Is the first link genuine
2023-02-02 11:35:00	Ning***	Where is the cinnamon link
2023-02-02 11:24:02	＆***	What link is this
2023-02-02 10:02:00	Wear it***	Video cinnamon number link
2023-02-02 15:00:48	Fly***	When will Link 3 be opened
2023-02-02 15:00:41	Fly***	When will Link 3 be opened
2023-02-02 15:00:35	Fly***	When will Link 3 be opened
2023-02-02 15:00:13	Fly***	When will Link 3 be opened
2023-02-02 15:00:03	Fly***	When will Link 3 be opened
2023-02-02 14:56:54	Fly***	When will Link 2 be opened
2023-02-02 14:55:29	Fly***	When will Link 2 be opened
2023-02-02 14:55:21	Fly***	When will Link 2 be opened
2023-02-02 14:55:17	Fly***	When will Link 2 be opened
2023-02-02 14:55:03	Fly***	When will Link 2 be opened
2023-02-02 14:54:38	Fly***	When will Link 2 be opened
2023-02-02 14:50:52	Fly***	When is the third link
2023-02-02 23:40:10	Yellow***	What is the link number for this tea?
2023-02-02 23:21:48	Use***	What is the link number for this product?
2023-02-02 23:03:56	Use***	What is the link number for this product?
2023-02-02 22:45:22	Check it out***	Where is the box in the pit
2023-02-02 22:45:03	Yellow***	What is the link number for this tea?
2023-02-02 22:44:54	Use***	What is the link number for this product?
2023-02-02 22:09:38	Y***	Where is the cinnamon? It's only the big red robe
2023-02-02 21:47:13	Yu***	What is the number of links
2023-02-02 21:45:18	Yellow***	What is the link number for this tea?
2023-02-02 21:05:58	Yellow***	What is the link number for this tea?
2023-02-02 21:05:55	Use***	What is the link number for this product?
2023-02-02 20:48:29	Use***	What is the link number for this product?
2023-02-02 20:16:48	Yellow***	What is the link number for this tea?
2023-02-02 19:41:35	Yellow***	What is the link number for this tea?
2023-02-03 11:12:00	Open it***	Which link to shoot
2023-02-03 21:32:30	Black***	What time is this tea?
2023-02-03 19:54:09	L***	What is the number of links here
2023-02-04 10:20:07	Lin***	When will Bai Cha get on the bus?
2023-02-04 10:19:46	Lin***	When will Bai Cha get on the bus?
2023-02-04 09:45:56	High***	What is the number of links
2023-02-04 09:44:59	Society***	What is the second link
2023-03-13 23:01:03	꧁***	Is it the 4th link?
2023-03-13 22:59:48	Wood***	What is the number of links
2023-03-13 22:59:38	L***	What link is it
2023-03-13 22:53:47	Chen***	Jasmine fragrance is the link
2023-03-13 22:53:45	Forever***	Is the first link Jasmine Broken Silver
2023-03-13 22:47:46	S***	What is the number of links
2023-03-13 22:47:32	Got it***	What is the number of links
2023-03-13 22:47:26	Kai***	What is the link number for jasmine tea?
2023-03-13 22:36:49	Full of***	What is the number of links
2023-03-13 22:28:03	Wei***	Just arrived, what is the link for jasmine fragrance?
2023-03-13 22:26:46	👑***	Is link 1 jasmine scented
2023-03-13 22:24:23	Five***	Boss, which link is this
2023-03-13 22:23:45	None***	where
2023-03-13 22:23:09	Damn it***	What link is this
2023-03-13 22:21:47	Jiong***	What is the number of broken silver links
2023-03-13 22:12:03	🌞***	What is the number of links
2023-03-13 22:11:51	z***	Which link
2023-03-13 22:11:30	B***	What is the link for broken silver
2023-03-13 22:11:22	From***	I want to buy that jasmine fragrance... glutinous rice... What is the link number
2023-03-13 22:09:42	F***	What is the link number?
2023-03-13 22:00:35	Fat***	What is the number of links
2023-03-13 22:00:20	Purple***	where?
2023-03-13 21:55:34	Beautiful***	Where is the link?
2023-03-13 21:47:10	Emotions***	What is the number of links
2023-03-13 21:46:52	Chen***	What is the link number?
2023-03-13 21:46:25	Do it***	Where is it?
2023-03-15 01:44:51	I***	What is the number of links
2023-03-15 01:39:22	Summer***	What is the link number?
2023-03-15 01:39:05	Respectfully***	What is the number of links
2023-03-15 01:38:50	Play***	What is the link number and how much does it cost
2023-03-15 01:38:00	Joe***	Where is the link?
2023-03-15 01:37:40	This***	What is the link number? What is the link number?
2023-03-15 01:37:30	J***	What is the number of links
2023-03-15 01:34:49	Jun***	What is the link for the jasmine scented tea on the short screen??
2023-03-15 01:26:21	Um***	What is the link number for Jasmine Silver in the video??
2023-03-15 01:22:20	🌈***	Is the fragrance of broken silver sticky on link 2 strong
2023-03-15 01:15:39	K***	Where is the link?
2023-03-15 01:13:35	Machine***	What is the number of links
2023-03-15 01:09:08	Big***	What is the number 2 link
2023-03-15 01:02:16	C***	What is the link number for this product in your hand
2023-03-15 01:01:54	Yi***	Where is the link
2023-03-15 01:01:39	Wang***	What is the number of broken silver jasmine flower links
2023-03-15 00:57:50	ㅤ***	When will the first link be released
2023-03-15 00:56:51	Zhang***	Where is the jasmine flower
2023-03-15 00:53:57	Old man***	Is there a link to the cup
2023-03-15 00:50:40	♂***	Which link?
2023-03-15 00:50:23	y***	What is the link number?
2023-03-15 00:46:51	Old man***	Is there a link to the cup
2023-03-15 00:42:54	flower	What is the number of links
2023-03-15 00:34:51	Fly***	What is the number of links for green tea
2023-03-15 00:32:06	Warm up***	What is the link number?
2023-03-15 00:26:59	Ah***	Where can I buy jasmine flowers
2023-03-15 00:19:32	🐮***	Where is the jasmine fragrance
2023-03-15 00:17:48	Big***	How can I buy that jasmine fragrance?
2023-03-15 00:11:33	N***	What kind of product is Link 1
2023-03-15 00:08:43	S***	Where are the 3 colors produced
2023-03-15 00:05:49	D***	When will Link 2 be opened
2023-03-15 00:00:11	Purple***	What is the link number?
2023-03-15 00:00:04	Come on***	Is there a link to the cup
2023-03-14 23:59:43	Listen up***	What is the number of links
2023-03-14 23:59:36	Apple***	What is the number of links
2023-03-14 23:57:25	Chen***	What is the link number?
2023-03-14 23:52:41	Love***	What is the link number for the broken silver mentioned in the video?
2023-03-14 23:51:46	Month***	What is the number of links with cups
2023-03-14 23:51:45	Zhu***	Is this black tea from link 3?
2023-03-14 23:35:48	Small***	Where to buy tea cups
2023-03-14 23:32:36	Chen***	What is the number of broken silver jasmine flower links
2023-03-14 23:27:26	Fat***	Number one link! Which one is it?
2023-03-14 23:22:05	X***	What is the link number??
2023-03-14 23:21:37	🌈***	When will the link be uploaded
2023-03-14 23:21:36	Xu***	What is the number of links
2023-03-14 23:20:53	🌈***	When will the link be uploaded

## Sheet: Inquiry-packaging
A	E	D
2023-01-01 13:41:26	Black***	Are video combinations still available for sale?
2023-01-01 13:40:30	Like***	Can we sell each item individually?
2023-01-01 13:24:23	Outline***	Do you have any individually purchased tangerine peel
2023-01-01 13:16:08	You***	Do you have something to drink without packaging
2023-01-01 13:15:58	Sea***	There were wooden boxes before, right?
2023-01-01 13:06:48	East***	How many packaging bags should I send?
2023-01-01 13:06:21	N***	How many gift bags are there
2023-01-01 13:02:50	C***	Do you have mixed gift boxes?
2023-01-01 13:02:21	Yu***	Is there no plastic film left?
2023-01-01 12:56:42	Big***	Why not 20 boxes
2023-01-01 12:56:28	J***	Do you have gift box packaging? I want to buy it as a gift for someone
2023-01-01 12:43:54	Li***	20 gift bags
2023-01-01 12:42:48	Ice***	How many gift boxes are there
2023-01-01 11:53:17	Sugar***	What does the outer packaging look like
2023-01-01 09:19:19	Death***	Is Chenpi white tea packaged in square slices
2023-01-01 09:18:48	Death***	Do you have a packaging version of Chenpi white tea
2023-01-01 23:23:53	B***	I think the packaging of Chenpi white tea is different. Are the ingredients the same
2023-01-01 23:23:40	B***	Kangge Chenpi White Tea, I think the packaging is different. Are the ingredients the same
2023-01-01 23:23:18	B***	I think the packaging of Chenpi white tea is different. Are the ingredients the same
2023-01-01 22:56:16	Ya***	The packaging is quite high-end, how about the quality?
2023-01-01 22:45:50	Smoke***	Is there packaging for 130
2023-01-01 22:31:16	Xiao***	You opened the packaging, right? Let everyone take a look.
2023-01-01 22:24:58	One***	Do you have rice paper packaging?
2023-01-01 22:13:33	Follow along***	Is there independent packaging inside
2023-01-01 21:14:37	Oh my god***	Is it sealed packaging
2023-01-01 21:07:35	Use***	What packaging is this little green tangerine
2023-01-01 21:02:07	Wood***	The packaging is quite high-end, how about the quality?
2023-01-01 20:55:11	Lin***	The packaging is quite high-end, how about the quality?
2023-01-01 20:49:50	Wave***	Do you sell packaging boxes
2023-01-01 20:42:17	y***	Is it sealed packaging
2023-01-01 20:36:16	Wei***	Is it sealed packaging
2023-01-01 20:30:13	flower	2000 meters? Packaging 1900
2023-01-01 20:25:10	Snow***	Is it sealed packaging
2023-01-01 19:52:27	ㅤ***	Do you sell packaging or tea
2023-01-01 19:46:42	Crab***	Can I buy four items with two packaging bags
2023-01-01 19:33:41	At the end***	Do you have small bag packaging
2023-01-01 19:21:29	T***	Really... where is Nai packaging? Packaging accounts for a much larger proportion than tea
2023-01-01 19:16:09	T***	What about selling packaging?
2023-01-02 12:04:16	Fortunately***	Do they all have gift bags for packaging?
2023-01-02 11:21:04	Macro***	Is there packaging for every type of tea
2023-01-02 11:20:55	t***	What's inside the square box? What packaging is it?
2023-01-02 10:34:38	L***	Is the packaging inside the old iron box or paper box
2023-01-02 10:24:35	Luo***	I didn't see the packaging of Xiaoqinggan when I answered the phone just now
2023-01-02 10:24:18	Luo***	What packaging does Xiaoqinggan have
2023-01-02 10:09:09	Xiao***	The packaging is quite high-end, how about the quality?
2023-01-02 08:50:39	Gui***	Black tea is packaged in 5G
2023-01-02 08:49:29	Sun***	How many packaging bags should be given for Da Hong Pao
2023-01-02 08:49:15	North***	Give me a few packaging bags
2023-01-02 08:49:00	Sun***	How many packaging bags should I give to Da Hong Pao?
2023-01-02 08:48:51	Sun***	How many packaging bags should I give you?
2023-01-02 08:46:49	She***	Give me a few packaging bags
2023-01-02 08:46:40	She***	Give me a few packaging bags
2023-01-02 08:46:40	Fragrance***	What is the packaging inside
2023-01-02 08:46:28	U***	Do you have packaging bags?
2023-01-02 08:40:34	Zhang***	What about the yellow packaging
2023-01-02 08:35:08	Follow along***	What's inside the packaging
2023-01-02 08:33:48	Fu***	How many boxes should be placed in the packaging bag
2023-01-02 08:16:50	Ping***	The packaging is quite high-end, how about the quality?
2023-01-02 07:56:47	Wei***	Do you have the yellow strip packaging
2023-01-02 07:56:35	Wei***	Do you have the yellow strip packaging
2023-01-02 07:56:24	Wei***	Do you have the yellow strip packaging
2023-01-03 00:04:24	None***	Has the packaging changed? There is no collaboration with Li Mocha from before
2023-01-02 23:48:34	R***	Do you bring a gift bag with packaging
2023-01-02 23:12:29	Z***	Several layers of packaging
2023-01-02 23:09:19	@***	Are you packaged in iron boxes
2023-01-02 23:06:21	People***	Is it individually packaged? How many grams per bag
2023-01-02 22:39:49	Jiang***	How is it packaged inside
2023-01-02 22:38:50	Jiang***	What kind of packaging is inside
2023-01-02 22:06:42	Go ahead***	Do you have the cinnamon in the red packaging
2023-01-02 22:06:12	L***	Can you take a look at the inner packaging, sister
2023-01-02 22:05:51	L***	Can you take a look at the inner packaging
2023-01-02 20:56:11	White***	Do you have packaging bags
2023-01-02 20:53:55	B***	Is there a gift box packaging for each item?
2023-01-02 20:27:53	P***	Will the packaging not be flattened?
2023-01-02 19:55:00	Mo***	Kang Ge, why did Xiaoqinggan change its packaging? There is no SC left
2023-01-02 19:28:48	ﻩ***	Brother, does this tea come with independent packaging
2023-01-02 19:28:16	ﻩ***	He has 6 pieces per box. I can't break it with my hands, can I. Is there any independent packaging available. eldest brother
2023-01-02 19:26:29	ﻩ***	He can't break these 6 pieces by hand, does he have independent packaging
2023-01-02 19:14:42	Ah***	Gift box packaging
2023-01-03 12:24:03	None***	Is it sealed packaging
2023-01-03 12:23:27	Laugh***	Is it sealed packaging
2023-01-03 11:36:31	Poison***	Is it sealed packaging
2023-01-03 10:43:27	One***	Four gift boxes with packaging
2023-01-03 10:43:01	Super***	What does the packaging look like
2023-01-03 10:22:50	Thousand***	Is it sealed packaging
2023-01-03 10:11:08	Learning***	Is there a yellow and red robe on the outer packaging?
2023-01-03 10:02:36	Only***	Is it sealed packaging
2023-01-03 09:58:00	The group***	What is the packaging inside
2023-01-03 09:57:01	O***	What packaging is inside
2023-01-03 09:56:58	Wang***	What packaging is inside
2023-01-03 09:55:38	Li***	Is it sealed packaging
2023-01-03 09:49:51	Laugh***	Is it sealed packaging
2023-01-03 09:48:23	Sadness***	Is it sealed packaging
2023-01-03 09:46:48	Thousand***	Is it sealed packaging
2023-01-03 09:29:30	Poison***	Is it sealed packaging
2023-01-03 09:26:01	I***	Is it sealed packaging
2023-01-04 00:30:14	Warm***	Is there packaging available
2023-01-04 00:14:58	Only***	Is it sealed packaging
2023-01-04 00:13:47	The ocean***	How many packaging bags can it hold
2023-01-04 00:09:38	Only***	Is it sealed packaging
2023-01-04 00:06:01	Thousand***	Is it sealed packaging
2023-01-04 00:02:30	Cloud***	Is it sealed packaging
2023-01-03 23:59:33	K***	Do you have iron box packaging
2023-01-03 23:59:03	Poison***	Is it sealed packaging
2023-01-03 23:58:24	Huai***	May I ask if it is individually packaged or in bulk
2023-01-03 23:58:06	Thousand***	Is it sealed packaging
2023-01-03 23:52:42	Drip***	Is packaging okay? Prepare to send to the leader
2023-01-03 23:42:37	I***	Is it sealed packaging
2023-01-03 23:37:03	Cow***	May I ask if it is individually packaged or in bulk
2023-01-03 23:37:00	Thousand***	Is it sealed packaging
2023-01-03 23:26:24	Open it***	Is it sealed packaging
2023-01-03 23:07:55	Flat***	May I ask if it is individually packaged or in bulk
2023-01-03 23:03:04	Thousand***	Is it sealed packaging
2023-01-03 23:02:28	Li***	Is it sealed packaging
2023-01-03 22:54:19	c***	What is the packaging like
2023-01-03 22:50:09	Sunny	Is it sealed packaging
2023-01-03 22:49:51	Li***	Is it sealed packaging
2023-01-03 22:49:24	Hey, hey***	Do they all have small packaging for tasting
2023-01-03 22:43:33	Huai***	May I ask if it is individually packaged or in bulk
2023-01-03 22:40:48	Cloud***	Is it sealed packaging
2023-01-03 22:34:26	🚙***	Is the soft packaging inside gone?
2023-01-03 22:10:16	Skin***	Do you have larger packaging available
2023-01-03 21:36:15	West***	What about the yellow packaging
2023-01-03 21:26:08	Heart***	Is it sealed packaging
2023-01-03 21:25:17	Jie***	Is there packaging available
2023-01-03 21:22:39	Wood***	Is it sealed packaging
2023-01-03 21:21:31	Li***	Bring a few packaging boxes
2023-01-03 21:20:34	Qing***	Does the gift box packaging have moisture-proof paper?
2023-01-03 21:19:57	Snow***	May I ask if it is individually packaged or in bulk
2023-01-03 21:11:52	Heart***	Is it sealed packaging
2023-01-03 21:02:16	Legacy***	Is it sealed packaging
2023-01-03 21:00:18	M***	Do you still have that golden tea packaging?
2023-01-03 20:55:32	I***	Is it sealed packaging
2023-01-03 20:21:49	Shuo***	Do you have a gift box with a single package?
2023-01-03 20:18:46	s***	Does the gift box packaging have moisture-proof paper?
2023-01-03 20:14:01	Gold***	Is it sealed packaging
2023-01-03 20:12:33	Sunny	Is it sealed packaging
2023-01-03 20:10:14	Li***	I want packaged tea that is good
2023-01-03 20:07:42	Small***	Do you have small packaging
2023-01-03 20:04:38	Star***	The one in yellow packaging
2023-01-03 20:04:36	Poison***	Is it sealed packaging
2023-01-03 20:03:20	L***	Do you bring a packaging bag
2023-01-03 20:03:03	L***	Do you bring a packaging bag
2023-01-03 20:02:51	L***	Do you bring a packaging bag
2023-01-03 20:02:27	L***	Do you bring a packaging bag
2023-01-03 20:02:20	L***	Do you bring a packaging bag
2023-01-03 19:58:39	Ah。	What packaging is inside
2023-01-03 19:56:13	Sen***	How about unpacking
2023-01-03 19:52:14	💎***	Do you have the big red packaged tea from your video just now
2023-01-03 19:44:54	Hua***	What does the packaging look like
2023-01-03 19:40:36	Laugh***	Is it sealed packaging
2023-01-03 19:19:16	Fan***	What does this small package look like
2023-01-03 19:19:03	bear	What does unpacking look like
2023-01-03 19:18:25	Sadness***	Is it sealed packaging
2023-01-03 19:11:16	Cloud***	Is it sealed packaging
2023-01-03 19:05:59	Love***	Is it sealed packaging
2023-01-03 19:01:31	No, no***	Is this more suitable than packaged ones
2023-01-05 12:36:16	Guarding***	Do you have packaging bags?
2023-01-05 12:35:47	Guarding***	Do you have packaging bags?
2023-01-05 12:20:50	Wen***	Do you bring a packaging bag?
2023-01-05 11:27:11	Low***	The packaging is quite high-end, how about the quality?
2023-01-05 10:00:12	Zhang***	What packaging is inside
2023-01-05 09:56:09	Ah***	Does the small packaging have quality certification for several years
2023-01-05 09:47:25	1***	What is inside the packaging box
2023-01-05 09:46:43	A***	Can you take a look at the inner packaging
2023-01-05 23:38:10	Cool***	Does the gift box packaging have moisture-proof paper?
2023-01-05 23:37:16	Z***	Is there moisture-proof paper in the gift box packaging
2023-01-05 23:24:27	The most***	Is this selling packaging? How did I buy the tea table? It's less than a hundred yuan per kilogram and it's not packaged yet
2023-01-05 23:23:54	D***	Is there packaging available
2023-01-05 23:19:38	Poison***	Is it sealed packaging
2023-01-05 23:19:00	The day***	Does the gift box packaging have moisture-proof paper?
2023-01-05 23:15:54	Poison***	Is it sealed packaging
2023-01-05 23:14:22	Liu***	Is it sealed packaging
2023-01-05 23:13:41	Thousand***	Is it sealed packaging
2023-01-05 23:11:16	Wood***	Is it sealed packaging
2023-01-05 23:05:22	Peach***	Does the gift box packaging have moisture-proof paper?
2023-01-05 22:59:05	Thousand***	Is it sealed packaging
2023-01-05 22:57:31	Now***	What packaging does Jianghu have?
2023-01-05 22:50:03	Open it***	Is it sealed packaging
2023-01-05 22:44:34	Poison***	Is it sealed packaging
2023-01-05 22:32:14	Poison***	Is it sealed packaging
2023-01-05 22:29:55	Get up***	Is it sealed packaging
2023-01-05 22:29:39	Sadness***	Is it sealed packaging
2023-01-05 22:19:51	Li***	Is it sealed packaging
2023-01-05 22:19:09	Ah。	Is it packaged in a small box
2023-01-05 22:14:57	Poison***	Is it sealed packaging
2023-01-05 22:14:48	I***	Is it sealed packaging
2023-01-05 22:09:01	Ming***	Does the gift box packaging have moisture-proof paper?
2023-01-05 22:08:10	Cold***	Is it sealed packaging
2023-01-05 21:57:53	Mei***	Is it sealed packaging
2023-01-05 21:55:59	North***	Do you have the separate packaging bag for 999
2023-01-05 21:54:50	Laugh***	Is it sealed packaging
2023-01-05 21:52:58	Gold***	Is it sealed packaging
2023-01-05 21:45:24	Sun***	Is there packaging available
2023-01-05 21:28:25	Thousand***	Is it sealed packaging
2023-01-01 22:36:02	May***	What's the difference between that combination and the one just now
2023-01-01 22:30:52	R***	Is there still that combination in the video
2023-01-01 22:30:12	R***	Do you still have the combination from the video, big brother
2023-01-01 22:29:25	R***	Do you still have that video combination, big brother
2023-01-01 21:27:45	Oh my god***	Can you make a combination of secret realm and other tea leaves
2023-01-01 21:26:46	Ah***	Is there a combination available today?
2023-01-01 21:24:12	Hua***	The 999 combination model that was just released has been photographed. May I ask how long the shelf life is
2023-01-01 21:23:56	Hua***	The 999 combination model that was just released has been photographed. May I ask how long the shelf life is
2023-01-01 21:23:43	Hua***	The 999 combination model that was just released has been photographed. May I ask how long the shelf life is
2023-01-01 20:07:40	K***	What combination is 999
2023-01-01 20:07:33	K***	What are the combinations of 999
2023-01-01 19:32:21	Very***	Can you give me a combination of secret aged tangerine peel white tea and jasmine tea
2023-01-02 13:24:22	ℒ***	Do you have a combination of small green oranges
2023-01-02 13:16:59	ℒ***	Do you have a combination of small green oranges
2023-01-02 13:16:25	ℒ***	Do you have a combination of small green oranges
2023-01-02 13:10:35	ℒ***	When is the Little Green Orange Combination
2023-01-02 12:57:47	Cold***	When will the combination of Chenpi white tea be available?
2023-01-02 12:43:32	Cold***	Is there a combination of Chenpi white tea and Chenpi Gongmei
2023-01-02 12:42:44	ℒ***	Do you have a combination of small green oranges
2023-01-02 12:38:15	ℒ***	Do you have a combination of small green oranges
2023-01-02 12:29:12	ℒ***	Do you have a combination of small green oranges
2023-01-02 12:29:09	Luo***	Do you have a combination of small green oranges?
2023-01-02 12:28:03	ℒ***	Do you have the Xiaoqinggan combination
2023-01-02 12:26:46	Luo***	Do you have a combination of tangerine peel and white tea
2023-01-02 11:35:51	Dragon***	What about the dozen or so combinations in the video?
2023-01-02 10:34:48	t***	What combination is 999?
2023-01-02 10:16:50	A***	What about the headache combination
2023-01-02 10:16:40	A***	What about the headache combination
2023-01-02 10:11:12	Small***	Is there a White Master group
2023-01-02 09:48:50	Hope***	Do you have a combination set?
2023-01-02 09:48:02	Nie***	Can Sunshine help me change the combination I took before to orange red?
2023-01-02 09:46:50	Nie***	Can Sunshine help me change the combination I took before to orange red?
2023-01-02 09:46:39	Nie***	Can Sunshine help me change the combination I took before to orange red?
2023-01-02 09:35:50	Zhou***	Where are the links to Kang Ge's tea combinations
2023-01-02 09:24:39	Tai***	How many pounds of tea is the combination for 999
2023-01-02 09:20:24	Autumn***	What are the 999 combinations?
2023-01-02 09:09:46	Fang***	What about the combination in the video
2023-01-02 23:47:30	Kang * * Ye	@Nao * * * Combination style, each with different specifications
2023-01-02 23:30:58	Kang * * Ye	@M * * * combination models with different specifications
2023-01-02 21:48:33	U***	Can we change this combination? I just want orange peel white tea
2023-01-02 20:35:00	Luo***	Can you combine dried tangerine peel with white tea
2023-01-02 20:26:24	Luo***	Can all the combinations of dried tangerine peel come together
2023-01-02 19:47:10	🎶***	Is there a combination, a little more
2023-01-02 19:31:27	Luo***	Do you have any combinations of Qinggan oranges
2023-01-02 19:28:43	Luo***	Do you have a combination of small green oranges
2023-01-03 13:20:40	🤙***	Is there a combination of secret realm and tangerine peel white tea
2023-01-03 10:12:44	Yu Yu***	20 can be combined with various types of tea
2023-01-03 10:12:23	Yu Yu***	Can we combine 20 different types of tea together
2023-01-04 00:42:39	Four***	Is the 299 combination 20 items
2023-01-04 00:42:34	Hey, hey***	How many grams are the 999 combinations?
2023-01-04 00:42:23	Exactly***	Is there a combination of Chenpi white tea and Orange Red tea
2023-01-04 00:42:07	-***	The combination of 188
2023-01-01 09:55:34	Ning***	Is there a link for a single piece of tangerine peel white tea
2023-01-01 23:18:43	Kill***	Three orders a day or a total of three orders
2023-01-01 23:18:20	Kill***	Three orders a day or a total of three orders
2023-01-01 23:18:17	Still***	Do you have a single piece of black golden tangerine peel
2023-01-01 23:17:44	Kill***	Three orders a day or a total of three orders
2023-01-01 23:17:39	Kill***	Three orders a day or a total of three orders
2023-01-01 23:16:34	Forget it***	Is that wild peony available for sale
2023-01-01 23:15:46	Do it***	Can dried tangerine peel be soaked separately
2023-01-01 23:15:17	Do it***	Can the dried tangerine peel be soaked separately during the day
2023-01-01 22:52:20	One***	Do you have a single piece of tangerine peel and white wood as compensation
2023-01-01 22:44:53	What***	Is there a ticket in the secret realm?
2023-01-01 22:38:36	An***	I can't buy that much at once, why isn't there a single one?
2023-01-01 22:27:30	Ding Ding***	Do you have two free tickets
2023-01-01 22:17:59	Le***	Do you sell cups on a single order
2023-01-01 22:16:11	Le***	Do you want to buy cups individually
2023-01-01 22:15:57	Le***	Do you sell cups on a single order
2023-01-01 22:12:02	🐵***	How many boxes was that just now? I placed an order without looking at it
2023-01-01 22:08:37	Su***	Is there a single one?
2023-01-01 22:06:21	L***	Is there a single box in the secret realm
2023-01-01 22:06:10	L***	Is there a single bubble in the secret realm
2023-01-01 21:59:28	Wu***	Do you have a single one
2023-01-01 21:56:29	Eight***	Are there three orders in total that come with tea cakes
2023-01-01 21:55:34	Strange***	Is there a single piece of orange red
2023-01-01 21:41:32	Use***	Can single items be sold
2023-02-04 23:21:43	�***	Is Chenpi white tea on the menu,
2023-02-04 23:21:33	�***	Is Chenpi white tea on the menu,
2023-02-04 23:21:26	�***	Is Chenpi white tea on the menu
2023-02-04 23:21:15	�***	Is Chenpi white tea on the menu
2023-02-04 23:21:06	�***	Is Chenpi white tea on the menu
2023-02-04 23:19:53	A***	Do you have a separate tangerine peel white tea
2023-02-04 23:19:32	�***	Is Chenpi white tea on the menu
2023-02-04 23:07:31	�***	Is Chenpi white tea sold separately
2023-02-04 23:05:35	W***	Can we have a separate tangerine peel white tea? I don't want anything else.
2023-02-04 22:47:49	Green***	Is there a separate secret realm
2023-02-04 22:45:57	Green***	Is there a separate secret realm
2023-02-04 22:30:31	Late***	Is there no single item in the secret realm?
2023-02-04 22:20:24	Xu***	Do you have tea with simple packaging
2023-02-04 22:02:31	Use***	Do you have a separate tangerine peel white tea
2023-02-04 21:53:40	Single***	Do you have a single one?
2023-02-04 21:38:21	l***	Do you have a separate black gold version of Chenpi white tea?
2023-02-04 21:37:55	Yang***	Can't we just take a single shot
2023-02-05 11:23:05	I***	Is there a separate secret realm
2023-02-06 00:46:55	Stupid***	Is there a one-on-one secret realm? [Sending Heart] [Sending Heart] [Sending Heart] [Sending Heart] [Sending Heart] [Sending Heart] [Sending Heart] [Sending Heart]
2023-02-05 23:46:20	Fear***	Do you have a separate tangerine peel white tea
2023-02-05 23:27:13	Who is it***	Do you sell single box packaging
2023-02-05 23:04:15	Z***	How to film the secret realm alone
2023-02-05 22:32:10	Scattered***	Do you have a single one
2023-02-05 22:18:20	Ah。	What does it look like to be individually packaged inside
2023-02-05 22:18:07	Ah。	What does it look like to be individually packaged inside
2023-02-05 22:17:57	Ah。	What does it look like to be individually packaged inside
2023-02-05 21:43:35	༒***	Can we just put four on tangerine peel?
2023-02-05 21:25:09	Pretty***	Do you have a single white tea
2023-02-05 21:05:20	Guang***	Do you have a single one
2023-02-07 01:03:41	Late***	Is there a single secret realm?
2023-02-07 00:38:46	I***	Do you have a separate Chenpi Baicha
2023-01-01 22:45:53	Yu***	Mr. Kang, the one with four gift boxes from Ba Ma
2023-01-01 22:36:15	Creation***	Do you have a gift box
2023-01-01 21:46:01	Long***	Do you put one box in one gift box
2023-01-01 19:53:53	🍀***	Do you have a gift box for number three?
2023-01-02 13:02:20	Ten***	Do you have a gift box set
2023-01-02 11:55:59	Hole***	Where is the gift box for the video
2023-01-02 11:29:26	T***	Does Xiaoqinggan have a gift box
2023-01-02 11:26:23	T***	Do you have a gift box for Xiaoqinggan
2023-01-02 11:23:00	Cute***	Do you have gift bags for all 11 items?
2023-01-02 11:22:43	Cute***	Does everyone have a gift bag?
2023-01-02 11:22:18	Macro***	Do you have a gift bag
2023-01-02 11:21:34	Macro***	Do they all have gift bags
2023-01-02 11:05:24	Shed***	Do you have a gift box?
2023-01-02 10:17:44	Small***	Do you have a gift box
2023-01-02 10:00:18	Will***	Do you have the 10 gift boxes
2023-01-02 09:59:39	Xin***	Are 398 two gift boxes?
2023-01-02 09:53:36	Wear it***	Do you have a gift box set
2023-01-02 09:50:17	East***	Is this gift box packaged in one box
2023-01-02 09:19:01	Pain***	Do you have a gift box bag
2023-01-02 09:06:59	Doo***	How many gift boxes are suitable for giving gifts
2023-01-02 09:06:39	Doo***	How many gift boxes are suitable for giving gifts
2023-01-02 08:47:27	Luo***	How many gift bags are there in total
2023-01-02 08:46:50	Big***	How many gift boxes
2023-01-02 08:46:42	Ah***	How many gift boxes are there
2023-01-02 08:46:33	Ah***	How many gift boxes should I bring
2023-01-02 08:45:29	Gou***	Do you have a gift box
2023-01-02 23:22:44	Inkstone***	Is there only one gift bag?
2023-01-02 23:22:35	y***	What does the gift box look like?
2023-01-02 23:04:56	Ya ya***	Several gift box straps
2023-01-02 22:10:08	4***	How many, gift box
2023-01-02 21:25:26	W***	Do you have gift box bags
2023-01-02 21:25:13	W***	Do you have a gift box
2023-01-02 20:53:55	B***	Is there a gift box packaging for each item?
2023-01-02 20:37:36	Duo Duo***	Do you have gift boxes? Do you have gift boxes? Do you have gift boxes
2023-01-02 20:36:57	Fang***	Do you have a gift box
2023-01-02 20:29:47	Old man***	Do you have a white tea gift box?
2023-01-02 20:25:26	Peng***	Do you have a gift box
2023-01-02 20:09:18	丨***	Is there a gift bag for one pound of small green oranges?
2023-01-02 19:47:05	Kitchen***	Is there a black tea gift box available
2023-01-02 19:43:02	Earn***	How many gift bags are there for the twenty red robes just now?
2023-01-02 19:42:08	Earn***	How many gift bags are there for the twenty red robes just now?
2023-01-02 19:41:22	Earn***	How many gift bags are there for the twenty red robes just now?
2023-01-02 19:14:42	Ah***	Gift box packaging
2023-01-03 12:01:11	Listen up***	Can we exchange the gift bag for a cup
2023-01-03 12:00:25	Big***	Da Hong Pao 299, how many gift boxes are there and what is the weight
2023-01-03 11:55:58	Left***	Do you have a gift box?
2023-01-03 11:51:50	You***	Do you have a one pound gift box for black tea
2023-01-03 11:31:11	Xin***	Do you have a gift box for the Big Red Robe with size 20
2023-01-03 10:48:41	💚***	Do you have a gift box
2023-01-03 10:43:27	One***	Four gift boxes with packaging
2023-01-03 10:27:24	Brave***	Do you have a gift box bag
2023-01-03 10:24:56	Ah***	How many gift boxes are there for 20 items
2023-01-03 10:22:34	Lin***	How many gift box bags are there
2023-01-03 10:21:50	Fierce***	Do you have a gift box bag?
2023-01-03 09:59:03	White***	20 gift bags
2023-01-03 09:57:34	Xing***	How many are there in the gift box
2023-01-03 09:57:14	👑***	Do you have a gift bag
2023-01-03 09:52:32	Yang***	Do you have a gift box
2023-01-03 09:52:04	Yang***	Do you have a gift box
2023-01-04 00:39:01	Ding Ding***	They are all a few gift bags
2023-01-04 00:38:01	Acting***	How many boxes can be packed in one gift bag
2023-01-04 00:37:30	Acting***	How many items can be packed in one gift bag
2023-01-03 23:59:28	T***	Do you have a gift box
2023-01-03 23:42:04	Pot***	Several gift bags
2023-01-03 23:36:34	Wan***	Do you have a gift bag
2023-01-03 23:06:19	Hey, hey***	Do you have a gift box
2023-01-03 23:00:52	Often***	Do you have a gift bag?
2023-01-03 22:38:56	D***	Four gift boxes
2023-01-03 22:38:29	D***	Four gift boxes
2023-01-03 22:37:01	Jiao***	Does everyone come with a gift box?
2023-01-03 22:33:51	📈***	Several gift bags
2023-01-03 22:13:29	Just now***	Do you have a gift box
2023-01-03 21:25:30	Sprinkle***	Do you bring a gift box
2023-01-03 21:20:34	Qing***	Does the gift box packaging have moisture-proof paper?
2023-01-03 20:55:04	Iron***	Do you have a gift box
2023-01-03 20:43:45	Pu***	Has the Liumiao gift box been included
2023-01-03 20:36:52	Thousand***	Do you have a gift box for 999
2023-01-03 20:21:49	Shuo***	Do you have a gift box with a single package?
2023-01-03 20:20:45	Tao***	Where is the gift box in the video
2023-01-03 20:18:46	s***	Does the gift box packaging have moisture-proof paper?
2023-01-03 20:08:12	Stupid***	Do you have a gift box
2023-01-03 20:06:02	Sea***	Does the gift box have moisture-proof paper?
2023-01-03 20:02:27	Nuo Nuo***	Is it in a gift box
2023-01-03 19:46:28	Big***	4 gift bags
2023-01-03 19:44:18	𝙡***	Where is the one with the gift box in the video
2023-01-03 19:38:00	Small***	Is there anything with a gift box that has been ordered and photographed for 888?
2023-01-03 19:03:15	Bad***	The gift box with the black block
2023-01-05 12:15:25	9***	Do you have a gift box?
2023-01-05 12:14:58	9***	Do you have a gift box
2023-01-05 11:53:46	Morning***	Do you have a gift bag?
2023-01-05 10:37:38	R***	How many gift bags are there
2023-01-05 23:38:10	Cool***	Does the gift box packaging have moisture-proof paper?
2023-01-05 23:37:16	Z***	Is there moisture-proof paper in the gift box packaging
2023-01-05 23:35:20	Wu***	Do you have a red gift box
2023-01-05 23:34:35	Flat***	Do gift boxes come with gift bags
2023-01-05 23:25:21	Thinking***	Did they all come with gift bags
2023-01-05 23:19:13	Ah***	Do you have it in a red gift box
2023-01-05 23:19:00	The day***	Does the gift box packaging have moisture-proof paper?
2023-01-05 23:05:22	Peach***	Does the gift box packaging have moisture-proof paper?
2023-01-05 22:47:49	When***	How many gift boxes are there
2023-01-05 22:34:42	Ya***	Do you have a 999 gift box?
2023-01-05 22:31:52	Passing away***	How many gift boxes should I give away
2023-01-05 22:26:30	Returning***	How many gift bags are there for Kang Ge's ten red robes?
2023-01-05 22:20:21	Pot***	Is there a gift box suitable for giving gifts during the Chinese New Year?
2023-01-05 22:18:30	Zhang***	Don't you have a gift bag
2023-01-05 22:09:53	You***	Do you have a gift box
2023-01-05 22:09:01	Ming***	Does the gift box packaging have moisture-proof paper?
2023-01-05 21:26:28	The day***	Will the taste of gift box packaging be different from that of regular packaging?
2023-01-05 21:22:19	Small***	Do gift boxes come with gift bags?
2023-01-05 21:19:50	Small***	Does the gift box packaging have moisture-proof paper?
2023-01-05 21:18:45	Wu***	Do gift boxes come with gift bags
2023-01-05 21:17:49	Pot***	Do you have a gift box
2023-01-05 21:17:22	.***	Is there moisture-proof paper in the gift box packaging
2023-01-05 21:00:02	One***	Is there moisture-proof paper in the gift box packaging
2023-01-05 20:55:55	Flat***	Do you have a red gift box
2023-01-05 20:54:30	H***	Two secret realm items, gift bags?
2023-01-05 20:54:22	H***	Two secret realm items, gift bags?
2023-01-05 20:50:38	The day***	Does the gift box packaging have moisture-proof paper?
2023-01-05 20:48:31	Zha***	Do you have a red gift box?
2023-01-05 20:45:42	One***	Several gift bags
2023-01-05 20:43:19	Yeah. Yeah***	Do you have a red gift box?
2023-01-05 20:05:33	Governance***	Is there a gift box bag available
2023-01-05 19:50:08	Zhang***	Is there moisture-proof paper in the gift box packaging
2023-01-05 19:49:25	Flat***	Do you have a red gift box
2023-01-05 19:49:17	White***	Do gift boxes come with gift bags
2023-01-05 19:43:31	Hao***	Do you still have the gift box from Da You Ming Tang
2023-01-05 19:43:06	Z***	Do you have a red gift box
2023-01-05 19:41:19	One***	Do gift boxes come with gift bags
2023-01-05 19:40:16	Bai***	How many gift bags should I give away? Do they all have gift bags
2023-01-05 19:35:03	East***	How many gift bags are there?
2023-01-05 19:25:58	White***	Do gift boxes come with gift bags
2023-01-05 19:25:41	None***	Is the gift box included?
2023-01-05 19:25:20	None***	Can you please remove the ink from the gift box
2023-01-05 19:25:13	None***	Gift box packaging
2023-01-05 19:25:02	Z***	Is there moisture-proof paper in the gift box packaging
2023-01-05 19:23:30	Flat***	Do you have a red gift box
2023-01-06 11:15:49	t***	Do you still have the red gift box and white tea from earlier
2023-01-06 11:15:47	🌈***	Do you have any other better gift box packaging available
2023-01-06 11:10:51	Jiang***	Is there still a 99 gift box available
2023-01-06 10:54:35	Hurry up***	What's in the gift box
2023-01-06 10:47:21	C***	How many gift boxes are there
2023-01-06 10:43:16	V***	Do these all have gift bags
2023-01-06 10:34:41	Ah***	Do you bring a gift box
2023-01-06 09:58:20	Precision***	Size of gift box
2023-01-06 09:51:35	H***	Do you have a gift box bag
2023-01-06 09:51:23	H***	Do you have a gift box bag
2023-01-06 09:49:59	Song Dynasty***	Do you have a gift box?
2023-01-06 09:49:49	Often***	Do you have a small gift bag
2023-01-06 09:34:58	Song Dynasty***	What does a gift box look like
2023-01-06 09:16:54	_***	How many gift bags are there
2023-01-06 08:45:34	Le***	Gift bag
2023-01-06 08:43:01	Small***	Do you have a gift box
2023-01-06 14:41:38	The***	Do you have a gift box for this?
2023-01-06 14:35:51	G***	10 gift bags
2023-01-06 14:23:13	Left***	What does it look like inside the gift box
2023-01-06 13:47:57	Yi***	Twenty pieces of tea, ten gift bags?
2023-01-06 13:34:24	None***	Several gift bags
2023-01-06 13:18:36	M***	Can I give you 4 gift box bags as a gift
2023-01-06 13:17:03	Bo***	Do you have gift box bags
2023-01-06 13:02:49	W***	Do you have a gift box
2023-01-06 12:58:50	W***	How many in one gift box
2023-01-06 12:56:56	W***	Do you have a gift box
2023-01-07 00:10:15	m***	The one in the gift box
2023-01-07 00:04:06	Use***	Does it come with a gift box
2023-01-07 00:03:51	Use***	Do these gifts come with gift boxes
2023-01-06 23:55:06	✅***	Is there moisture-proof paper in the gift box packaging
2023-01-06 23:54:01	Flat***	Do gift boxes come with gift bags
2023-01-06 23:51:19	Pot***	Does the gift box packaging have moisture-proof paper?
2023-01-06 23:27:17	°***	Does Kang Ge have a mixed tea gift box
2023-01-06 23:27:00	°***	Does Kang Ge have a mixed tea gift box
2023-01-06 23:26:46	°***	Does Kang Ge have a mixed tea gift box
2023-01-06 23:26:39	°***	Does Kang Ge have a mixed tea gift box
2023-01-06 23:26:35	ㅤ***	Does Xiaoqinggan come in a gift box
2023-01-06 23:26:21	°***	Does Kang have a mixed tea gift box.
2023-01-06 23:25:22	🏵***	Are there two small cans in the gift box
2023-01-06 23:24:56	°***	Does Kang Ge have a mixed tea gift box
2023-01-06 23:18:46	T***	Do you have a gift box
2023-01-06 22:54:24	Zheng***	Is there a gift box for people during the Chinese New Year?????
2023-01-06 22:35:37	s***	Gifts and gift bags?
2023-01-06 22:33:12	Di***	Do you have a red gift box?
2023-01-06 22:30:15	Qu***	How many gift bags are there in total
2023-01-06 22:29:28	Qu***	How many gift bags are there in total
2023-01-06 22:29:03	Bite***	Is there moisture-proof paper in the gift box packaging?
2023-01-06 22:27:17	Peach***	Do gift boxes come with gift bags?
2023-01-06 22:20:43	🌸***	Several gift bags
2023-01-06 22:20:33	🌸***	Several gift bags
2023-01-06 22:06:51	You***	Do you have a gift box
2023-01-06 22:05:49	K***	Do the other five gifts come with gift bags
2023-01-06 22:05:00	Old man***	Do they all have gift bags
2023-01-06 22:04:47	Ni***	Do you have a gift box
2023-01-06 21:44:57	Exactly***	Do you have a gift bag
2023-01-06 21:26:09	W***	Do you have a gift box
2023-01-06 21:14:50	An***	Do you have the gift box for 10 tea leaves?
2023-01-06 21:08:30	C***	How many gift bags should I give away
2023-01-06 21:01:31	C***	These 8 items, a few gift bags
2023-01-06 21:01:13	C***	How many gift bags are in these 8 boxes
2023-01-06 20:59:11	Seven***	Do you have a gift box for this?
2023-01-06 20:57:31	Ear***	Do you have gift box packaging
2023-01-06 20:52:41	White***	Do you have a red gift box
2023-01-06 20:51:55	Zhang***	Do gift boxes come with gift bags
2023-01-06 20:46:59	9***	Do they all have gift box bags
2023-01-06 20:29:45	Water***	Is there moisture-proof paper in the gift box packaging
2023-01-06 20:28:29	Soil***	Do you have a red gift box
2023-01-06 20:12:56	D***	Do you have a Pu erh ripe tea gift box
2023-01-06 19:53:09	D***	Do you have a Pu erh ripe tea gift box
2023-01-06 19:51:15	D***	Do you have a Pu erh ripe tea gift box
2023-01-06 19:46:40	D***	Do you have a Pu erh ripe tea gift box
2023-01-06 19:46:26	D***	Do you have a Pu erh ripe tea gift box
2023-01-06 19:45:44	D***	Do you have a Pu erh ripe tea gift box
2023-01-06 19:37:13	Small***	Do they all have gift bags
2023-01-06 19:36:12	O***	Do you have a Chinese red gift box
2023-01-06 19:34:10	The day***	Do gift boxes come with gift bags?
2023-01-06 19:22:00	Flat***	Do gift boxes come with gift bags
2023-01-06 19:21:31	Wu***	Do you have a red gift box
2023-01-07 09:11:45	Wang***	Do you have a gift box
2023-01-07 09:08:40	Li***	How many gift bags are there in Number One
2023-01-07 09:03:19	Close it***	A gift box?
2023-01-07 09:03:02	🌴***	How many gift bags are there
2023-01-07 09:01:20	L***	How many gift bags should I give away
2023-01-07 09:01:06	¥***	Do you have a gift box?
2023-01-07 09:01:06	L***	How many gift bags should I give away?
2023-01-07 09:00:24	Horse***	How many gift boxes are there
2023-01-07 08:56:41	Listen up***	Does the gift box packaging have moisture-proof paper?
2023-01-07 08:48:15	Sadness***	Is there a gift box packaging bag available?
2023-01-07 08:47:36	Sadness***	Is there a gift box packaging bag available?
2023-01-07 08:47:30	Small***	How many gift bags
2023-01-07 08:47:28	Sadness***	Is there a gift box packaging bag available?
2023-01-07 08:47:24	Sadness***	Is there a gift box packaging bag available?
2023-01-07 08:47:18	Sadness***	Is there a gift box packaging bag available?
2023-01-07 08:47:09	z***	How many boxes, how many gift box bags
2023-01-07 08:47:09	u***	Several gift boxes
2023-01-07 08:46:53	Di***	Do you have a red gift box?
2023-01-07 08:46:02	z***	How many boxes and gift bags
2023-01-07 08:38:40	Hot***	Do you have a red gift box
2023-01-07 08:34:59	Cool***	Do gift boxes come with gift bags?
2023-01-07 08:18:51	Hot***	Do you have a red gift box
2023-01-07 08:18:15	Zhang***	Do gift boxes come with gift bags
2023-01-07 14:19:24	Integrity***	Can you give a gift box of tangerine peel and white tea
2023-01-07 14:04:57	Fragrance***	Do you have a gift bag
2023-01-07 13:24:41	Slightly***	Do you have a gift box?
2023-01-07 13:24:27	What the hell***	Is there moisture-proof paper in the gift box packaging
2023-01-07 13:23:47	Flat***	Do you have a red gift box
2023-01-07 13:23:44	Public***	How many gift bags are there
2023-01-07 13:10:46	Flat***	Do you have a red gift box
2023-01-07 12:43:12	Release***	The gift box with 10 pieces
2023-01-07 12:40:28	Small***	What is the quantity of packaging for the gift box?
2023-01-07 12:40:26	Ming***	Do you have a red gift box?
2023-01-07 12:40:04	Flat***	Do you have a red gift box
2023-01-07 12:31:21	Mountain***	Send a few gift box bags
2023-01-07 12:24:41	Wei***	Can it hold four gift bags
2023-01-07 12:20:20	Fake***	Where is the gift box located
2023-01-07 12:12:42	.***	Do you have a red gift box
2023-01-07 11:57:02	s***	Does the gift box packaging have moisture-proof paper?
2023-01-07 11:45:47	All in all***	What is the packaging in the gift box like?
2023-01-07 11:45:35	All in all***	What is the packaging in the gift box like?
2023-01-07 11:45:29	All in all***	What is the packaging in the gift box like?
2023-01-07 11:41:21	White***	Take a look at the red gift boxes from the top ten production areas!
2023-01-07 11:39:51	White***	Take a look at the red gift boxes from the top ten production areas!
2023-01-07 11:38:24	White***	Take a look at the red gift boxes from the top ten production areas!
2023-01-07 11:38:13	L***	Do you have a separate gift box bag
2023-01-07 11:25:45	W***	How many gift bags are there
2023-01-07 11:25:29	H***	How many gift bags are there?
2023-01-07 11:23:16	Bin***	Ten boxes and several gift bags
2023-01-07 11:01:09	，***	Do you have a gift bag
2023-01-07 10:56:46	Collecting***	Excuse me, do you still have the 666 gift box from yesterday
2023-01-07 10:55:11	ᝰ***	Several gift bags
2023-01-07 10:54:33	Wang***	How many gift bags are there in two boxes of 20 pieces
2023-01-07 10:54:13	ᝰ***	Several gift bags
2023-01-07 10:47:41	The day***	Do gift boxes come with gift bags?
2023-01-07 10:46:23	In the middle***	Do you still have the 666 gift box
2023-01-07 10:44:36	Wait, wait***	Does the gift box packaging have moisture-proof paper?
2023-01-07 10:40:46	Card***	Do you have a gift bag
2023-01-07 10:39:15	☮***	Do you have a gift bag
2023-01-07 10:38:54	Ha ha***	Do you have a gift bag
2023-01-07 10:25:45	Wild***	Has the gift box for Fuding been included
2023-01-07 10:24:11	Blind***	How many gift bags are there?
2023-01-07 20:00:10	Hang Hang***	How many boxes and gift bags are there in one box
2023-01-07 19:44:10	Water***	Several gift bags
2023-01-07 19:40:42	Embrace***	Do you still have the 666 gift box from just now
2023-01-07 19:38:31	Di***	Do you have a red gift box?
2023-01-07 19:31:35	One***	Do gift boxes come with gift bags?
2023-01-07 19:23:27	y***	Where is the link for the black gold gift box?
2023-01-07 19:18:53	Play***	Do you have a gift box for Chenpi white tea
2023-01-08 00:26:47	H***	Do you have a gift bag for this?
2023-01-07 23:58:56	Qi***	Why don't you order some Spring Dew gift boxes
2023-01-07 23:30:54	Hou***	Do you bring a gift bag
2023-01-07 23:29:32	Li***	Do you have a gift bag
2023-01-07 23:10:28	Beautiful***	Do you have a gift bag?
2023-01-07 23:10:24	You***	Do you have a gift bag for this
2023-01-07 23:06:16	Broken***	Does the gift box packaging have moisture-proof paper?
2023-01-07 23:05:34	✘***	Do you have a gift bag?
2023-01-07 23:05:12	✘***	Do you have a gift bag.
2023-01-07 22:54:42	You***	Give me a gift box
2023-01-01 14:20:53	Lei***	Is it suitable to give gifts to my father-in-law?
2023-01-01 14:19:17	Du***	Is it appropriate to send it to the leader?
2023-01-01 10:43:17	Li***	Is it appropriate to send it to the leader?
2023-01-01 10:36:09	Du***	Is it appropriate to give gifts to elders?
2023-01-01 10:35:05	Du***	Is it suitable to give gifts to my father-in-law?
2023-01-01 10:28:33	Forever***	Gongmei is a good gift, this one
2023-01-01 23:16:44	Beautiful***	What kind of tea is good for parents
2023-01-01 23:16:43	4***	What kind of tea should I buy for the coach
2023-01-01 23:16:37	Big***	Leaders don't drink tea, what kind of tea should be given
2023-01-01 23:16:34	4***	What kind of tea should I buy for the coach
2023-01-01 23:16:14	Follow along***	What kind of tea is suitable for giving to someone, elders
2023-01-01 23:15:44	Xu***	The leader knows a lot about tea. Which one should I give
2023-01-02 09:06:39	Doo***	How many gift boxes are suitable for giving gifts
2023-01-02 09:06:09	Doo***	How much tea to give as a gift
2023-01-02 08:35:00	C***	Are there any gift givers
2023-01-02 23:27:12	Difficult***	Which gift is suitable
2023-01-02 22:39:10	Small***	Which is better as a gift
2023-01-02 22:23:35	Black***	The gift one is more suitable
2023-01-02 19:10:22	Floating***	What's good about giving gifts? Tea
2023-01-02 19:09:44	Old man***	What kind of tea should I choose as a gift
2023-01-03 11:32:27	Xin***	What are other gift options
2023-01-03 11:20:32	And***	An introduction to the good tea that can be carried with a metal box as a gift
2023-01-04 00:41:46	C***	Which gift is suitable
2023-01-04 00:41:08	C***	That tea is suitable as a gift
2023-01-04 00:01:48	K***	How about giving this tea as a gift
2023-01-03 23:57:05	K***	What to give as a gift
2023-01-03 22:08:02	Ding***	What about the gift giver
2023-01-03 20:55:26	Eight***	What kind of gift to buy for Spring Festival
2023-01-03 20:50:35	Hao***	Is it okay to give gifts of that kind of tea leaves. Will they be hit
2023-01-03 20:46:17	Han***	Which is suitable for gift giving, this or the Secret Realm
2023-01-03 20:42:16	Ming***	Do you have gift sets for Spring Festival?
2023-01-03 20:31:11	Your Majesty***	Isn't there any loose tea? To give gifts
2023-01-03 20:21:49	Shuo***	Do you have a gift box with a single package?
2023-01-05 09:37:57	Di***	Would it be appropriate to give a gift to the teacher
2023-01-05 23:34:35	Flat***	Do gift boxes come with gift bags
2023-01-05 23:04:49	Cool***	Do you have any gift sets for Chinese New Year?
2023-01-05 22:20:21	Pot***	Is there a gift box suitable for giving gifts during the Chinese New Year?
2023-01-05 22:02:22	Six***	Should I give two boxes or four boxes as a gift??
2023-01-05 21:58:20	Ming***	Is there anything suitable for giving gifts during the Chinese New Year?
2023-01-05 21:47:39	z***	Which is a good gift
2023-01-05 21:47:17	z***	Which is a good gift
2023-01-05 21:25:30	I***	Do you have boxes for gift giving
2023-02-05 20:53:01	White***	Which one is suitable for gift giving?
2023-02-05 20:38:12	�***	Is it around 900 as a gift
2023-02-06 21:46:41	Han***	Gift box
2023-02-07 23:57:06	Love***	Which gift suggestion
2023-02-07 23:55:14	Love***	Which gift recommendation
2023-02-08 11:39:43	Su***	Do you have green tea? I only drink it alone and don't give gifts. There are too many of them
2023-02-08 20:36:46	Lin***	Does this tea have face as a gift? Look at the packaging
2023-02-08 20:36:21	Lin***	Is it appropriate to give tea as a gift?
2023-02-09 10:18:49	D***	What types of gifts can be given in a large gift box
2023-02-11 23:31:03	Ice***	Which one is suitable as a gift
2023-02-11 20:29:35	Kang***	Are there any gift givers
2023-02-11 23:31:03	Ice***	Which one is suitable as a gift
2023-02-11 20:29:35	Kang***	Are there any gift givers
2023-02-17 10:19:00	One***	Is there a gift bag available? Is it appropriate to give gifts?
2023-02-28 12:56:33	Cool***	Is there any tea suitable as a gift for the anchor
2023-02-28 12:18:32	Hehe***	What are the most suitable tea leaves for gift giving
2023-02-28 12:05:23	e***	Is there any tea suitable as a gift for the anchor
2023-02-28 12:04:45	Wei***	What are the most suitable tea leaves for gift giving
2023-02-28 11:30:05	Hehe***	What are the most suitable tea leaves for gift giving
2023-01-01 22:28:46	A***	Two in one bag, will it look like space swinging
2023-01-01 22:10:54	Use***	Do you have a bag for this
2023-01-01 22:10:46	Use***	Do you have a bag
2023-01-01 21:16:47	Small***	Do you all bring bags?
2023-01-01 20:15:13	Bei***	Are the four items two bags
2023-01-01 20:07:06	Come on***	Soak one bag at a time?
2023-01-01 19:58:27	Towards***	Do you have a bag
2023-01-01 19:58:19	💯***	Do you have a bag
2023-01-01 19:46:42	Crab***	Can I buy four items with two packaging bags
2023-01-01 19:40:39	Therefore***	How many grams per bag
2023-01-01 19:40:27	Therefore***	How many grams per bag
2023-01-01 19:40:13	Therefore***	How many grams per bag
2023-01-01 19:40:03	Therefore***	How many grams per bag
2023-01-01 19:39:58	Therefore***	How many bags is one
2023-01-01 19:33:41	At the end***	Do you have small bag packaging
2023-01-02 13:09:55	Low***	Which type of tea can be put in your pocket?
2023-01-02 12:42:00	Xiao***	Which type of tea can be put in your pocket?
2023-01-02 12:26:47	Three***	Don't you have a bag
2023-01-02 12:12:42	One***	Do you have a small bag of white tea to drink in a closed cup
2023-01-02 12:12:09	One***	Do you have a small bag for steeping cups and white tea
2023-01-02 12:04:16	Fortunately***	Do they all have gift bags for packaging?
2023-01-02 12:02:56	🌈***	Do they all have gift bags?
2023-01-02 11:40:04	Protecting***	Two boxes in one bag
2023-01-02 11:39:47	Le***	Does everyone have a bag
2023-01-02 11:23:00	Cute***	Do you have gift bags for all 11 items?
2023-01-02 11:22:43	Cute***	Does everyone have a gift bag?
2023-01-02 11:22:18	Macro***	Do you have a gift bag
2023-01-02 11:21:34	Macro***	Do they all have gift bags
2023-01-02 10:08:15	Mou Mou***	Do you have a handbag
2023-01-02 10:06:55	Xin***	Does this have a gift bag?
2023-01-02 09:48:01	Buddha***	Which type of tea can be put in your pocket? I placed an order and it looks good. I bought two orders.
2023-01-02 09:28:31	Although***	Is Xiaoqinggan better than bagged ones?
2023-01-02 09:19:31	of	Can you make some tea to see which one can fit in your pocket?
2023-01-02 09:19:01	Pain***	Do you have a gift box bag
2023-01-02 09:10:56	Big***	Do you have a handbag?
2023-01-02 08:57:55	だ***	How many bags are given in total for this
2023-01-02 08:57:30	Gou***	How many gift bags are given for the Big Red Robe?
2023-01-02 08:53:42	I***	More bags are needed
2023-01-02 08:52:26	I***	Is four bags okay
2023-01-02 08:52:23	Mother***	Can I give you two more bags after taking the photo
2023-01-02 08:52:20	I***	Is four bags okay
2023-01-02 08:49:29	Sun***	How many packaging bags should be given for Da Hong Pao
2023-01-02 08:49:15	North***	Give me a few packaging bags
2023-01-02 08:49:00	Sun***	How many packaging bags should I give to Da Hong Pao?
2023-01-02 08:48:51	Sun***	How many packaging bags should I give you?
2023-01-02 08:47:27	Luo***	How many gift bags are there in total
2023-01-02 08:46:49	I***	Two in one gift bag?
2023-01-02 08:46:49	She***	Give me a few packaging bags
2023-01-02 08:46:40	She***	Give me a few packaging bags
2023-01-02 08:46:28	U***	Do you have packaging bags?
2023-01-02 08:46:22	Wu***	How many bags are there for 20 items
2023-01-02 08:34:05	Li***	How many gift bags should I give
2023-01-02 08:33:48	Fu***	How many boxes should be placed in the packaging bag
2023-01-02 08:17:18	of	Which type of tea can be put in your pocket? The first time I bought something in Tiktok, I bought tea at your house. It didn't disappoint me. It was very professional. The presentation was very detailed
2023-01-02 08:14:09	Yu***	Can only two boxes be packed in one bag
2023-01-02 08:07:30	Open it***	Which type of tea can be put in your pocket? The first time I bought something in Tiktok, I bought tea at your house. I didn't disappoint
2023-01-02 07:58:00	Small***	Which type of tea can be put in your pocket?
2023-01-02 23:48:34	R***	Do you bring a gift bag with packaging
2023-01-02 23:22:44	Inkstone***	Is there only one gift bag?
2023-01-02 23:08:50	Sun***	How many gift bags?
2023-01-02 23:06:21	People***	Is it individually packaged? How many grams per bag
2023-01-02 22:06:24	All in all***	How many handbags can I give you?
2023-01-02 22:06:15	All in all***	How many handbags can I give you?
2023-01-02 22:06:00	All in all***	How many handbags can I give you?
2023-01-02 21:36:58	Small***	Do they all have gift bags
2023-01-02 21:36:57	Floating***	What does a gift bag look like
2023-01-02 21:25:26	W***	Do you have gift box bags
2023-01-02 20:56:47	Mei***	How many gift bags?
2023-01-02 20:56:11	White***	Do you have packaging bags
2023-01-02 20:37:50	Dream***	Do you have a handbag
2023-01-02 20:37:48	Small***	What kind of gift bag is it
2023-01-02 20:09:18	丨***	Is there a gift bag for one pound of small green oranges?
2023-01-05 20:17:54	Bubble***	What does it look like inside
2023-01-05 19:40:53	Jin***	What kind of tea does it look like
2023-01-05 19:38:29	Wu***	What does it look like inside the box?
2023-01-05 19:31:15	Small***	What does it look like inside the big red robe
2023-01-06 09:00:26	Jia***	Open a box and see what's inside
2023-01-06 08:58:53	Gu Gu***	What does it look like inside the small package
2023-01-06 08:42:15	Old man***	What does it look like
2023-01-06 15:15:13	B***	Look at what it looks like
2023-01-06 14:23:13	Left***	What does it look like inside the gift box
2023-01-06 13:45:27	Acne***	What does it look like when opened
2023-01-06 13:27:58	3***	What does the anchor's bag and inside look like
2023-01-06 13:15:39	Small***	What does Link 1 look like
2023-01-06 12:55:13	Zhou***	What does it look like inside
2023-01-07 00:24:32	Yuan***	What does the outer packaging of cinnamon look like
2023-01-06 23:23:56	Ni***	Take a look inside the box
2023-01-06 23:02:05	Hehe***	Does cinnamon look like this
2023-01-06 22:42:03	I***	What does it look like to open it
2023-01-06 21:46:05	Fat***	What does the fifth bubble look like
2023-01-06 21:29:13	All in all***	Take a look inside and see what it looks like
2023-01-06 20:27:27	Xiang***	What does it look like inside
2023-01-06 20:26:17	Xiang***	What does it look like inside
2023-01-06 20:25:50	Xiang***	What does it look like inside
2023-01-07 09:04:43	༒***	What does it look like inside
2023-01-07 09:03:34	༒***	What does the packaging inside look like
2023-01-07 09:01:29	༒***	What does it look like to open it inside
2023-01-07 08:42:56	Huo***	What does the box look like
2023-01-07 13:23:50	Xiang***	What does it look like inside
2023-01-07 13:05:12	Mu***	What does it look like to soak in
2023-01-07 12:30:36	_***	Look at what cinnamon looks like
2023-01-07 11:56:25	Year by year***	What does it look like inside
2023-01-07 11:52:29	Huo***	What does each one look like inside
2023-01-07 19:52:52	@***	Let's see what tea leaves look like when they are opened
2023-01-07 19:52:45	@***	Let's see what tea leaves look like when they are opened
2023-01-07 19:52:22	@***	Let's see what tea leaves look like when they are opened
2023-01-07 19:52:14	@***	Let's see what tea leaves look like when they are opened
2023-01-07 19:51:16	@***	Let's see what tea leaves look like when they are opened
2023-01-07 19:51:05	@***	Let's see what tea leaves look like when they are opened
2023-01-07 19:51:02	@***	Let's see what tea leaves look like when they are opened
2023-01-07 19:50:29	@***	Let's see what tea leaves look like when they are opened
2023-01-07 19:50:22	@***	Let's see what tea leaves look like when they are opened
2023-01-07 19:49:50	@***	Let's see what tea looks like
2023-01-07 19:49:17	@***	What does tea look like
2023-01-07 19:39:41	Black***	What's inside the box like
2023-01-07 23:42:39	😳***	What does it look like to open something else
2023-01-08 09:33:08	Ah***	What does it look like inside
2023-01-08 09:03:54	Come on***	Can you see what the next bag looks like with two boxes in it
2023-01-08 08:44:59	The sound***	What does the bottom box look like?
2023-01-08 19:45:37	S***	What were the contents of the previous package gift
2023-01-09 14:17:53	North***	Can you see what it looks like when it's put into the gift box bag
2023-01-09 13:10:13	Lang***	What does it look like inside the packaging
2023-01-09 11:57:21	:***	What does the strip look like when opened
2023-01-09 11:27:20	Luo***	What does it look like inside
2023-01-09 10:52:04	Da Da***	What does it look like when you open it up?
2023-01-09 10:51:24	None***	What does it look like to open it up
2023-01-09 10:51:13	None***	What does it look like inside
2023-01-09 10:51:07	None***	What does it look like inside
2023-01-09 10:50:46	***	What does the gift box look like
2023-01-09 10:48:38	Over***	What does it look like inside
2023-01-09 10:48:07	Small***	What does it look like inside
2023-01-09 09:54:36	Yang***	What's inside? What's inside
2023-01-09 09:54:31	Yang***	What does it look like inside
2023-01-09 09:54:18	Yang***	What does it look like inside
2023-01-09 09:54:16	Yang***	What's inside? What's inside
2023-01-09 09:53:55	Yang***	What does it look like inside
2023-01-09 09:53:47	Yang***	What does it look like inside
2023-01-10 00:48:04	Summer***	Take a look inside and see what it looks like
2023-01-09 23:03:48	℡***	What does it look like inside
2023-01-09 22:10:56	D***	What does it look like inside
2023-01-09 21:57:06	Room***	What does the inside of the strip look like
2023-01-09 21:55:59	Room***	What does it look like inside the strip? Is there a handbag
2023-01-09 21:39:51	I***	What do the two boxes look like in the order
2023-01-09 21:18:06	👊***	What does it look like inside? Take a look
2023-01-09 20:43:14	Small***	What does it look like to open it up
2023-01-09 20:38:09	Three***	What does it look like inside
2023-01-10 13:55:04	Cake***	What does it look like to open it up? Let's take a look
2023-01-10 12:15:35	Follow along***	What does it look like inside
2023-01-10 09:14:57	❤***	What does it look like inside?
2023-01-10 23:11:28	💚***	What does it look like inside
2023-01-10 23:09:02	Small***	What does it look like inside the box
2023-01-10 23:08:59	Small***	What does it look like inside the box

## Sheet: Inquiry-price
A	E	D
2023-01-01 12:43:35	Remembering***	299, 20 items?
2023-01-01 12:41:40	One***	Can we have 59 per box
2023-01-02 11:29:30	Therefore***	How much does white tea cost
2023-01-02 11:13:44	Reverse***	How much is cinnamon per box
2023-01-02 11:13:00	Reverse***	How much is that cinnamon per box
2023-01-02 09:52:53	Ba***	How much does the painful one cost
2023-01-02 09:25:07	Pet***	How much is the 921 model
2023-01-02 09:10:02	Mo***	How many meters?
2023-01-02 08:45:58	Big***	How many meters? Start linking.
2023-01-02 23:24:02	Less***	How much does a normal one cost
2023-01-02 23:23:52	Less***	How much does this one cost
2023-01-02 21:45:50	Correction***	How much is five pieces of Chenpi white tea?
2023-01-02 20:39:28	Fang***	How much is this tangerine peel white tea
2023-01-02 20:26:48	Floating***	How much is the red box
2023-01-02 19:50:38	Feng Feng***	How much is the red one
2023-01-02 19:49:34	u***	How many meters is the pot for delivery?
2023-01-03 11:19:13	Building***	How much does this sell for
2023-01-03 22:54:23	Fog***	How much does it cost per order? What brand is it?
2023-01-03 21:24:50	Liu***	How many meters?
2023-01-03 21:06:55	None***	How many meters is the cup
2023-01-03 21:06:07	None***	How many meters is the cup
2023-01-03 20:41:33	Purple***	How much does a single item cost to evaluate
2023-01-03 20:05:40	Sugar***	Ten golden advertisements outside? How much?
2023-01-05 23:24:27	The most***	Is this selling packaging? How did I buy the tea table? It's less than a hundred yuan per kilogram and it's not packaged yet
2023-01-05 19:54:53	No, no***	How many meters is one
2023-01-06 11:05:37	Run***	How many meters?
2023-01-06 11:00:44	Protecting***	How much is the yellow advertisement
2023-01-06 10:59:59	Protecting***	How much is the yellow advertisement
2023-01-06 09:05:32	Cat***	How much does it cost for ten packages? Which video should I give to someone
2023-01-06 14:26:39	Will***	How much is the red tangerine peel and white tea
2023-01-06 13:59:15	A***	How many meters is the secret realm?
2023-01-07 00:23:59	L***	How many meters does this Jin Jun Mei scan
2023-01-06 22:55:03	X***	How many meters is a Kangkang watch
2023-01-06 22:40:10	East***	How many meters?
2023-01-06 22:02:30	All of them***	How many meters is the box of ten big red robes
2023-01-06 21:51:42	Dad***	How much does the strip in the video cost
2023-01-06 21:30:28	Ton***	Scan the barcode of link 1 and it shows how much it costs
2023-01-06 21:15:20	Small***	Is it true that co authorship costs around 4 yuan per bubble
2023-01-06 21:08:22	Wan***	How much is the tea in the video
2023-01-06 21:00:33	Big***	How much does it cost per kilogram in this way
2023-01-06 20:59:07	Thank you***	How much does a box cost? Can it be restored!
2023-01-06 20:48:17	Hey, hey***	What about the one with ten yellow boxes for one hundred yuan?
2023-01-06 20:40:16	Bean***	How much does this wild spruce cost
2023-01-06 20:35:53	Execution***	How many meters is this per box
2023-01-06 20:25:49	Wave***	Can I drink this tea for 20 yuan plus packaging,
2023-01-07 09:07:53	Hey, hey***	How many meters?
2023-01-07 09:02:06	Deep***	How much is a box of yellow
2023-01-07 08:46:13	H***	Tea that costs 15 yuan per bar? Can I drink it?
2023-01-07 14:08:22	Fragrance***	How much does it cost to scan out a box
2023-01-07 13:15:51	Selling***	How many meters is the secret realm
2023-01-07 13:06:05	Alone***	How many meters is the secret realm
2023-01-07 12:32:48	Yes, it is***	Anchor, can I scan this code? How much does it cost to scan it out?
2023-01-07 12:09:48	B***	How much is the yellow box
2023-01-07 11:57:52	Stubborn***	Hello, how many meters is that secret realm
2023-01-07 19:47:28	No, no***	How much does 2000 grams really cost
2023-01-07 23:56:54	have	How much does it cost to make ten secret realms and ten tangerine peel white tea
2023-01-07 22:54:41	Confucianism***	How much does it cost to drink it yourself without a gift box
2023-01-07 22:38:23	🌞***	How much is a box of Chunlu
2023-01-01 20:21:14	Yuan***	How many meters?
2023-01-02 21:48:20	Um***	How many meters is it for video streaming
2023-01-02 21:47:10	Um***	How many meters of cinnamon
2023-01-03 21:59:08	Cat***	How much does the video cost?
2023-01-03 20:39:42	In***	I followed and the light came on. How many did I get
2023-01-05 20:07:53	Article***	How much is a box of cinnamon in the video
2023-01-09 18:17:29	Strength***	How many meters?
2023-01-09 15:51:44	y***	How much does cinnamon really cost?
2023-01-10 10:32:38	Sea***	How much is cinnamon
2023-01-10 23:45:52	🚥***	How much does cinnamon cost when scanned
2023-01-10 23:42:44	🚥***	How much does cinnamon cost when scanned
2023-01-10 21:32:44	A***	How much is a box of secret mirrors
2023-01-12 20:32:15	Use***	How many meters?
2023-01-14 21:19:43	騛***	How much is cinnamon
2023-01-17 00:13:21	No, no***	What is the price range of Hongtu
2023-01-16 23:57:42	Night***	How much is this for a pound?
2023-01-16 23:44:33	Look up***	How much is cinnamon per box
2023-01-16 23:44:27	Oh my god***	What is the price range of Hongtu
2023-01-16 23:01:05	Yang***	What is the price range of Hongtu
2023-01-16 23:00:10	No, no***	What is the price range of Hongtu
2023-01-16 23:00:03	Ah***	What is the price range of Hongtu
2023-01-16 22:45:48	Small***	What is the price range of Hongtu
2023-01-16 22:32:01	Yang***	What is the price range of Hongtu
2023-01-16 22:29:13	May***	What is the price range of Hongtu
2023-01-16 21:56:12	Funny***	What is the price range of Hongtu
2023-01-16 21:14:57	3***	What is the price range of Hongtu
2023-01-16 20:38:25	No, no***	What is the price range of Hongtu
2023-01-16 20:26:55	D***	How much is a box of cinnamon
2023-01-16 20:05:17	Oh my god***	What is the price range of Hongtu
2023-01-18 00:11:22	Many more***	What is the price range of Hongtu
2023-01-18 00:03:10	Thousand***	What is the price range of Hongtu
2023-01-18 00:00:10	Xian***	What is the price range of Hongtu
2023-01-17 23:56:05	Kang***	How much is 20 boxes? That link
2023-01-17 23:47:10	😄***	How much is that cinnamon?
2023-01-17 23:43:44	Xian***	What is the price range of Hongtu
2023-01-17 23:40:56	Yang***	What is the price range of Hongtu
2023-01-17 22:05:48	Yang***	What is the price range of Hongtu
2023-01-17 22:02:50	Xian***	What is the price range of Hongtu
2023-01-17 21:53:07	May***	What is the price range of Hongtu
2023-01-17 21:08:53	Wang***	How much is this for a pound?
2023-01-17 20:59:02	Yan***	What is the price range of Hongtu
2023-01-17 20:23:11	Shadow***	How much is this for a pound?
2023-01-17 20:22:01	Ah***	What is the price range of Hongtu
2023-01-17 20:05:49	Thousand***	What is the price range of Hongtu
2023-01-17 20:00:19	9***	How much is a box of eight bubbles
2023-01-17 19:41:15	Yang***	What is the price range of Hongtu
2023-01-19 00:11:59	Yu***	Do you know how much cinnamon green leaves from Tianxin cost per kilogram?
2023-01-18 22:21:20	Small***	How many meters?
2023-01-18 22:00:08	West***	How much is Tianze cinnamon
2023-01-18 20:51:48	Use***	How many meters?
2023-01-18 20:49:47	West***	How many meters?
2023-01-20 21:40:00	Winter***	How many meters of Da Hong Pao
2023-01-20 21:27:15	Use***	How many meters?
2023-01-21 22:26:47	The day***	How many meters in plain clothes can I drink by myself
2023-01-21 20:20:17	Xing***	How much is a box of yellow
2023-01-21 20:19:48	Xing***	How much is a box of yellow cinnamon
2023-01-22 23:31:49	Big***	How much is cinnamon
2023-01-22 21:46:37	Tang***	How many meters?
2023-01-23 20:32:32	Only then***	How much is the red one
2023-01-24 20:18:53	Fly***	How much does this one pound cost
2023-01-24 20:18:23	Yi***	How much does one box cost
2023-01-26 00:09:31	Big***	Is that tangerine peel priced at two pieces
2023-01-26 00:07:24	Xuan***	How much does it cost per kilogram???
2023-01-25 23:39:08	Jia***	How much is cinnamon
2023-01-25 23:38:09	Jia***	How much is cinnamon
2023-01-25 23:26:09	Wild***	How many meters?
2023-01-25 21:22:08	People***	How much does this kilogram cost
2023-01-25 21:09:39	Creation***	How much does it cost for one unit
2023-01-28 23:40:46	Handsome***	How much is cinnamon per box
2023-01-28 23:15:49	Use***	How much is cinnamon
2023-01-28 22:44:41	Tong***	How much is cinnamon
2023-01-28 22:37:07	Bao***	How many meters is this
2023-01-29 22:34:59	Peng***	How much is cinnamon
2023-01-29 21:35:14	Ah***	How much is a box of cinnamon?
2023-01-29 20:47:36	Xiao***	How much is cinnamon
2023-01-29 20:05:03	Really***	How many meters?
2023-01-29 19:56:57	Li***	How much does a box of cinnamon cost
2023-01-29 19:56:43	Li***	How much does a box of cinnamon cost
2023-01-29 19:55:57	Wang***	How much is this for a pound?
2023-01-30 22:57:13	S***	How many meters of cinnamon per box in the video
2023-01-30 22:21:47	V***	How much is the whole box in the video?
2023-01-30 22:15:15	Yu***	How much is Tianze per box
2023-01-31 21:42:06	Cloth***	How many meters per box??
2023-01-31 23:40:14	Accompany***	How much does it cost per box? How to shoot
2023-02-01 16:35:03	Yan***	What is the price range of Hongtu
2023-02-01 16:03:54	Use***	What is the price range of Hongtu
2023-02-01 14:55:53	Thank you***	What is the price range of Hongtu
2023-02-01 23:38:52	Zhao***	What is the price range of Hongtu
2023-02-01 22:42:34	Oh my god***	What is the price range of Hongtu
2023-02-01 22:11:33	Thank you***	What is the price range of Hongtu
2023-02-01 22:09:12	🫧***	How much is cinnamon
2023-02-01 21:52:14	3***	What is the price range of Hongtu
2023-02-01 21:02:35	Yan***	What is the price range of Hongtu
2023-02-01 20:29:16	Fortunately***	What is the price range of Hongtu
2023-02-01 20:26:16	Use***	What is the price of white tea
2023-02-01 20:15:54	May***	What is the price range of Hongtu
2023-02-02 12:42:57	Ye***	What is the price range of Hongtu
2023-02-02 12:21:15	To***	How much is the total in grams
2023-02-02 12:08:51	Micro***	What is the price range of Hongtu
2023-02-02 11:24:05	Xian***	What is the price range of Hongtu
2023-02-02 10:21:37	Cool***	What is the price range of Hongtu
2023-02-02 10:01:27	Bing***	How much does a box of cinnamon cost
2023-02-02 09:47:48	Cool***	What is the price range of Hongtu
2023-02-02 15:47:36	Cool***	What is the price range of Hongtu
2023-02-02 15:00:04	e***	What is the price range of Hongtu
2023-02-02 14:26:29	9***	What is the price range of Hongtu
2023-02-02 14:23:38	Over***	What is the price range of Hongtu
2023-02-02 23:24:46	Gu Gu***	Is there a total of 299 for Huang and Hong
2023-02-02 23:16:15	丨***	What is the price range of Hongtu
2023-02-02 22:41:30	Wei***	What is the price range of Hongtu
2023-02-02 22:14:14	Big***	How much is Mount Wuyi cinnamon
2023-02-02 22:13:54	Big***	How much is Mount Wuyi cinnamon
2023-02-02 22:13:53	Big***	How much is Mount Wuyi cinnamon
2023-02-02 22:04:18	Luo***	What is the price range of Hongtu
2023-02-02 21:04:12	Cool***	What is the price range of Hongtu
2023-02-02 21:03:46	Micro***	What is the price range of Hongtu
2023-02-02 20:56:21	Sugi***	What is the price range of Hongtu
2023-02-02 20:49:27	8***	What is the price range of Hongtu
2023-02-02 19:37:23	@***	What is the price range of Hongtu
2023-02-03 12:29:23	Xian***	What is the price range of Hongtu
2023-02-03 12:19:44	City***	How many meters of cinnamon can be seen in the video Tianze Pit
2023-02-03 12:17:12	Xian***	What is the price range of Hongtu
2023-02-03 12:15:32	Hand***	What is the price range of Hongtu
2023-02-03 12:00:26	Cool***	What is the price range of Hongtu
2023-02-03 11:16:45	丨***	What is the price range of Hongtu
2023-02-03 10:59:55	e***	What is the price range of Hongtu
2023-02-03 10:39:55	Volume***	How much is a box of rock tea
2023-02-03 10:01:32	Sugi***	What is the price range of Hongtu
2023-02-03 17:29:31	Below***	What is the price range of Hongtu
2023-02-03 17:14:43	8***	What is the price range of Hongtu
2023-02-03 16:49:37	Luo***	What is the price range of Hongtu
2023-02-03 15:03:32	Cool***	What is the price range of Hongtu
2023-02-03 14:22:03	Three***	What is the price range of Hongtu
2023-02-03 13:31:03	Over***	What is the price range of Hongtu
2023-02-03 13:27:07	Sugi***	What is the price range of Hongtu
2023-02-03 22:01:07	Sugi***	What is the price range of Hongtu
2023-02-03 21:43:43	Feng***	How much is cinnamon per box
2023-02-03 21:22:02	Cool***	What is the price range of Hongtu
2023-02-03 20:45:19	Three***	What is the price range of Hongtu
2023-02-03 20:14:55	Um***	What is the price range of Hongtu
2023-02-03 19:52:17	The environment***	Link? How much? How many grams?
2023-02-03 19:30:37	Luo***	What is the price range of Hongtu
2023-02-04 13:47:03	Cool***	What is the price range of Hongtu
2023-02-04 13:28:37	Xiang***	What is the price range of Hongtu
2023-02-04 12:09:53	Emotions***	What is the price range of Hongtu
2023-02-04 12:03:35	Hui***	How much is cinnamon
2023-02-04 10:55:19	❤***	What is the price range of Hongtu
2023-02-04 09:24:46	Cool***	What is the price range of Hongtu
2023-02-04 09:01:59	Emotions***	What is the price range of Hongtu
2023-02-04 23:09:47	Hand***	What is the price range of Hongtu
2023-02-04 21:56:21	丨***	What is the price range of Hongtu
2023-02-04 21:10:52	flower	What is the price range of Hongtu
2023-02-04 21:01:31	Xian***	What is the price range of Hongtu
2023-02-04 20:54:13	Below***	What is the price range of Hongtu
2023-02-04 20:19:55	Three***	What is the price range of Hongtu
2023-02-06 09:28:45	Qi***	How many meters?
2023-02-06 22:25:39	Cheng***	How many meters?
2023-02-07 22:44:05	t***	How many meters of Xiaoqing orange
2023-02-07 22:18:45	Yuan***	How much is 8 boxes of this cinnamon?
2023-02-09 00:10:00	☞***	How much does one cost?
2023-02-10 00:05:40	I***	How did you buy that thermos
2023-02-09 23:46:49	Crane***	How much does it cost to combine
2023-02-09 22:30:47	Often***	How much does it cost to drink Qinggan?
2023-02-09 22:30:16	Di***	How many meters?
2023-02-09 19:50:52	Okay, okay***	How many meters?
2023-02-09 19:49:08	Okay, okay***	How many meters?
2023-02-11 23:43:11	I***	How many meters of cinnamon
2023-02-11 23:42:45	I***	How much is Tianxin cinnamon
2023-02-11 22:57:24	Two***	How many are approximately 205 meters
2023-02-15 19:52:18	Tai***	How many meters?
2023-02-15 23:19:16	-***	How many meters to put on shelves
2023-02-15 23:04:19	A***	How much does this little green tangerine cost
2023-02-20 21:33:30	Big***	Anchor, I have two questions. Who is the founder of Jin Junmei? How much does it cost to buy one pound of serious Jin Jun Mei?
2023-02-20 20:47:36	Zhang***	How many meters? Let's take a look on the shelves
2023-02-20 20:06:50	Ke***	How much does a box of cinnamon cost to put on shelves
2023-02-22 23:53:48	Orange***	How much does this purple box cost per box
2023-02-22 23:25:05	Ship***	How much is the yellow cinnamon
2023-02-22 23:24:51	Ship***	How much is the yellow one
2023-02-22 20:38:24	What***	How much does a box of cinnamon cost
2023-02-23 23:58:59	Do it***	How much is cinnamon
2023-02-23 21:52:25	Painting***	How much does the rock tea in the video cost?
2023-02-23 21:52:03	Li***	How much is a box of yellow???
2023-02-23 21:51:24	(***	I want that one, Tianxin Village Cinnamon. How much does it cost per box
2023-02-24 22:47:28	East***	How many meters?
2023-02-24 22:12:56	Peach***	How many meters is one piece
2023-02-24 20:50:16	Drifting***	How much is a box of cinnamon
2023-02-24 20:49:30	Drifting***	How much is a box of cinnamon
2023-02-24 20:48:54	Drifting***	How much is a box of cinnamon
2023-02-24 20:22:32	Yi Yi***	How much is cinnamon?
2023-02-25 19:58:40	Liu***	How much is cinnamon
2023-02-25 19:51:49	Hao***	How much is this tea per kilogram?
2023-02-25 19:50:11	Hao***	How much is this tea per kilogram?
2023-02-28 22:35:41	【***	How much does it cost to not package?
2023-02-28 22:34:12	【***	How much does it cost without gift box packaging?
2023-02-28 21:13:59	Poetry***	Where is a box of cinnamon in the video? How much does it cost
2023-03-03 00:05:34	Hi***	How many meters?
2023-03-02 22:03:10	According to***	How many meters are two lifts?
2023-03-03 22:02:10	The law***	How much does one box cost?
2023-03-03 21:14:17	Qing***	How to calculate the price of small green oranges alone? What does not reply mean?
2023-03-03 21:14:12	Qing***	How to calculate the price of small green oranges alone? What does not reply mean?
2023-03-03 21:14:10	Qing***	How to calculate the price of small green oranges alone? What does not reply mean?
2023-03-03 21:14:05	Qing***	How to calculate the price of small green oranges alone? What does not reply mean?
2023-03-03 21:14:02	Qing***	How to calculate the price of small green oranges alone? What does not reply mean?
2023-03-03 21:13:58	Qing***	How to calculate the price of small green oranges alone? What does not reply mean?
2023-03-03 21:13:52	Qing***	How to calculate the price of small green oranges alone? What does not reply mean?
2023-03-03 21:13:48	Qing***	How to calculate the price of small green oranges alone? What does not reply mean?
2023-03-03 21:13:43	Qing***	How to calculate the price of small green oranges alone? What does not reply mean?
2023-03-03 21:13:40	Qing***	How to calculate the price of small green oranges alone? What does not reply mean?
2023-03-03 21:13:36	Qing***	How to calculate the price of small green oranges alone? What does not reply mean?
2023-03-03 21:13:33	Qing***	How to calculate the price of small green oranges alone? What does not reply mean?
2023-03-03 21:13:29	Qing***	How to calculate the price of small green oranges alone? What does not reply mean?
2023-03-03 21:13:25	Qing***	How to calculate the price of small green oranges alone? What does not reply mean?
2023-03-03 21:13:18	Qing***	How to calculate the price of small green oranges alone? What does not reply mean?
2023-03-03 21:13:15	Qing***	How to calculate the price of small green oranges alone? What does not reply mean?
2023-03-03 21:13:10	Qing***	How to calculate the price of small green oranges alone? What does not reply mean?
2023-03-03 21:13:08	Qing***	How to calculate the price of small green oranges alone? What does not reply mean?
2023-03-03 21:13:03	Qing***	How to calculate the price of small green oranges alone? What does not reply mean?
2023-03-03 21:12:59	Qing***	How to calculate the price of small green oranges alone? What does not reply mean?
2023-03-03 21:12:55	Qing***	How to calculate the price of small green oranges alone? What does not reply mean?
2023-03-03 21:12:52	Qing***	How to calculate the price of small green oranges alone? What does not reply mean?
2023-03-03 21:12:46	Qing***	How to calculate the price of small green oranges alone? What does not reply mean?
2023-03-03 21:12:43	Qing***	How to calculate the price of small green oranges alone? What does not reply mean?
2023-03-03 21:12:41	Qing***	How to calculate the price of small green oranges alone? What does not reply mean?
2023-03-03 21:10:47	Qing***	How to calculate the price of small green oranges alone? What does not reply mean
2023-03-03 21:08:39	Qing***	How to calculate the price of small green oranges alone? What does not reply mean
2023-03-03 21:07:54	Qing***	How to calculate the price of small green oranges alone? What does not reply mean
2023-03-04 22:46:39	-***	How many meters?
2023-03-04 20:28:58	Answer:***	How many meters?
2023-03-04 20:28:41	The day***	How many meters?
2023-03-05 23:01:48	Town***	How much? Didn't I just place an order for this little green tangerine?
2023-03-05 20:56:58	bear	How many meters?
2023-03-08 00:28:59	Okay, okay***	How much is cinnamon
2023-03-08 00:28:24	Okay, okay***	How much does the gift box cost
2023-03-07 22:29:13	List***	How many meters?
2023-03-08 22:19:26	Small***	How much is cinnamon
2023-03-08 21:35:42	Deep***	How old is tangerine peel
2023-03-09 21:13:12	Only then***	How much does it cost for a separate packaging box? The tea leaves are still drinkable
2023-03-10 22:29:09	No, no***	How much is a box of rock tea
2023-03-13 23:45:53	Give it***	How many meters of broken silver
2023-03-13 23:33:46	Jade***	How many meters?
2023-03-13 23:33:22	Jade***	How many meters?
2023-03-13 23:24:56	Oh my god***	How many meters?
2023-03-15 01:08:11	y***	Which jasmine flower is more expensive
2023-03-14 23:03:58	Building***	How much does Jasmine Fragrance cost
2023-03-14 22:56:14	Cloud***	How much is this?
2023-03-14 21:42:32	A***	How much is this for a pound?
2023-03-14 21:08:36	l***	How many meters?
2023-03-14 20:30:58	Pu***	How much is broken silver in pounds
2023-03-15 10:10:04	ℋ***	How many meters of broken silver
2023-03-15 09:46:18	Jin***	How much is this glass cup?
2023-03-16 00:07:13	Han***	The broken silver in the video sells for a lot of money
2023-03-15 20:43:37	Sheng Sheng***	How many meters of jasmine?
2023-03-17 00:46:00	Love***	How much does one can cost
2023-03-16 23:33:56	Lin***	How many meters of broken silver jasmine
2023-03-16 22:39:08	Month***	How much does jasmine cost
2023-03-16 22:36:46	Ten***	How much peach oolong
2023-03-18 01:09:18	Small***	How many meters is the 2nd
2023-03-17 20:27:49	Le***	How much is a Tea egg [showing teeth]
2023-03-19 08:23:41	Small***	How many meters is the 4th
2023-03-19 23:54:32	Xiang***	How many boxes in total and how much does it cost
2023-03-20 23:24:41	_***	How many meters of this broken silver
2023-03-22 00:04:12	꧁***	How many meters?
2023-03-22 20:39:53	Red***	How much is this small green tangerine per kilogram
2023-03-24 22:28:01	An***	How much does one can cost
2023-03-24 22:04:37	L***	How much is cinnamon per box
2023-03-25 20:59:43	Small***	How much is Xiaoqinggan?
2023-03-25 19:49:38	ღ***	How many meters is this
2023-03-27 10:27:44	Cloud***	How many meters?
2023-03-27 10:16:55	Lin***	How many meters of Qinggan?
2023-03-31 23:55:52	North***	How many meters is a gold needle
2023-03-31 22:51:40	Driving***	What are the price ranges for Dian Hong gold needles
2023-03-31 22:21:36	Snow***	How much is a gold needle per kilogram
2023-03-31 22:20:37	Ah。	268 meters of broken silver jasmine?
2023-04-01 21:24:37	Big***	Is the golden needle an ancient tree? anything else? How much is it per jin?
2023-04-04 00:56:16	Two***	How many meters?
2023-04-04 23:14:55	Han***	How much is the gold needle
2023-04-04 23:11:28	Funny***	How much is Xiaoqinggan?
2023-04-04 22:51:23	Funny***	How much is Xiaoqinggan?
2023-04-04 22:51:06	Yan***	How much is Xiaoqinggan?
2023-04-04 22:48:07	🐳***	How much does Qinggan cost
2023-04-04 22:14:08	Mo***	How many meters of Xiaoqing orange
2023-04-04 21:45:53	Oil***	How many meters?
2023-04-04 20:50:06	Kai***	How much does it cost per kilogram in your family
2023-04-05 23:45:48	A***	How much does it cost per kilogram? How many pieces per kilogram
2023-04-05 20:36:47	Wood***	How much is Xiaoqinggan?
2023-04-09 00:05:29	🙉***	How much does this pot cost
2023-04-08 23:01:17	A***	How much is this for a pound?
2023-04-08 20:45:33	M***	How much is Xiaoqinggan?
2023-04-09 21:34:23	Use***	What is the price range for Longjing?
2023-04-10 21:55:25	Mountain***	How much do 8 cinnamon sticks cost
2023-04-10 20:53:47	When***	How many meters does it take to get on the bus
2023-04-10 20:51:11	Use***	Cinnamon costs a lot in one
2023-04-11 23:16:06	Male***	How many meters of cinnamon
2023-04-11 22:06:46	Use***	How much is cinnamon
2023-04-13 22:52:04	Li***	How many meters is Biluochun
2023-04-18 20:30:33	Qing***	How much does this tea cost?
2023-01-01 14:06:43	Hao***	How many pieces per box
2023-01-01 13:56:36	Protecting***	799 two boxes
2023-01-01 13:58:31	@***	799, let me introduce it again
2023-01-01 14:02:32	@***	799, let me introduce it again
[truncated: 483 more rows]

## Sheet: Promotion-scarcity
A	E	D
[truncated: 509 more rows]

[truncated: 14 more sheets: Promotion-monetary, Promotion-nonmonetary, Price-expensive, Price-cheap, Logistics-reliablity, Logistics-economy, Logistics-empathy, Logistics-timeliness, Logisitcs-flexibility, Logistics-information, Influencer-professionalism, Influencer-homogeneity, Influencer-attarction, Influencer-interactivity]
